# Supplementary material for: DNA methylation age of human tissues and cell types
Source: Genome Biol. 2013 Oct 21;14(10):R115. doi: 10.1186/gb-2013-14-10-r115 (PMC4015143; doi:10.1186/gb-2013-14-10-r115)
Supplement: Additional file 1 — DNA methylation data involving healthy (non-cancer) tissue. The rows correspond to 82 publicly available Illumina data sets. Column 1 reports the data set number and corresponding color code. Other columns report the source of the DNA (for example, tissue), Illumina platform, sample size n, proportion of females, median age, age range (minimum and maximum age), relevant citation (first author and publication year), public availability (for example, GEO identifier). The column 'Data Use’ reports whether the data set was used as a training set, test set, or served another purpose. The table also reports the age correlation, Cor(Age, DNAmAge), median error, and median age acceleration for DNAm age. The last two columns of the table report the age correlation (Cor LOOCV) and median error (Error LOOCV) resulting from a leave-one-data-set-out cross-validation analysis. [file gb-2013-14-10-r115-S1.csv]

Data label (color)	DNA origin	Platform	Data Use	n (Prop.Female)	Median Age(range)	Citation	Availability	Cor(Age,m.age(Train.CpGs))	Median error (Age, m.age(Train.CpGs))	Median AgeAcceleration(Train.CpGs)	Cor LOOCV	Error LOOCV
1 (turquoise)	Blood WB	27K	Training	715 (0.38)	33 (16,88)	Horvath 2012	GSE41037	0.96	2.8	-0.1	0.95 (0)	3.2
2 (blue)	Blood WB	450K	Training	94 (0.28)	29 (18,65)	Horvath 2012	GSE41169	0.93	2.5	0.7	0.92 (0)	2.7
3 (brown)	Blood WB	450K	Training	656 (0.52)	65 (19,100)	Hannum 2012	GSE40279	0.91	3.9	-0.7	0.88 (0)	8.9
4 (blue2)	Blood PBMC	450K	Training	72 (0)	3.1 (1,16)	Alisch 2012	GSE36064	0.96	0.5	0.3	0.96 (0)	0.8
5 (green)	Blood PBMC	450K	Training	48 (0.52)	15 (3.5,76)	Harris et al 2012	GSE32149	0.96	2.4	-0.5	0.95 (0)	1.8
6 (red)	Blood Cord	27K	Training	216 (0.51)	0 (0,0)	Adkins 2011	GSE27317	NA	0.1	0.1	NA (NA)	0.1
7 (black)	Brain CRBLM	27k	Training	168	45 (20,70)	Liu 2013	GSE38873	0.81	3.7	1.4	0.68 (0)	6.3
8 (pink)	Brain CRBLM	27K	Training	114 (0.3)	44 (16,96)	Gibbs 2010	GSE15745	0.95	5.7	-1.7	0.89 (0)	7.7
9 (magenta)	Brain FCTX	27K	Training	133 (0.32)	43 (16,100)	Gibbs 2010	GSE15745	0.98	2.6	0.4	0.97 (0)	2.7
10 (purple)	Brain PONS	27K	Training	125 (0.3)	43 (15,100)	Gibbs 2010	GSE15745	0.96	3.3	-0.3	0.94 (0)	4
11 (greenyellow)	Brain Prefr.CTX	27K	Training	108 (0.48)	19 (-0.5,84)	Numata 2012	Brain Cloud	0.98	1.4	-1.9	0.98 (0)	2.9
12 (tan)	BrainVariousCells	450K	Training	145 (0.48)	35 (13,79)	Guintivano 2013	GSE41826	0.94	3.1	0.1	0.83 (0)	5.3
13 (salmon)	Brain TCTX	27K	Training	127 (0.33)	44 (15,100)	Gibbs 2010	GSE15745	0.99	2.2	-0.1	0.98 (0)	2.6
14 (cyan)	Breast NL	27K	Training	23 (1)	46 (19,75)	Zhuang 2012	GSE32393	0.73	8.9	2.3	0.71 (0.00013)	8.2
15 (midnightblue)	Buccal	27K	Training	109 (0.61)	15 (15,15)	Essex 2011	GSE25892	NA	1.5	-0.2	NA (NA)	4.9
16 (indianred)	Buccal	27K	Training	8 (0.75)	43 (16,68)	Rakyan 2010	GSE20242	0.94	3.5	-0.7	0.93 (0.00073)	5.9
17 (grey60)	Buccal	450K	Training	53 (0.45)	0 (0,1.5)	Martino 2013	GSE42700	0.88	0.2	0.2	0.82 (5.5e-14)	0.3
18 (green2)	Cartilage Knee	27k	Training	41 (0.49)	66 (40,79)	Fern�ndez-Tajes 2013	GSE43269	0.79	4	-2.5	0.63 (1.1e-05)	36.3
19 (gold)	Colon	27K	Training	35 (0.63)	74 (43,90)	TCGA, COAD	TCGA	0.84	6.1	-1.5	0.67 (8.8e-06)	7.3
20 (royalblue)	Colon	450K	Training	24 (0.54)	14 (3.5,19)	Kellermayer 2013	GSE32146	0.6	2.9	3.6	0.67 (0.00035)	14
21 (darkred)	Dermal fibroblast	27K	Training	14 (1)	20 (6,73)	Koch 2011	GSE22595	0.92	12	3.6	0.88 (2.8e-05)	9
22 (darkgreen)	Epidermis	27K	Training	10 (0)	50 (26,71)	Gronniger 2010	E-MTAB-202	0.96	3.1	-2.4	0.96 (8.7e-06)	11.4
23 (darkturquoise)	Gastric	27K	Training	52	68 (25,88)	Zouridis 2012	GSE30601	0.83	5.3	-0.6	0.71 (7.1e-09)	6.2
24 (darkgrey)	Head+Neck	450K	Training	50 (0.24)	62 (26,87)	TCGA, HNSC	TCGA	0.73	5.8	0	0.64 (5.5e-07)	8.1
25 (orange)	Heart	27K	Training	17 (0.41)	55 (16,68)	Haas 2013	GSE42510	0.82	9.2	-5.4	0.62 (0.0074)	22.3
26 (darkorange)	Kidney	450K	Training	43 (0.3)	66 (31,83)	TCGA, KIRP	TCGA	0.88	4.5	0.1	0.88 (5.8e-15)	3.5
27 (lightsteelblue2)	Kidney	450K	Training	160 (0.34)	63 (38,90)	TCGA, KIRC	TCGA	0.87	3.5	0.1	0.78 (0)	4.8
28 (skyblue)	Liver	27K	Training	57 (0.14)	51 (20,79)	Shen 2012	GSE37988	0.9	4.5	0.2	0.79 (1.9e-13)	8.3
29 (saddlebrown)	Lung NL Adj	27K	Training	27 (0.15)	69 (52,83)	TCGA, LUSC	TCGA	0.86	3.1	-1.4	0.83 (6.3e-08)	3.5
30 (steelblue)	Lung NL Adj	27K	Training	24 (0.58)	66 (51,77)	TCGA, LUAD	TCGA	0.65	3.4	2.7	0.57 (0.0036)	4.4
31 (paleturquoise)	Lung NL Adj	450K	Training	40 (0.32)	73 (40,85)	TCGA, LUSC	TCGA	0.87	3.1	0.1	0.82 (1.1e-10)	4.2
32 (violet)	MSC (bonemarrow)	27K	Training	16 (0.38)	52 (21,85)	Bork 2010	GSE17448	0.95	5.2	0	0.8 (0.00019)	12.4
33 (darkolivegreen)	Placenta	27K	Training	28 (1)	0 (0,0)	Gordon 2012	GSE36642	NA	0.2	0.1	NA (NA)	0.2
34 (darkmagenta)	Prostate NL	27K	Training	69 (0)	61 (44,73)	Kobayashi 2011	GSE26126	0.6	4.3	-1	0.44 (0.00013)	6.2
35 (sienna3)	Prostate NL	450K	Training	44 (0)	63 (44,72)	TCGA, PRAD	TCGA	0.47	3.8	1.2	0.27 (0.08)	6.9
36 (yellowgreen)	Saliva	27K	Training	131 (0.015)	29 (21,55)	Liu 2010	GSE34035	0.88	3.2	0.6	0.86 (0)	3.9
37 (skyblue3)	Saliva	27K	Training	69 (0)	35 (21,55)	Bockland 2011	GSE28746	0.93	2.7	1.2	0.92 (0)	3.4
38 (plum1)	Stomach	27K	Training	41 (0.51)	69 (43,87)	TCGA, STAD	TCGA	0.84	3.7	1.1	0.59 (5.8e-05)	6.8
39 (orangered4)	Thyroid	450K	Training	25 (0.8)	40 (18,76)	TCGA, THCA	TCGA	0.96	4.1	-1.8	0.89 (3.9e-09)	19.1
40 (mediumpurple3)	Blood WB	27K	Test	191 (0.51)	43 (24,74)	Teschendorff 2010	GSE20067	0.81	3.5	0.5	0.84 (0)	3.4
41 (lightsteelblue1)	Blood WB	27K	Test	93 (1)	63 (49,74)	Rakyan 2010	GSE20236	0.69	8.1	-7.7	0.7 (3.6e-15)	5.5
42 (darkcyan)	Blood WB	27K	Test	262 (1)	67 (49,91)	Song 2010	GSE19711	0.63	5.1	-3.6	0.64 (0)	4.7
43 (orange)	Blood WB	27K	Test	269 (1)	64 (52,78)	Teschendorff 2010 Song 2009	GSE19711	0.66	3.9	-2.6	0.68 (0)	3.6
44 (green)	Blood WB	450K	Test	689 (0.71)	54 (17,70)	Liu 2013	GSE42861	0.89	3.8	2.1	0.9 (0)	4
45 (darkorange2)	Blood PBMC	27K	Test	386 (0)	9.3 (3.6,18)	Alisch 2012	GSE27097	0.7	1.7	1.5	0.74 (0)	1.6
46 (brown4)	Blood PBMC	450K	Test	38 (0.74)	44 (0,100)	Heyn 2012	GSE30870	0.99	1	-5.3	0.99 (0)	0.8
47 (bisque4)	Blood PBMC	27K	Test	92 (NaN)	33 (24,45)	Lam 2012	GSE37008	0.73	2.9	-1.1	0.75 (0)	3.1
48 (darkslateblue)	Blood Cord	27K	Test	48 (0.021)	0 (0,0)	Turan	GSE36812	NA	0.6	2.3	NA (NA)	0.2
49 (plum2)	Blood Cord	27K	Test	84 (0.52)	0 (0,0.75)	Khulan 2012	GSE34257	-0.04	0.2	1	-0.04 (0.69)	0.1
50 (thistle2)	Blood Cord	27K	Test	53 (0.45)	0 (0,0)	Gordon 2012	GSE36642	NA	0.2	0.2	NA (NA)	0.2
51 (darkblue)	Blood CD4 Tcells	450K	Test	48 (NaN)	0.5 (0,1)	Martino 2012	GSE34639	0.78	0.3	0.4	0.87 (8.9e-16)	0.3
52 (salmon4)	Blood CD4+CD14	27K	Test	50 (0.68)	34 (16,69)	Rakyan 2010	GSE20242	0.9	3.7	-0.5	0.92 (0)	3.7
53 (palevioletred3)	Blood Cell Types	450K	Test	16 (0.62)	32 (17,60)	Heyn 2013	GSE42865	0.46	4.4	3.4	0.38 (0.14)	3.2
54 (brown3)	Brain Cerebellar	27K	Test	20 (0)	22 (1,60)	Ginsberg 2012	GSE38608	0.92	5.9	5.3	0.9 (5.3e-08)	11
55 (maroon)	Brain Occipital Cortex	27K	Test	16 (0)	25 (1,60)	Ginsberg 2012	GSE38608	0.98	1.5	1.9	0.98 (5.5e-12)	1.5
56 (lightpink4)	Breast NL Adj	450K	Test	81 (1)	55 (28,90)	TCGA, BRCA	TCGA	0.89	12.5	10.6	0.88 (0)	11.1
57 (lavenderblush3)	Breast NL Adj	27K	Test	27 (1)	51 (35,88)	TCGA, BRCA	TCGA	0.86	15	12.8	0.89 (4.9e-10)	3.7
58 (deepskyblue)	Buccal	450K	Test	51 (0.45)	0 (0,1.5)	Martino 2013	GSE42700	0.83	0.4	0.5	0.74 (3.9e-10)	0.6
59 (darkseagreen4)	Colon	450K	Test	38 (0.45)	72 (40,90)	TCGA,COAD	TCGA	0.85	5.6	-5.3	0.82 (4.5e-10)	7.2
60 (coral1)	Fat Adip	27K	Test	10 (0.4)	75 (73,78)	Ribel-Madsen 2012	GSE38291	0.65	2.7	-3.1	0.37 (0.29)	10.2
61 (brown2)	Heart	27K	Test	6 (0)	60 (55,71)	Pai 2011	GSE26033	0.77	12.5	-13	0.83 (0.042)	15.5
62 (coral2)	Kidney	27K	Test	198 (0.35)	60 (33,86)	TCGA, KIRC	TCGA	0.86	4.6	3.4	0.87 (0)	4.4
63 (mediumorchid)	Liver	450K	Test	37 (0.35)	68 (20,81)	TCGA, LIHC	TCGA	0.89	6.7	-4.7	0.88 (6.2e-13)	8.6
64 (skyblue2)	Lung NL Adj	450K	Test	26 (0.46)	66 (42,86)	TCGA, LUAD	TCGA	0.87	5.2	3	0.9 (6.6e-10)	4.2
65 (yellow4)	Muscle	27K	Test	22 (0.55)	66 (53,78)	Ribel-Madsen 2012	GSE38291	0.18	10.7	-13.6	0.09 (0.68)	27.6
66 (skyblue1)	Muscle	27K	Test	44 (0)	25 (25,25)	Jacobsen 2012	GSE36166	0	18.8	18.8	NA (NA)	24.1
67 (plum)	Placenta	450k	Test	40 (NaN)	0 (0,0)	Blair 2013	GSE44667	NA	0.2	0.1	NA (NA)	0.3
68 (orangered3)	Saliva	27K	Test	52 (0.92)	27 (21,55)	Liu 2010	GSE34035	0.83	2.7	0.1	0.86 (2.2e-16)	2.9
69 (mediumpurple2)	Uterine Cervix	27K	Test	152 (1)	25 (19,55)	Zhuang 2012	GSE30758	0.75	6.2	5.8	0.73 (0)	3.7
70 (lightsteelblue)	Uterine Endomet	450K	Test	28 (1)	62 (35,90)	TCGA, UCEG	TCGA	0.55	11.4	1.9	0.57 (0.0014)	8.4
71 (lightcoral)	Various Tissues	27K	Test	44 (0.41)	71 (0,83)	Myers 2012	GSE40700	0.93	9.3	-0.7	0.9 (1.1e-10)	11
72 (indianred4)	Chimp+Human Tissues	27K	Other	35 (0.4)	47 (9,81)	Pai 2011	GSE26033	0.41	11.3	8	NA	NA
73 (firebrick4)	Ape WB	450k	Other	32 (0.62)	22 (9,43)	Hernando-Herraez 2013	GSE41782	0.41	6.8	0.2	NA	NA
74 (darkolivegreen4)	Sperm	27K	Other	19 (1)	0 (0,0)	Pacheco 2011	GSE26974	NA	26.8	27.3	NA	NA
75 (brown2)	Sperm	450k	Other	26 (0)	0 (0,0)	Krausz 2012	GSE47627	NA	26.3	25.6	NA	NA
76 (blue2)	Vasc.Endoth(Umbilical)	27K	Other	42 (0.43)	0 (0,0)	Gordon 2012	GSE36642	NA	6.2	7.6	NA (NA)	3.5
77	Stem cells+Somatic Cells	27K	Other	271 (NA)	NA	Nazor 2012	GSE30653	NA	NA	NA	NA	NA
78	Stem cells+Somatic Cells	450K	Other	153 (0.63)	NA	Nazor 2012	GSE31848	NA	NA	NA	NA	NA
79	Reprogrammed mesenchymal stromal cells	450K	Other	24 (NA)	NA	Shao 2012	GSE37066	NA	NA	NA	NA	NA
80	HematopoieticStemAndNormalPrimaryTissue	27k	Other	34 (NA)	NA	Calvanese 2012	GSE30090	NA	NA	NA	NA	NA
81	hESC	27k	Other	6 (NA)	NA	Ramos-Mej�a 2012	GSE30456	NA	NA	NA	NA	NA
82	Blood Cell Types	450K	Other	60 (0)	NA	Reinius 2012	GSE35069	NA	NA	NA	NA	NA
