# Supplementary material for: DNA methylation age of human tissues and cell types
Source: Genome Biol. 2013 Oct 21;14(10):R115. doi: 10.1186/gb-2013-14-10-r115 (PMC4015143; doi:10.1186/gb-2013-14-10-r115)
Supplement: Additional file 3 — Coefficient values for the DNAm age predictor. This Excel file provides detailed information on the multi-tissue age predictor defined using the training set data. The multi-tissue age predictor uses 353 CpGs, of which 193 and 160 have positive and negative correlations with age, respectively. The table also represents the coefficient values for the shrunken age predictor that is based on a subset of 110 CpGs (a subset of the 353 CpGs). Although this information is sufficient for predicting age, I recommend using the R software tutorial since it implements the normalization method. The table reports a host of additional information for each CpG, including its variance, minimum value, maximum value, and median value across all training and test data. Further, it reports the median beta value in subjects aged younger than 35 years and in subjects older than 55 years. [file gb-2013-14-10-r115-S3.csv]

These coefficient values relate CpGs to a transformed version of age, i.e. the linear combination of CpGs needs to be suitably transformed.
CpGmarker	CoefficientTraining	CoefficientTrainingShrunk	varByCpG	minByCpG	maxByCpG	medianByCpG	medianByCpGYoung	medianByCpGOld	Gene_ID	GenomeBuild	Chr	MapInfo	SourceVersion	TSS_Coordinate	Gene_Strand	Symbol	Synonym	Accession	GID	Annotation	Product	Marginal Age Relationship
(Intercept)	0.695507258	0.886919795	NA	NA	NA	NA	NA	NA
cg00075967	0.12933661	0.108096063	0.026	0.016	0.97	0.75	0.72	0.75	64220	36	15	72282407	36.1	72282245	-	STRA6	PP14296; FLJ12541;	NM_022369.2	GI:21314699	synonyms: PP14296; FLJ12541	stimulated by retinoic acid gene 6 homolog	positive
cg00374717	0.005017857	NA	0.012	0.0031	1	0.89	0.87	0.9	22901	36	17	63814740	36.1	63815191	+	ARSG	KIAA1001;	NM_014960.2	GI:45430056	go_function: hydrolase activity; go_function: calcium ion binding; go_function: sulfuric ester hydrolase activity; go_process: metabolism	Arylsulfatase G	positive
cg00864867	1.59976405	1.863968574	0.00087	0	0.58	0.049	0.045	0.053	5074	36	12	78609399	36.1	78608921	-	PAWR	PAR4; Par-4;	NM_002583.2	GI:55769532	###############################################################################################################################################################################################################################################################	PRKC; apoptosis; WT1; regulator	positive
cg00945507	0.056852418	NA	0.016	0	0.96	0.24	0.23	0.25	23480	36	7	54795171	36.1	54794433	-	SEC61G	SSS1;	NM_014302.3	GI:60279263	###############################################################################################################################################################################################################################################################	Sec61 gamma subunit	positive
cg01027739	0.102862854	NA	0.011	0	0.99	0.071	0.067	0.074	57171	36	9	130882559	36.1	130883227	+	DOLPP1	LSFR2;	NM_020438.3	GI:48976059	###############################################################################################################################################################################################################################################################	dolichyl pyrophosphate phosphatase 1	positive
cg01353448	0.238560451	0.235852029	0.021	0.0018	0.94	0.53	0.47	0.57	10842	36	7	31693437	36.1	31693372	+	C7orf16	GSBS;	NM_006658.2	GI:31542288	###############################################################################################################################################################################################################################################################	G-substrate	positive
cg01584473	0.088628396	NA	0.0058	0.0042	0.96	0.82	0.83	0.82	140453	36	7	100450087	36.1	100450084	+	MUC17	MUC3;	NM_001004430.1	GI:52138722	small intestinal mucin MUC3; membrane mucin MUC17; secreted mucin MUC17; go_component: cellular component unknown; go_function: extracellular matrix constituent; lubricant activity; go_process: biological process unknown	mucin 17	positive
cg01644850	0.159948713	NA	0.002	0	0.65	0.041	0.036	0.044	90233	36	19	62885043	36.1	62885217	+	ZNF551	MGC52307;	NM_138347.2	GI:34147525	KOX 23 protein (56 AA); go_component: nucleus; go_function: DNA binding; go_function: zinc ion binding; go_function: metal ion binding; go_process: transcription; go_process: regulation of transcription; DNA-dependent	zinc finger protein 551	positive
cg01656216	0.042805528	NA	0.023	0.0033	1	0.71	0.68	0.72	220929	36	10	31313716	36.1	31313361	-	ZNF438	FLJ32761; MGC126671; bA330O11.1; RP11-330O11.1;	NM_182755.1	GI:33300650	ZNF438 transcript variant 2; go_component: nucleus; go_function: zinc ion binding; go_function: metal ion binding; go_function: nucleic acid binding	ZNF438 transcript variant 3	positive
cg01873645	-0.604056375	NA	0.00017	0	0.77	0.036	0.036	0.037	138241	36	9	73716469	36.1	73716243	+	C9orf85	MGC61599; RP11-346E17.2;	NM_182505.3	GI:38327628	isoform a is encoded by transcript variant 1	hypothetical protein LOC138241 isoform a	positive
cg01968178	1.169245865	0.289320053	0.005	0.012	0.99	0.065	0.051	0.082	65055	36	2	86418549	36.1	86418288	-	REEP1	C2orf23; FLJ13110;	NM_022912.1	GI:12597656	go_component: membrane; go_component: integral to membrane	receptor expression enhancing protein 1	positive
cg02085507	0.006127551	NA	0.031	0	0.96	0.49	0.47	0.5	9322	36	19	6690192	36.1	6690707	+	TRIP10	STP; CIP4; HSTP; STOT;	NM_004240.2	GI:42516568	thyroid receptor interacting protein 10; salt tolerator; CDC42-interacting protein 4; go_component: cytoplasm; go_function: protein binding; go_process: signal transduction; go_process: actin cytoskeleton organization and biogenesis	thyroid hormone receptor interactor 10	positive
cg02154074	0.044757003	NA	0.0013	0	0.41	0.056	0.046	0.071	27429	36	2	74609742	36.1	74610040	+	HTRA2	OMI; PRSS25;	NM_013247.4	GI:73747817	###############################################################################################################################################################################################################################################################	HtrA serine peptidase 2 isoform 1 preproprotein	positive
cg02217159	-0.086512604	-0.067976604	0.008	0.0085	0.96	0.09	0.093	0.091	202559	36	6	63054656	36.1	63054091	-	KHDRBS2	SLM1; SLM-1; MGC26664; bA535F17.1;	NM_152688.1	GI:22749380	Sam68-like mammalian protein 1; go_function: protein binding; go_function: nucleic acid binding	KH domain-containing; RNA-binding; signal transduction-associated protein 2	positive
cg02331561	0.126928853	0.354782962	0.0058	0	0.92	0.024	0.02	0.028	21	36	16	2331082	36.1	2330595	-	ABCA3	ABC3; ABC-C; LBM180; MGC72201; EST111653;	NM_001089.1	GI:4501848	###############################################################################################################################################################################################################################################################	ATP-binding cassette; sub-family A member 3	positive
cg02332492	0.062771342	0.134285197	0.0086	0.3	0.97	0.85	0.85	0.84	733	36	9	138960499	36.1	138959534	+	C8G	C8C;	NM_000606.1	GI:4557392	###############################################################################################################################################################################################################################################################	complement component 8; gamma polypeptide	positive
cg02364642	-0.024270255	NA	0.0064	0	0.72	0.19	0.18	0.2	115557	36	12	56292025	36.1	56291485	+	GEFT	p63RhoGEF;	NM_133483.1	GI:19311007	isoform 2 is encoded by transcript variant 2; go_function: guanyl-nucleotide exchange factor activity	RAC/CDC42 exchange factor isoform 2	positive
cg02388150	0.425971257	0.009137213	0.0094	0	0.92	0.18	0.16	0.21	6422	36	8	41284856	36.1	NA	-	SFRP1	FRP; FRP1; FrzA; FRP-1; SARP2;	NT_007995.14		secreted apoptosis-related protein 2; go_process: cell differentiation; go_process: Wnt receptor signaling pathway	secreted frizzled-related protein 1	positive
cg02479575	1.875446187	2.039720589	0.00042	0	0.35	0.029	0.023	0.037	284424	36	19	4720653	36.1	4720152	+	C19orf30	PGSF1; PGSF1a; PGSF1b;	NM_174947.2	GI:29126235	pituitary gland specific factor 1a	hypothetical protein LOC284424	positive
cg02489552	0.073741383	0.00110968	0.042	0.0031	0.96	0.43	0.33	0.52	126402	36	19	14982531	36.1	14982556	+	FLJ40365		NM_173482.1	GI:27735062		hypothetical protein LOC126402	positive
cg02580606	0.349274493	0.185193882	0.0094	0.046	0.98	0.86	0.85	0.86	3884	36	17	36780252	36.1	36779573	-	KRTHA3B	HA3II; Ha-3II; KRTHA3A; hHa3-II;	NM_002279.3	GI:15022816	keratin; hair; acidic;3B; hard keratin; type I; 3II; go_component: intermediate filament; go_function: structural molecule activity	type I hair keratin 3B	positive
cg02654291	0.140583491	NA	0.019	0.011	0.9	0.39	0.36	0.41	84267	36	9	85761834	36.1	85761721	-	C9orf64	MGC10999; RP11-575L7.5;	NM_032307.2	GI:31543143	synonyms: MGC10999; RP11-575L7.5	hypothetical protein LOC84267	positive
cg02827112	0.050646083	NA	0.00079	0	0.62	0.059	0.054	0.065	56916	36	4	95348426	36.1	95348217	+	SMARCAD1	ETL1; KIAA1122; DKFZp762K2015;	NM_020159.1	GI:14149729	###############################################################################################################################################################################################################################################################	SWI/SNF-related; matrix-associated actin-dependent regulator of chromatin; subfamily a; containing DEAD/H box 1	positive
cg02972551	0.47394601	NA	0.0033	0.0016	0.94	0.056	0.057	0.055	55818	36	2	86521579	36.1	86521954	+	JMJD1A	TSGA; JMJD1; KIAA0742; DKFZp686A24246; DKFZp686P07111;	NM_018433.3	GI:46358420	testis-specific protein A; zinc finger protein	jumonji domain containing 1A	positive
cg03103192	0.023536343	NA	0.021	0.026	0.94	0.5	0.48	0.52	132671	36	4	52612028	36.1	52612350	+	SPATA18	FLJ32906;	NM_145263.1	GI:21687118	synonym: FLJ32906	spermatogenesis associated 18 homolog	positive
cg03167275	-0.551041258	NA	0.0011	0.0015	0.61	0.082	0.072	0.089	1525	36	21	17807964	36.1	17807201	+	CXADR	CAR; HCAR;	NM_001338.3	GI:45827793	###############################################################################################################################################################################################################################################################	coxsackie virus and adenovirus receptor precursor	positive
cg03270204	0.013544725	NA	0.043	0.024	0.98	0.84	0.82	0.85	780	36	6	30959617	36.1	30959840	+	DDR1	CAK; DDR; NEP; PTK3; RTK6; TRKE; CD167; EDDR1; MCK10; NTRK4; PTK3A;	NM_001954.3	GI:38327631	###############################################################################################################################################################################################################################################################	discoidin domain receptor family; member 1 isoform b	positive
cg03565323	-0.207653221	NA	0.0031	0.014	0.59	0.11	0.11	0.12	57336	36	17	16413591	36.1	16413189	-	ZNF287		NM_020653.1	GI:10190687	go_component: nucleus; go_function: zinc ion binding; go_function: metal ion binding; go_function: transcription factor activity; go_process: transcription; go_process: regulation of transcription; DNA-dependent	zinc finger protein 287	positive
cg03588357	-0.858843002	NA	0.0011	0.01	0.97	0.057	0.052	0.061	8111	36	14	90789926	36.1	90789977	-	GPR68	OGR1; MGC111379;	NM_003485.3	GI:74316010	###############################################################################################################################################################################################################################################################	G protein-coupled receptor 68	positive
cg03760483	0.014946399	NA	0.025	0	0.95	0.43	0.39	0.46	239	36	17	6840021	36.1	6840128	+	ALOX12	LOG12;	NM_000697.1	GI:4502050	12(S)-lipoxygenase; platelet-type 12-lipoxygenase/arachidonate 12-lipoxygenase; go_component: cytosol; go_component: sarcolemma; go_function: iron ion binding; go_function: metal ion binding; go_function: lipoxygenase activity; go_function: oxidoreductase activity; go_function: hepoxilin-epoxide hydrolase activity; go_function: potassium channel inhibitor activity; go_function: arachidonate 12-li…	arachidonate 12-lipoxygenase	positive
cg04084157	1.034144196	0.763330927	0.003	0.01	0.44	0.11	0.086	0.14	7425	36	7	100595769	36.1	100595572	-	VGF		NM_003378.2	GI:17136077	neuro-endocrine specific protein VGF; go_component: cellular component unknown; go_function: growth factor activity; go_process: biological process unknown	VGF nerve growth factor inducible precursor	positive
cg04126866	0.079374551	NA	0.013	0.09	0.98	0.83	0.82	0.84	387695	36	10	85922743	36.1	85923547	+	C10orf99	UNQ1833; FLJ21763;	NM_207373.1	GI:46409375	RLLV1833; Em:AC022389.2	hypothetical protein LOC387695	positive
cg04528819	0.771798107	1.447966286	0.0027	0.019	0.56	0.11	0.077	0.14	136259	36	7	130068855	36.1	130069400	-	KLF14	BTEB5;	NM_138693.1	GI:20162553	BTE-binding protein 5; go_component: nucleus; go_function: DNA binding; go_function: zinc ion binding; go_function: metal ion binding; go_process: transcription; go_process: regulation of transcription; DNA-dependent	Kruppel-like factor 14	positive
cg04836038	0.440056203	NA	0.0025	0.018	0.77	0.091	0.078	0.1	23348	36	13	98537383	36.1	98536661	-	DOCK9	ZIZ1; KIAA1058; KIAA1085; zizimin1; RP11-155N3.2; DKFZp686N04132;	NM_015296.1	GI:24308028	go_component: cellular component unknown; go_function: GTP binding; go_function: GTPase binding; go_function: guanyl-nucleotide exchange factor activity; go_process: biological process unknown	dedicator of cytokinesis 9	positive
cg05250458	0.087295559	NA	0.0072	0.002	0.99	0.24	0.23	0.26	7730	36	19	9334565	36.1	9334696	+	ZNF177		NM_003451.1	GI:4508008	###############################################################################################################################################################################################################################################################	zinc finger protein 177	positive
cg05294243	0.11851793	NA	0.0056	0	0.7	0.23	0.22	0.25	26085	36	19	56260918	36.1	56260179	-	KLK13	KLKL4; KLK-L4; DKFZP586J1923;	NM_015596.1	GI:11496280	###############################################################################################################################################################################################################################################################	kallikrein 13 precursor	positive
cg05365729	0.052940133	NA	0.0093	0.034	0.71	0.32	0.33	0.31	4017	36	8	23318018	36.1	23317667	-	LOXL2	LOR2; WS9-14;	NM_002318.2	GI:67782347	###############################################################################################################################################################################################################################################################	lysyl oxidase-like 2 precursor	positive
cg05675373	0.346355946	0.187092941	0.0056	0	0.72	0.09	0.053	0.12	3749	36	1	110555780	36.1	110555500	+	KCNC4	KV3.4; KSHIIIC; HKSHIIIC; MGC126818;	NM_004978.2	GI:24497461	###############################################################################################################################################################################################################################################################	Shaw-related voltage-gated potassium channel protein 4 isoform a	positive
cg05755779	0.060215102	NA	0.0058	0.058	0.99	0.85	0.83	0.86	10584	36	8	120148806	36.1	120148627	+	COLEC10	CLL1; MGC118794; MGC118795;	NM_006438.2	GI:18105033	###############################################################################################################################################################################################################################################################	collectin sub-family member 10	positive
cg05921699	0.018064958	NA	0.019	0.0044	0.97	0.82	0.8	0.83	973	36	19	47072565	36.1	47073042	+	CD79A	IGA; MB-1;	NM_001783.2	GI:68348717	###############################################################################################################################################################################################################################################################	CD79A antigen isoform 1 precursor	positive
cg05960024	0.081029885	NA	0.021	0.0035	1	0.9	0.89	0.91	9575	36	4	56070777	36.1	56070989	-	CLOCK	KIAA0334;	NM_004898.2	GI:25777594	###############################################################################################################################################################################################################################################################	clock	positive
cg06121469	0.027024582	NA	0.0019	0	0.51	0.035	0.032	0.039	80208	36	15	42743390	36.1	42743138	-	KIAA1840	FLJ21439; DKFZp762B1512;	NM_025137.2	GI:33636747	go_function: catalytic activity; go_function: ferric iron binding; go_process: aromatic compound metabolism	hypothetical protein LOC80208	positive
cg06144905	0.597211279	0.463910297	0.025	0.0026	0.9	0.22	0.22	0.22	51268	36	17	24393906	36.1	24394044	+	PIPOX	LPIPOX;	NM_016518.2	GI:60499000	go_component: peroxisome; go_function: oxidoreductase activity; go_function: sarcosine oxidase activity; go_function: L-pipecolate oxidase activity; go_process: electron transport; go_process: tetrahydrofolate metabolism	L-pipecolic acid oxidase	positive
cg06361108	0.43315799	NA	0.00075	0	0.51	0.021	0.012	0.032	899	36	16	2418782	36.1	2419441	+	CCNF	FBX1; FBXO1;	NM_001761.1	GI:4502620	F-box only protein 1; go_component: nucleus; go_process: mitosis; go_process: cell division; go_process: regulation of progression through cell cycle	cyclin F	positive
cg06462291	0.015758987	NA	0.0039	0	0.67	0.059	0.056	0.062	51559	36	12	102759609	36.1	102759105	-	NT5DC3	FLJ11266; TU12B1-TY;	NM_001031701.1	GI:72534691	isoform 1 is encoded by transcript variant 1; TU12B1-TY protein	hypothetical protein LOC51559 isoform 1	positive
cg06493994	1.858006164	1.677018893	0.0038	0	0.52	0.098	0.058	0.15	10590	36	6	25760581	36.1	25760408	+	SCGN	SEGN; SECRET; setagin; DJ501N12.8;	NM_006998.3	GI:59814903	go_component: cytoplasm; go_function: calcium ion binding; go_process: biological process unknown	secretagogin precursor	positive
cg06557358	-0.141331243	-0.208235948	0.00097	0	0.52	0.044	0.036	0.055	124842	36	17	29931115	36.1	29931881	+	LOC124842		NM_207313.1	GI:46560554		hypothetical protein LOC124842	positive
cg06738602	-0.151674548	NA	0.0052	0.01	0.87	0.1	0.094	0.1	5732	36	14	51850384	36.1	51850863	+	PTGER2	EP2;	NM_000956.2	GI:31881629	###############################################################################################################################################################################################################################################################	prostaglandin E receptor 2 (subtype EP2); 53kDa	positive
cg06810647	0.374888117	0.008460559	0.0082	0	0.72	0.16	0.12	0.19	57585	36	16	1605095	36.1	1604902	+	CRAMP1L	TCE4;	NM_020825.2	GI:62079294	Crm (Cramped Drosophila)-like; T-complex expressed gene 4	Crm; cramped-like	positive
cg06952310	0.091760658	NA	0.016	0.05	0.93	0.6	0.57	0.63	1463	36	19	19188990	36.1	19188762	+	CSPG3	NCAN;	NM_004386.1	GI:4758083	go_function: sugar binding; go_function: calcium ion binding; go_function: hyaluronic acid binding; go_process: cell motility; go_process: cell adhesion	chondroitin sulfate proteoglycan 3 (neurocan)	positive
cg06993413	1.503184415	0.050943591	0.0039	0.0017	0.99	0.07	0.063	0.075	54878	36	15	63597257	36.1	63597095	-	DPP8	MSTP141; FLJ14920; FLJ20283; MGC26191;	NM_197960.1	GI:37577088	isoform 3 is encoded by transcript variant 3; dipeptidyl peptidase VIII; go_component: membrane; go_function: aminopeptidase activity; go_function: dipeptidyl-peptidase IV activity; go_function: serine-type endopeptidase activity; go_process: proteolysis	dipeptidyl peptidase 8 isoform 3	positive
cg07285276	0.192242573	NA	0.01	0.047	0.95	0.83	0.84	0.81	2889	36	9	133602836	36.1	133602746	-	RAPGEF1	C3G; GRF2; DKFZp781P1719;	NM_005312.2	GI:38373674	###############################################################################################################################################################################################################################################################	guanine nucleotide-releasing factor 2 isoform a	positive
cg07291563	0.041640015	NA	0.00024	0	0.34	0.04	0.035	0.044	83743	36	19	53641253	36.1	53640874	+	GRWD1	GRWD; WDR28;	NM_031485.2	GI:31542861	glutamate rich WD repeat protein GRWD; WD repeat domain 28; go_component: nucleus	glutamate-rich WD repeat containing 1	positive
cg07337598	0.088226928	NA	0.012	0.09	0.91	0.7	0.66	0.72	8416	36	1	149220567	36.1	149221178	+	ANXA9	ANX31;	NM_003568.1	GI:4502102	###############################################################################################################################################################################################################################################################	annexin A9	positive
cg07455279	0.005632264	NA	0.011	0.025	0.95	0.22	0.22	0.23	4696	36	19	59297515	36.1	59297972	+	NDUFA3	B9;	NM_004542.1	GI:4758771	###############################################################################################################################################################################################################################################################	NADH dehydrogenase (ubiquinone) 1 alpha subcomplex; 3; 9kDa	positive
cg07595943	0.051178068	NA	0.0068	0	1	0.98	0.98	0.99	161931	36	16	82782402	36.1	82782245	+	LOC161931		NM_139174.2	GI:31543071	go_component: intracellular; go_function: hydrolase activity; go_function: double-stranded RNA binding; go_function: adenosine deaminase activity; go_process: mRNA processing	hypothetical protein LOC161931	positive
cg08030082	0.012830322	NA	0.019	0.014	0.99	0.48	0.44	0.5	5443	36	2	25245343	36.1	25244956	-	POMC	MSH; POC; ACTH; CLIP;	NM_000939.1	GI:4505948	###############################################################################################################################################################################################################################################################	proopiomelanocortin	positive
cg08090772	-0.341458098	-0.33190174	0.0029	0	0.96	0.055	0.05	0.074	137872	36	8	67507194	36.1	67507288	+	ADHFE1	ADH8; FLJ32430; HMFT2263; MGC48605;	NM_144650.1	GI:21389518	alcohol dehydrogenase 8; Fe-containing alcohol dehydrogenase 1	alcohol dehydrogenase; iron containing; 1	positive
cg08124722	0.008484904	NA	0.0094	0.0048	0.98	0.9	0.9	0.9	6354	36	17	29621827	36.1	29621353	+	CCL7	FIC; MARC; MCP3; NC28; MCP-3; SCYA6; SCYA7;	NM_006273.2	GI:13435401	###############################################################################################################################################################################################################################################################	chemokine (C-C motif) ligand 7 precursor	positive
cg08251036	0.068634882	NA	0.0051	0.028	0.99	0.91	0.9	0.92	4249	36	2	134725393	36.1	134725638	+	MGAT5	GNT-V;	NM_002410.2	GI:6031185	###############################################################################################################################################################################################################################################################	alpha-1;3(6)-mannosylglycoprotein beta-1;6-N-acetyl-glucosaminyltransferase	positive
cg08370996	0.812907628	NA	0.0021	0.0094	0.72	0.082	0.062	0.099	7026	36	15	94675035	36.1	94674950	+	NR2F2	ARP1; SVP40; COUPTFB; TFCOUP2; COUP-TFII;	NM_021005.2	GI:31377723	###############################################################################################################################################################################################################################################################	nuclear receptor subfamily 2; group F; member 2	positive
cg08413469	0.140510611	NA	0.00031	0	0.61	0.045	0.044	0.044	55635	36	1	68735528	36.1	68735295	-	DEPDC1	DEP.8; SDP35; FLJ20354;	NM_017779.3	GI:41282232	cell cycle control protein SDP35; 5830484J08Rik; go_process: intracellular signaling cascade	DEP domain containing 1	positive
cg08434234	-0.211774018	NA	0.0012	0	0.64	0.053	0.047	0.061	9162	36	7	137181713	36.1	137182149	-	DGKI	DGK-IOTA;	NM_004717.2	GI:32483395	go_component: nucleus; go_component: cytoplasm; go_function: metal ion binding; go_function: transferase activity; go_function: diacylglycerol kinase activity; go_process: protein kinase C activation; go_process: intracellular signaling cascade	diacylglycerol kinase; iota	positive
cg08771731	0.103386824	NA	3.00E-04	0	0.3	0.041	0.041	0.042	10409	36	5	17269434	36.1	17270750	+	BASP1	CAP23; NAP22; CAP-23; NAP-22; MGC8555;	NM_006317.3	GI:30795230	brain acid-soluble protein 1; neuronal tissue-enriched acidic protein; neuronal axonal membrane protein NAP-22; go_component: cytoskeleton; go_component: plasma membrane	brain abundant; membrane attached signal protein 1	positive
cg08965235	-0.220130796	NA	0.009	0.026	0.93	0.17	0.16	0.18	4054	36	11	65081734	36.1	65082006	-	LTBP3	LTBP2; LTBP-3; pp6425; DKFZP586M2123;	NM_021070.2	GI:18497287	latent TGF beta binding protein 3; go_function: calcium ion binding; go_function: growth factor binding	latent transforming growth factor beta binding protein 3	positive
cg09019938	-0.12172174	NA	0.00092	0	0.61	0.057	0.046	0.063	5592	36	10	52504504	36.1	52504299	+	PRKG1	PGK; CGKI; PRKG1B; PRKGR1B; MGC71944; cGKI-BETA; cGKI-alpha;	NM_006258.1	GI:10835241	###############################################################################################################################################################################################################################################################	protein kinase; cGMP-dependent; type I	positive
cg09118625	0.307808351	NA	0.017	0.0074	0.97	0.67	0.63	0.71	9077	36	1	68285559	36.1	NA	-	DIRAS3	ARHI; NOEY2;	NT_032977.8		###############################################################################################################################################################################################################################################################	DIRAS family; GTP-binding RAS-like 3	positive
cg09191327	-0.278393765	-0.017810648	0.00097	0	0.68	0.049	0.043	0.052	59335	36	9	132529929	36.1	132529802	+	PRDM12	PFM9;	NM_021619.2	GI:15042948	###############################################################################################################################################################################################################################################################	PR domain containing 12	positive
cg09418283	0.027502906	NA	0.00032	0	0.31	0.021	0.02	0.023	5074	36	12	78608849	36.1	78608921	-	PAWR	PAR4; Par-4;	NM_002583.2	GI:55769532	###############################################################################################################################################################################################################################################################	PRKC; apoptosis; WT1; regulator	positive
cg09509673	0.013745188	NA	0.016	0.032	0.98	0.85	0.83	0.86	2826	36	17	38087223	36.1	38087371	-	CCR10	GPR2;	NM_016602.1	GI:7705315	###############################################################################################################################################################################################################################################################	CC chemokine receptor 10	positive
cg09785172	-0.016561072	NA	0.0064	0	0.92	0.036	0.034	0.037	7466	36	4	6322559	36.1	6322478	+	WFS1	WFS; WFRS; DFNA6; DFNA14; DFNA38; DIDMOAD; WOLFRAMIN;	NM_006005.2	GI:13376995	###############################################################################################################################################################################################################################################################	wolframin	positive
cg09869858	0.066316642	NA	0.0013	0.027	0.98	0.93	0.93	0.93	8909	36	12	46406683	36.1	46405617	-	P11	PP11; MGC133268; PRSS26-PENDING;	NM_006025.2	GI:22209002	###############################################################################################################################################################################################################################################################	placental protein 11 precursor	positive
cg09885951	0.095237498	NA	0.00081	0	0.82	0.032	0.031	0.032	1063	36	1	212843092	36.1	212843155	+	CENPF	CENF; PRO1779;	NM_016343.3	GI:55770833	centromere protein F (400kD); centromere protein F (350/400kD; mitosin); CENP-F kinetochore protein; AH antigen; cell-cycle-dependent 350K nuclear protein; go_component: chromatin; go_component: cytoplasm; go_component: kinetochore; go_component: spindle pole; go_component: nuclear matrix; go_component: nuclear envelope; go_component: outer kinetochore of condensed chromosome; go_component: outer…	centromere protein F (350/400kD)	positive
cg10281002	0.468416918	0.644843308	0.0085	0	0.99	0.13	0.12	0.14	6910	36	12	113330782	36.1	113330630	-	TBX5	HOS;	NM_080718.1	GI:18201895	###############################################################################################################################################################################################################################################################	T-box 5 isoform 2	positive
cg10376763	-0.115358177	NA	0.0078	0.0057	0.99	0.91	0.9	0.92	7141	36	2	217432608	36.1	217433027	-	TNP1	TP1;	NM_003284.2	GI:34850064	###############################################################################################################################################################################################################################################################	transition protein 1 (during histone to protamine replacement)	positive
cg10377274	0.057139076	NA	0.0039	0.13	0.98	0.87	0.86	0.87	160065	36	11	125122098	36.1	125121398	+	PATE		NM_138294.2	GI:56676310	go_function: hydrolase activity; go_function: calcium ion binding; go_function: phospholipase A2 activity; go_process: lipid catabolism	expressed in prostate and testis	positive
cg10486998	-0.389335841	NA	0.0027	0.0064	0.74	0.084	0.078	0.095	2587	36	18	73090775	36.1	73090721	+	GALR1	GALNR; GALNR1;	NM_001480.2	GI:6031165	###############################################################################################################################################################################################################################################################	galanin receptor 1	positive
cg10523019	0.514646778	0.361338501	0.0048	0.0078	0.82	0.11	0.076	0.14	84236	36	2	227408702	36.1	227409017	+	RHBDD1	MGC117258; DKFZp547E052;	NM_032276.2	GI:33300638	synonyms: MGC117258; DKFZp547E052	hypothetical protein LOC84236	positive
cg10920957	-0.399903548	NA	0.00085	0.014	0.51	0.057	0.052	0.061	57338	36	16	86192974	36.1	86194000	+	JPH3	JP3; HDL2; JP-3; TNRC22; CAGL237;	NM_020655.2	GI:21704282	junctophilin type 3; trinucleotide repeat containing 22; go_component: endoplasmic reticulum; go_component: integral to membrane; go_function: molecular function unknown; go_process: biological process unknown	junctophilin 3	positive
cg11932564	0.700001079	NA	0.0026	0	0.54	0.032	0.031	0.034	115650	36	22	40652092	36.1	40652728	-	TNFRSF13C	BAFFR; CD268; BAFF-R; MGC138235;	NM_052945.2	GI:17978517	B cell-activating factor receptor; go_component: membrane; go_component: integral to membrane; go_function: receptor activity; go_process: immune response	BAFF receptor	positive
cg12351433	0.079279219	NA	0.0056	0.029	0.78	0.2	0.18	0.22	3973	36	2	48836461	36.1	48836321	-	LHCGR	LHR; LCGR; LGR2; hLHR;	NM_000233.1	GI:4557716	###############################################################################################################################################################################################################################################################	luteinizing hormone/choriogonadotropin receptor precursor	positive
cg12373771	0.533301546	NA	0.0048	0.013	0.75	0.11	0.062	0.14	27439	36	22	15981381	36.1	15982143	-	CECR6		NM_031890.2	GI:54607075		cat eye syndrome chromosome region; candidate 6	positive
cg12768605	-0.188560769	NA	0.005	0	0.95	0.13	0.12	0.14	284348	36	19	49016791	36.1	49016626	-	LYPD5	PRO4356; FLJ30469;	NM_182573.1	GI:32698975	metastasis-associated protein; go_function: kinase activity; go_function: receptor activity	LY6/PLAUR domain containing 5	positive
cg12830694	0.339726781	0.333855071	0.015	0.027	0.98	0.91	0.91	0.91	94274	36	19	43439636	36.1	43439012	-	PPP1R14A	CPI-17; PPP1INL;	NM_033256.1	GI:15147249	17-kDa PKC-potentiated inhibitory protein of PP1; 17-KDa protein; go_function: protein phosphatase inhibitor activity	protein phosphatase 1; regulatory (inhibitor) subunit 14A	positive
cg12946225	0.133612754	0.530482912	0.0017	0.0083	0.46	0.09	0.069	0.11	10362	36	19	3524751	36.1	3525522	+	HMG20B	SOXL; HMGX2; BRAF25; BRAF35; PP7706; pp8857; FLJ26127; SMARCE1r;	NM_006339.1	GI:5454079	###############################################################################################################################################################################################################################################################	high-mobility group 20B	positive
cg13038560	0.261380978	0.306105836	0.016	0.0092	1	0.88	0.89	0.88	79568	36	2	200527358	36.1	200528285	+	FLJ22555	DKFZp666A212;	NM_024520.1	GI:13375659	synonym: DKFZp666A212	hypothetical protein LOC79568	positive
cg13216057	-0.138857398	NA	0.0027	0	0.94	0.057	0.049	0.065	27122	36	11	11987219	36.1	11987493	-	DKK3	REIC;	NM_015881.5	GI:66346686	###############################################################################################################################################################################################################################################################	dickkopf homolog 3 precursor	positive
cg13319175	0.013848218	NA	0.025	0.025	0.97	0.86	0.86	0.86	832	36	1	19619151	36.1	19618832	-	CAPZB	CAPB; CAPZ; CAPPB; MGC104401; MGC129749; MGC129750;	NM_004930.1	GI:4826658	###############################################################################################################################################################################################################################################################	F-actin capping protein beta subunit	positive
cg13460409	0.412023313	0.275569549	0.0088	0	0.88	0.2	0.15	0.26	53820	36	21	37301440	36.1	37300733	+	DSCR6	RIPPLY3;	NM_018962.1	GI:9506556	go_component: cellular component unknown; go_function: molecular function unknown; go_process: biological process unknown	Down syndrome critical region protein 6	positive
cg13682722	0.110100933	0.21846543	0.0019	0.0096	0.83	0.069	0.06	0.076	55051	36	14	89868321	36.1	89868032	-	C14orf102	FLJ10008; FLJ14051;	NM_199043.1	GI:39932580	isoform 2 is encoded by transcript variant 2; go_function: binding	hypothetical protein LOC55051 isoform 2	positive
cg13836627	0.029983661	NA	0.00091	0.013	0.52	0.066	0.057	0.078	7082	36	15	27901015	36.1	27901998	-	TJP1	ZO-1; DKFZp686M05161;	NM_003257.2	GI:28416399	###############################################################################################################################################################################################################################################################	tight junction protein 1 isoform a	positive
cg13854874	0.049613334	NA	0.0045	0	0.95	0.13	0.12	0.14	8208	36	21	36679395	36.1	36679559	+	CHAF1B	CAF1; MPP7; CAF-1; CAF1A; CAF1P60; CAF-IP60; MPHOSPH7;	NM_005441.2	GI:45827788	###############################################################################################################################################################################################################################################################	chromatin assembly factor 1 subunit B	positive
cg13899108	0.033651673	NA	0.009	0.032	0.87	0.45	0.42	0.47	5143	36	19	18205322	36.1	18205016	-	PDE4C	DPDE1; MGC126222; PDE4C-791;	NM_000923.1	GI:4505664	###############################################################################################################################################################################################################################################################	phosphodiesterase 4C; cAMP-specific (phosphodiesterase E1 dunce homolog; Drosophila)	positive
cg13975369	0.378716214	0.320199312	0.01	0.0041	0.71	0.24	0.22	0.26	95681	36	7	129867789	36.1	129868090	-	TSGA14	Cep41; DKFZp762H1311;	NM_018718.1	GI:16306478	centrosomal protein 41 kDa; testis specific protein A14; go_component: centrosome	testis specific; 14	positive
cg14258236	0.086897539	NA	0.012	0.035	1	0.87	0.85	0.88	81696	36	6	29431309	36.1	29432033	-	OR5V1	6M1-21; hs6M1-21;	NM_030876.4	GI:45594309	###############################################################################################################################################################################################################################################################	olfactory receptor; family 5; subfamily V; member 1	positive
cg14308452	0.003142044	NA	0.014	0.015	0.97	0.83	0.84	0.83	163154	36	19	5735184	36.1	5735610	-	MGC24975		NM_153359.1	GI:23503298		hypothetical protein LOC163154	positive
cg14329157	0.251930765	NA	0.0046	0.022	0.68	0.14	0.12	0.15	164781	36	2	228444379	36.1	228444571	+	WDR69	FLJ25955;	NM_178821.1	GI:32189424	synonym: FLJ25955	hypothetical protein LOC164781	positive
cg14424579	3.067470269	3.026873503	0.00047	0	0.4	0.032	0.029	0.035	60509	36	2	27127813	36.1	27128053	+	FLJ21839		NM_021831.3	GI:34147509	go_function: carboxypeptidase A activity; go_process: proteolysis and peptidolysis	hypothetical protein LOC60509	positive
cg14501253	-0.066922165	NA	0.00063	0	0.49	0.058	0.053	0.063	286032	36	8	12853385	36.1	12853236	+	FLJ36980		NM_182598.1	GI:32699012		hypothetical protein LOC286032	positive
cg14658362	-0.168603536	NA	0.00054	0	0.61	0.039	0.038	0.038	11030	36	8	30361203	36.1	30361486	+	RBPMS	HERMES;	NM_006867.2	GI:57164967	isoform A is encoded by transcript variant 4; go_function: RNA binding; go_function: nucleotide binding; go_function: protein binding; go_process: RNA processing	RNA-binding protein with multiple splicing isoform A	positive
cg14723032	0.000900283	NA	0.012	0.052	0.95	0.72	0.69	0.74	83394	36	17	6401296	36.1	6400601	-	PITPNM3	NIR1; RDGBA3;	NM_031220.1	GI:13654295	###############################################################################################################################################################################################################################################################	PITPNM family member 3	positive
cg14894144	0.053377439	NA	0.013	0.017	0.93	0.35	0.32	0.37	3909	36	18	19524552	36.1	19523560	+	LAMA3	E170; LOCS; LAMNA; lama3a;	NM_000227.2	GI:38045907	###############################################################################################################################################################################################################################################################	laminin alpha 3 subunit isoform 2	positive
cg14992253	0.035824163	NA	0.0016	0	0.5	0.072	0.067	0.078	56063	36	1	32460154	36.1	32460535	-	C1orf91	AASL548; PRO1105; FLJ90779; RP4-622L5; dJ622L5.7; RP4-622L5.3;	NM_019118.2	GI:21361813	synonyms: AASL548; PRO1105; FLJ90779; RP4-622L5; dJ622L5.7; RP4-622L5.3	hypothetical protein LOC56063	positive
cg15341340	-0.468757862	NA	0.0066	0.015	0.99	0.059	0.058	0.059	1777	36	19	12853237	36.1	12853335	-	DNASE2	DNL; DNL2; DNASE2A;	NM_001375.2	GI:58331228	###############################################################################################################################################################################################################################################################	deoxyribonuclease II; lysosomal precursor	positive
cg15381769	-0.119627233	NA	0.00079	0	0.68	0.032	0.03	0.04	5796	36	6	128883665	36.1	128883416	-	PTPRK	R-PTP-kappa; DKFZp686C2268;	NM_002844.2	GI:18860901	###############################################################################################################################################################################################################################################################	protein tyrosine phosphatase; receptor type; K precursor	positive
cg15547534	0.382897521	0.137235675	0.0026	0	0.94	0.046	0.043	0.05	221908	36	7	99872346	36.1	99872030	-	MGC22793		NM_145030.1	GI:21450760		hypothetical protein LOC221908	positive
cg15661409	0.043744933	0.008380636	0.025	0.031	1	0.84	0.84	0.85	55195	36	14	57030729	36.1	57030323	-	C14orf105	FLJ10650;	NM_018168.1	GI:8922570	synonym: FLJ10650	hypothetical protein LOC55195	positive
cg15974053	-0.009486551	NA	0.0061	0	0.64	0.044	0.039	0.049	51171	36	19	54031601	36.1	54031746	-	DHRS10	retSDR3;	NM_016246.2	GI:59889577	retinal short-chain dehydrogenase/reductase 3; go_function: oxidoreductase activity; go_process: metabolism	dehydrogenase/reductase (SDR family) member 10	positive
cg15988232	0.036324808	NA	0.014	0.025	0.95	0.44	0.38	0.48	10675	36	3	47596131	36.1	47595193	-	CSPG5	NGC; MGC44034;	NM_006574.2	GI:39753966	###############################################################################################################################################################################################################################################################	chondroitin sulfate proteoglycan 5 (neuroglycan C)	positive
cg16150435	0.017495382	NA	0.0035	0.062	0.96	0.79	0.78	0.78	29113	36	6	31188508	36.1	31188311	-	C6orf15	STG;	NM_014070.1	GI:7662666	taste bud-specific protein precursor	STG protein	positive
cg16241714	2.551903028	3.297841715	0.00019	0	0.15	0.014	0.013	0.013	1052	36	8	48813064	36.1	48813323	-	CEBPD	CELF; CRP3; C/EBP-delta; NF-IL6-beta;	NM_005195.2	GI:28872797	go_component: nucleus; go_function: DNA binding; go_process: transcription; go_process: regulation of transcription; DNA-dependent; go_process: transcription from RNA polymerase II promoter	CCAAT/enhancer binding protein delta	positive
cg16494477	-0.066439934	NA	0.00052	0.012	0.27	0.074	0.069	0.078	8817	36	5	170779856	36.1	170779272	+	FGF18	ZFGF5; FGF-18;	NM_033649.1	GI:16306545	go_component: extracellular space; go_function: growth factor activity; go_process: morphogenesis; go_process: cell-cell signaling; go_process: signal transduction; go_process: positive regulation of cell proliferation	fibroblast growth factor 18 precursor	positive
cg16547529	0.167493846	0.093427143	0.014	0.0039	0.97	0.52	0.48	0.56	283212	36	11	74818329	36.1	74818755	-	FLJ33790		NM_173583.1	GI:27734800		hypothetical protein LOC283212	positive
cg16579101	-0.096067716	NA	0.0024	0	0.91	0.057	0.052	0.057	4839	36	12	6547419	36.1	6547741	-	NOL1	p120; NSUN1; NOP120;	NM_006170.2	GI:76150622	###############################################################################################################################################################################################################################################################	nucleolar protein 1; 120kDa	positive
cg17063929	-0.001985558	NA	0.024	0.014	0.89	0.14	0.1	0.15	50507	36	11	88864447	36.1	88864301	-	NOX4	KOX; KOX-1; RENOX;	NM_016931.2	GI:20149638	go_component: membrane; go_function: nucleotide binding; go_function: oxidoreductase activity; go_function: electron transporter activity; go_process: electron transport	NADPH oxidase 4	positive
cg17099569	0.115572976	NA	0.031	0	1	0.66	0.65	0.65	2736	36	2	121266336	36.1	121266329	+	GLI2	THP2;	NM_005270.2	GI:13518226	###############################################################################################################################################################################################################################################################	GLI-Kruppel family member GLI2 isoform delta	positive
cg17285325	0.137315506	NA	0.0017	0	0.86	0.04	0.04	0.04	1890	36	22	49315209	36.1	49315321	-	ECGF1	TP; MNGIE; PDECGF; hPD-ECGF;	NM_001953.2	GI:7669488	###############################################################################################################################################################################################################################################################	endothelial cell growth factor 1 (platelet-derived)	positive
cg17408647	-0.094843228	NA	0.00087	0.01	0.96	0.041	0.04	0.041	55744	36	7	43735574	36.1	43735634	-	FLJ10803		NM_018224.1	GI:8922676		hypothetical protein LOC55744	positive
cg17655614	0.156624167	NA	0.01	0.02	0.9	0.3	0.27	0.33	999	36	16	67328445	36.1	67328696	+	CDH1	UVO; CDHE; ECAD; LCAM; Arc-1; CD324;	NM_004360.2	GI:14589887	###############################################################################################################################################################################################################################################################	cadherin 1; type 1 preproprotein	positive
cg17729667	0.146830197	NA	0.0022	0.013	0.65	0.094	0.07	0.12	22981	36	20	25514382	36.1	25514153	-	KIAA0980	NLP; FLJ11792; dJ691N24.1;	NM_025176.4	GI:55749677	go_function: calcium ion binding	hypothetical protein LOC22981	positive
cg17853587	-0.022992725	NA	0.00058	0	0.38	0.062	0.06	0.064	9348	36	4	119173834	36.1	119174948	+	NDST3		NM_004784.1	GI:4758765	go_function: transferase activity; go_function: sulfotransferase activity; go_process: protein amino acid sulfation; go_process: protein amino acid deacetylation	N-deacetylase/N-sulfotransferase (heparan glucosaminyl) 3	positive
cg17960516	0.066620539	NA	0.0023	0.012	0.62	0.066	0.067	0.065	285489	36	4	3434802	36.1	3434836	+	FLJ33718	FLJ90556;	NM_173660.2	GI:31542769	synonym: FLJ90556	hypothetical protein LOC285489	positive
cg18055007	0.037915414	NA	0.0085	0	0.86	0.13	0.13	0.13	23564	36	6	31806205	36.1	31806018	-	DDAH2	G6a; DDAH; NG30; DDAHII;	NM_013974.1	GI:7524353	###############################################################################################################################################################################################################################################################	dimethylarginine dimethylaminohydrolase 2	positive
cg18180783	0.121873904	0.093105189	0.0035	0	0.99	0.92	0.91	0.92	58529	36	10	75072326	36.1	75071521	-	MYOZ1	CS-2; FATZ; MYOZ; myozenin;	NM_021245.2	GI:21359948	calsarcin-2; go_component: nucleus; go_function: structural molecule activity	myozenin 1	positive
cg18440048	0.356369685	0.249750042	0.0045	0.027	0.59	0.13	0.12	0.15	7621	36	22	22423826	36.1	22423279	-	ZNF70	Cos17; MGC48959;	NM_021916.2	GI:31340618	zinc finger protein N27C7-1; go_component: nucleus; go_function: zinc ion binding; go_function: metal ion binding; go_function: transcription factor activity; go_process: transcription; go_process: regulation of transcription; DNA-dependent	zinc finger protein 70	positive
cg18573383	0.554265536	NA	0.0016	0	0.49	0.07	0.055	0.089	3747	36	12	73889668	36.1	73889778	-	KCNC2	KV3.2;	NM_139137.2	GI:24497455	###############################################################################################################################################################################################################################################################	Shaw-related voltage-gated potassium channel protein 2 isoform KV3.2b	positive
cg18983672	0.201888482	0.030218972	0.012	0.0016	1	0.88	0.86	0.89	2301	36	1	47653843	36.1	47654331	+	FOXE3	ASMD; FKHL12; FREAC8;	NM_012186.1	GI:11386196	Forkhead; drosophila; homolog-like 12; forkhead (Drosophila)-like 12; go_component: nucleus; go_function: transcription factor activity; go_process: development; go_process: transcription; go_process: regulation of transcription; DNA-dependent	forkhead box E3	positive
cg18984151	0.315009523	0.086714287	0.0042	0.014	0.78	0.19	0.18	0.2	54859	36	3	47530480	36.1	47530188	-	TMEM103	FLJ20211;	NM_001031703.1	GI:72534695	isoform 1 is encoded by transcript variant 1	hypothetical protein LOC54859 isoform 1	positive
cg19008809	0.590929745	0.327085225	0.0041	0	0.96	0.045	0.042	0.048	51460	36	3	53055722	36.1	53055110	-	SFMBT1	RU1; SFMBT; DKFZp434L243;	NM_001005158.1	GI:53692190	Scm-related gene containing four mbt domains; Scm-related gene product containing four mbt domains; go_component: nucleus; go_process: regulation of transcription	Scm-like with four mbt domains 1	positive
cg19167673	-0.47038013	-0.651470434	0.0021	0	0.67	0.077	0.064	0.086	5155	36	22	37970781	36.1	37970936	-	PDGFB	SIS; SSV; PDGF2; c-sis; FLJ12858;	NM_033016.1	GI:15451785	###############################################################################################################################################################################################################################################################	platelet-derived growth factor beta isoform 2; preproprotein	positive
cg19273182	-0.754588838	NA	0.00049	0	0.35	0.049	0.042	0.056	64895	36	2	60836921	36.1	60836887	+	PAPOLG	FLJ11805; FLJ12972; FLJ13482; FLJ14187;	NM_022894.2	GI:16306567	###############################################################################################################################################################################################################################################################	poly(A) polymerase gamma	positive
cg19305227	0.019259662	NA	0.0078	0.032	0.97	0.84	0.83	0.85	9153	36	15	43331627	36.1	43331726	+	SLC28A2	CNT2; HCNT2; SPNT1; HsT17153;	NM_004212.1	GI:4759131	###############################################################################################################################################################################################################################################################	solute carrier family 28 (sodium-coupled nucleoside transporter); member 2	positive
cg19346193	0.149635977	NA	0.013	0.029	0.97	0.87	0.88	0.86	7390	36	10	127503180	36.1	127501757	-	UROS		NM_000375.1	GI:4557872	go_function: lyase activity; go_function: uroporphyrinogen-III synthase activity; go_process: heme biosynthesis; go_process: uroporphyrinogen III biosynthesis	uroporphyrinogen III synthase	positive
cg19478743	0.122668557	NA	0.00064	0.0056	0.98	0.05	0.046	0.053	58191	36	17	4589396	36.1	4589863	-	CXCL16	SRPSOX; CXCLG16; SR-PSOX;	NM_022059.1	GI:11545764	###############################################################################################################################################################################################################################################################	chemokine (C-X-C motif) ligand 16	positive
cg19514928	-0.005027927	NA	0.00062	0	0.62	0.055	0.052	0.059	148534	36	1	95356224	36.1	95355572	+	TMEM56	FLJ31842; MGC102912;	NM_152487.1	GI:22749022	go_component: integral to membrane	transmembrane protein 56	positive
cg19692710	0.021362462	NA	0.017	0.00099	0.97	0.8	0.79	0.81	374407	36	11	73339568	36.1	73339012	+	DNAJB13	TSARG5; TSARG6; FLJ46748;	NM_153614.2	GI:39204546	1700014P03Rik; go_function: unfolded protein binding; go_function: heat shock protein binding; go_process: protein folding	testis spermatogenesis apoptosis-related protein 6	positive
cg19945840	0.62850032	0.763203816	0.0081	0.011	0.96	0.42	0.39	0.47	126792	36	1	1157899	36.1	1157508	+	B3GALT6	beta3GalT6;	NM_080605.2	GI:37537720	###############################################################################################################################################################################################################################################################	UDP-Gal:betaGal beta 1;3-galactosyltransferase polypeptide 6	positive
cg20295671	-0.028008213	NA	0.0064	0	0.98	0.0092	0.0086	0.0094	29799	36	22	20420486	36.1	20420071	-	YPEL1	FKSG3; MGC64992;	NM_013313.3	GI:40549458	DiGeorge syndrome-related protein; yippee (Drosophila) homolog-like 1; go_component: nucleus	yippee-like 1	positive
cg20305610	-0.164360384	NA	0.00026	0	0.34	0.045	0.042	0.047	10611	36	4	95592325	36.1	95592061	+	PDLIM5	L9; ENH; LIM;	NM_006457.2	GI:58533152	###############################################################################################################################################################################################################################################################	PDZ and LIM domain 5 isoform a	positive
cg20524216	-0.389841338	NA	0.00034	0	0.22	0.032	0.028	0.035	54859	36	3	47530104	36.1	47530188	-	TMEM103	FLJ20211;	NM_001031703.1	GI:72534695	isoform 1 is encoded by transcript variant 1	hypothetical protein LOC54859 isoform 1	positive
cg20692569	0.744776072	0.797530652	0.015	0.012	0.86	0.37	0.32	0.42	8326	36	7	72486417	36.1	72486045	+	FZD9	FZD3;	NM_003508.2	GI:62865872	###############################################################################################################################################################################################################################################################	frizzled 9	positive
cg20761322	0.116737935	NA	0.0017	0	0.4	0.088	0.073	0.11	10518	36	15	76210619	36.1	76210933	-	CIB2	KIP2;	NM_006383.2	GI:44921612	2810434I23Rik; go_function: calcium ion binding; go_function: protein binding	DNA-dependent protein kinase catalytic subunit-interacting protein 2	positive
cg20795863	0.094275521	NA	0.011	0.0016	1	0.91	0.9	0.91	4759	36	2	233604363	36.1	233605626	+	NEU2	SIAL2; MGC129579;	NM_005383.1	GI:4885514	cytosolic sialidase; N-acetyl-alpha-neuraminidase 2; go_component: cytoplasm; go_function: exo-alpha-sialidase activity; go_function: hydrolase activity; acting on glycosyl bonds; go_process: carbohydrate metabolism	sialidase 2	positive
cg20828084	0.14446198	0.179830965	0.015	0.0031	0.96	0.84	0.83	0.84	57214	36	15	78857906	36.1	78858767	+	KIAA1199	TMEM2L; IR2155535;	NM_018689.1	GI:38638697	transmembrane protein 2-like; go_process: sensory perception of sound	KIAA1199	positive
cg20914508	-0.003601976	NA	0.0027	0.02	0.82	0.12	0.12	0.14	2596	36	3	116825023	36.1	116825142	+	GAP43	B-50; PP46;	NM_002045.2	GI:28872807	###############################################################################################################################################################################################################################################################	growth associated protein 43	positive
cg20947775	-0.216873362	NA	0.00031	0	0.34	0.054	0.053	0.055	79966	36	4	83939264	36.1	83938949	-	SCD5	SCD2; SCD4; ACOD4; FADS4; HSCD5; FLJ21032;	NM_024906.1	GI:13376362	###############################################################################################################################################################################################################################################################	stearoyl-CoA desaturase 4 isoform b	positive
cg20999813	-0.387628988	NA	0.00014	0	0.22	0.033	0.031	0.033	9100	36	16	83291515	36.1	83291085	+	USP10	UBPO; KIAA0190;	NM_005153.1	GI:24307888	go_function: ubiquitin thiolesterase activity; go_function: cysteine-type endopeptidase activity; go_process: ubiquitin cycle; go_process: ubiquitin-dependent protein catabolism	ubiquitin specific protease 10	positive
cg21096399	0.119679089	NA	0.0091	0.0086	0.81	0.16	0.14	0.19	4162	36	11	118693355	36.1	118693050	-	MCAM	CD146; MUC18;	NM_006500.2	GI:71274106	melanoma adhesion molecule; go_component: plasma membrane; go_component: integral to plasma membrane; go_function: protein binding; go_process: cell adhesion; go_process: morphogenesis	melanoma cell adhesion molecule	positive
cg21378206	0.195972049	0.558785974	0.0063	0.3	1	0.92	0.91	0.92	26525	36	2	113533514	36.1	113532686	+	IL1F5	FIL1; FIL1D; IL1L1; IL1HY1; IL1RP3; MGC29840; FIL1(DELTA);	NM_012275.2	GI:27894308	###############################################################################################################################################################################################################################################################	interleukin 1 family; member 5	positive
cg21460081	-0.150206847	NA	0.0022	0	0.65	0.066	0.062	0.07	3214	36	17	44011011	36.1	44010742	-	HOXB4	HOX2; HOX2F; HOX-2.6;	NM_024015.3	GI:45580720	homeobox protein Hox-B4; homeo box 2F; go_component: nucleus; go_function: transcription factor activity; go_process: development; go_process: regulation of transcription; DNA-dependent	homeo box B4	positive
cg21801378	0.205911023	NA	0.0021	0	0.61	0.043	0.027	0.069	60677	36	15	70399179	36.1	70399579	-	BRUNOL6	CELF6;	NM_052840.3	GI:70780380	RNA-binding protein BRUNOL-6; CUG-BP and ETR-3 like factor 6; Bruno (Drosophila) -like 6; RNA binding protein; go_function: nucleotide binding; go_function: nucleic acid binding	bruno-like 6; RNA binding protein	positive
cg21870884	0.135875207	0.079569625	0.017	0.0063	0.95	0.21	0.15	0.25	2848	36	1	199109052	36.1	199108789	+	GPR25		NM_005298.2	GI:38194223	###############################################################################################################################################################################################################################################################	G protein-coupled receptor 25	positive
cg22006386	0.027954025	NA	0.0018	0	0.54	0.044	0.044	0.046	57828	36	19	43519218	36.1	43518298	+	C19orf15	FLJ46353; DKFZP434A1022;	NM_021185.3	GI:40556268	go_component: integral to membrane	hypothetical protein LOC57828	positive
cg22289837	-0.057604916	NA	0.017	0.024	0.87	0.3	0.28	0.31	761	36	8	86537530	36.1	86537710	+	CA3	CAIII;	NM_005181.2	GI:6996001	go_component: cytoplasm; go_function: lyase activity; go_function: zinc ion binding; go_function: metal ion binding; go_function: carbonate dehydratase activity; go_process: one-carbon compound metabolism	carbonic anhydrase III	positive
cg22432269	-0.047520857	NA	0.00026	0	0.46	0.025	0.023	0.026	23191	36	15	20444138	36.1	20444125	+	CYFIP1	SHYC; FLJ45151; P140SRA-1;	NM_014608.2	GI:57013277	isoform a is encoded by transcript variant 1; selective hybridizing clone (mouse); cytoplasmic FMRP interacting protein 1	cytoplasmic FMR1 interacting protein 1 isoform a	positive
cg22449114	0.009556913	NA	0.011	0.012	0.91	0.27	0.23	0.29	6939	36	20	538243	36.1	538910	-	TCF15	EC2; PARAXIS;	NM_004609.3	GI:48255908	###############################################################################################################################################################################################################################################################	basic helix-loop-helix transcription factor 15	positive
cg22679120	0.008321411	NA	0.018	0	0.99	0.6	0.6	0.6	29886	36	7	2319928	36.1	2320625	-	SNX8		NM_013321.1	GI:23943857	go_function: protein binding; go_function: phosphoinositide binding; go_process: protein transport; go_process: intracellular signaling cascade	sorting nexin 8	positive
cg22736354	1.718507337	2.262766484	0.0086	0.011	0.95	0.17	0.091	0.25	378884	36	6	18230698	36.1	18230830	-	NHLRC1	EPM2A; EPM2B; MGC119262; MGC119264; MGC119265; bA204B7.2;	NM_198586.2	GI:40255282	go_component: nucleus; go_component: endoplasmic reticulum; go_function: protein binding; go_function: zinc ion binding; go_function: metal ion binding	malin	positive
cg22809047	0.160173786	NA	0.03	0.0026	0.96	0.6	0.54	0.65	6160	36	2	100984693	36.1	100985183	+	RPL31	MGC88191;	NM_000993.2	GI:15812219	60S ribosomal protein L31; go_component: ribosome; go_function: structural constituent of ribosome; go_process: protein biosynthesis	ribosomal protein L31	positive
cg22901840	0.078584998	0.095064103	0.013	0.038	0.97	0.62	0.59	0.65	9077	36	1	68285365	36.1	NA	-	DIRAS3	ARHI; NOEY2;	NT_032977.8		###############################################################################################################################################################################################################################################################	DIRAS family; GTP-binding RAS-like 3	positive
cg22920873	0.114374788	0.655583459	0.00037	0	0.63	0.018	0.018	0.018	154791	36	7	138675693	36.1	138676615	+	HSPC268		NM_197964.1	GI:37537547		hypothetical protein LOC154791	positive
cg23517605	0.128377865	0.310108799	0.0031	0.0084	0.72	0.13	0.11	0.16	347733	36	6	3173364	36.1	3172870	-	TUBB2B	MGC8685; bA506K6.1; DKFZp566F223; RP11-506K6.1; TUBB-PARALOG;	NM_178012.3	GI:42476191	###############################################################################################################################################################################################################################################################	tubulin; beta polypeptide paralog	positive
cg23662675	0.600765489	0.352078709	0.00041	0	0.23	0.031	0.031	0.031	23613	36	20	45419003	36.1	45418881	-	PRKCBP1	RACK7; ZMYND8; PRO2893; MGC31836;	NM_183047.1	GI:34335261	###############################################################################################################################################################################################################################################################	protein kinase C binding protein 1 isoform a	positive
cg23941599	0.266499641	NA	0.004	0.023	0.48	0.13	0.13	0.13	56929	36	5	114908695	36.1	114908490	-	FEM1C	FEM1A; KIAA1785; EUROIMAGE686608; EUROIMAGE783647;	NM_020177.2	GI:36030993	synonyms: FEM1A; KIAA1785; EUROIMAGE686608; EUROIMAGE783647	feminization 1 homolog a	positive
cg24116886	0.187704497	NA	0.0093	0.0067	1	0.88	0.87	0.89	140850	36	20	85877	36.1	86186	+	DEFB127	DEF-27; DEFB27; hBD-27; DEFB-27; C20orf73; bA530N10.2;	NM_139074.2	GI:30061486	beta defensin 27; beta-defensin 27; go_component: cellular component unknown; go_function: nucleic acid binding; go_process: innate immune response; go_process: defense response to bacteria	beta defensin 127 preproprotein	positive
cg24126851	0.000792206	NA	0.012	0.13	0.96	0.78	0.8	0.76	8642	36	11	6634719	36.1	6633656	-	DCHS1	FIB1; CDH25; PCDH16; FLJ11790; KIAA1773;	NM_003737.2	GI:73623031	###############################################################################################################################################################################################################################################################	dachsous 1 precursor	positive
cg24254120	0.372917726	NA	0.0068	0	0.99	0.054	0.053	0.054	5983	36	13	33290869	36.1	33290234	+	RFC3	RFC38; MGC5276;	NM_002915.2	GI:31795536	###############################################################################################################################################################################################################################################################	replication factor C 3 isoform 1	positive
cg24262469	0.152852459	0.13428669	0.0089	0.023	0.98	0.26	0.25	0.26	25976	36	3	157874388	36.1	157875073	+	TIPARP	DDF1; PARP7; PARP-1; PARP-7; DKFZP434J214; DKFZp686N0351; DKFZp686P1838;	NM_015508.2	GI:38524593	go_component: nucleus; go_function: protein binding; go_function: nucleic acid binding; go_function: NAD+ ADP-ribosyltransferase activity; go_process: protein amino acid ADP-ribosylation	TCDD-inducible poly(ADP-ribose) polymerase	positive
cg24450312	-0.001508834	NA	0.0044	0	0.38	0.061	0.069	0.059	83593	36	1	204747781	36.1	NA	+	RASSF5	RAPL; Maxp1; NORE1; RASSF3; MGC10823;	NT_021877.18		###############################################################################################################################################################################################################################################################	Ras association (RalGDS/AF-6) domain family 5 isoform B	positive
cg24580001	0.339639763	0.247742587	0.0092	0.12	0.99	0.9	0.9	0.89	283234	36	11	63863108	36.1	63864271	+	FLJ37970	BRLZ; FLJ00354; DKFZp434G0920;	NM_032251.3	GI:40795670	brain leucine zipper protein; go_function: protein binding; go_function: transcription factor activity; go_process: regulation of transcription; DNA-dependent	hypothetical protein LOC283234	positive
cg24834740	-0.087006506	NA	5.00E-04	0	0.5	0.037	0.035	0.038	26051	36	20	36867966	36.1	36867762	+	PPP1R16B	TIMAP; ANKRD4; KIAA0823;	NM_015568.2	GI:34335276	TGF-beta-inhibited membrane-associated protein; CAAX box protein TIMAP; ankyrin repeat domain protein 4; go_component: plasma membrane; go_function: protein phosphatase binding; go_process: signal transduction	protein phosphatase 1 regulatory inhibitor subunit 16B	positive
cg25070637	-0.279922439	-0.44666326	2.00E-04	0.021	0.29	0.061	0.058	0.062	6383	36	8	97575044	36.1	97575058	+	SDC2	HSPG; HSPG1; SYND2;	NM_002998.3	GI:55925658	fibroglycan; heparan sulfate proteoglycan core protein; go_component: membrane; go_component: integral to membrane; go_component: integral to plasma membrane; go_function: cytoskeletal protein binding; go_process: biological process unknown	syndecan 2 precursor	positive
cg25148589	0.179969129	NA	0.0076	0.011	0.74	0.16	0.13	0.21	2891	36	4	158361386	36.1	158361297	+	GRIA2	GLUR2; GLURB; HBGR2;	NM_000826.2	GI:74275353	###############################################################################################################################################################################################################################################################	glutamate receptor; ionotropic; AMPA 2	positive
cg25505610	1.50223047	1.772906777	0.001	0	0.71	0.031	0.03	0.032	10480	36	11	32561760	36.1	32561967	+	hfl-B5	GA17;	NM_006360.3	GI:52851442	fetal lung protein B5	B5 receptor	positive
cg25552492	-0.176029721	NA	0.0019	0	0.59	0.083	0.06	0.1	203190	36	8	22069944	36.1	22070289	-	LGI3	LGIL4;	NM_139278.2	GI:45643139	synonym: LGIL4	leucine-rich repeat LGI family; member 3	positive
cg25683012	-1.392021375	NA	2.00E-04	0	0.29	0.025	0.023	0.026	11176	36	12	55316380	36.1	55316417	-	BAZ2A	TIP5; KIAA0314; DKFZp781B109;	NM_013449.2	GI:32261302	###############################################################################################################################################################################################################################################################	bromodomain adjacent to zinc finger domain; 2A	positive
cg25771195	0.304478062	0.514254835	0.01	0.037	0.92	0.51	0.48	0.54	29105	36	16	56721315	36.1	56720797	-	GTL3		NM_013242.2	GI:42716281	go_process: development	transcription factor IIB	positive
cg25781123	0.019974651	NA	0.0011	0	0.4	0.06	0.057	0.062	25917	36	3	9379598	36.1	9379736	+	THUMPD3	DKFZP434F091;	NM_015453.1	GI:14149689	go_function: protein binding	THUMP domain containing 3	positive
cg26003813	-0.192765894	NA	0.0036	0.015	0.84	0.081	0.076	0.085	5347	36	16	23597303	36.1	23597702	+	PLK1	PLK; STPK13;	NM_005030.3	GI:34147632	###############################################################################################################################################################################################################################################################	polo-like kinase	positive
cg26005082	0.283314043	0.547567138	0.00048	0	0.39	0.057	0.049	0.066	284424	36	19	4720660	36.1	4720152	+	C19orf30	PGSF1; PGSF1a; PGSF1b;	NM_174947.2	GI:29126235	pituitary gland specific factor 1a	hypothetical protein LOC284424	positive
cg26045434	-0.296285378	NA	0.0031	0.029	0.79	0.1	0.097	0.12	55806	36	8	22043806	36.1	22043975	-	HR	AU; ALUNC; HSA277165;	NM_005144.3	GI:62750351	isoform a is encoded by transcript variant 1; hairless (mouse) homolog; go_component: nucleus; go_function: metal ion binding; go_function: transcription factor activity; go_process: transcription; go_process: regulation of transcription; DNA-dependent	hairless protein isoform a	positive
cg26297688	0.959651842	0.883216148	0.001	0	0.83	0.054	0.054	0.054	90488	36	12	105873223	36.1	105873835	+	C12orf23	MGC17943;	NM_152261.1	GI:22748614	synonym: MGC17943	hypothetical protein LOC90488	positive
cg26372517	0.126025756	NA	0.017	0.01	0.85	0.23	0.16	0.28	339488	36	1	35811746	36.1	35811558	+	TFAP2E	AP2E; MGC49007;	NM_178548.2	GI:31341730	adaptor-related protein complex 2; epsilon subunit; go_component: nucleus; go_function: transcription factor activity; go_process: regulation of transcription; DNA-dependent	transcription factor AP-2 epsilon (activating enhancer binding protein 2 epsilon)	positive
cg26453588	0.127052431	0.188751514	0.017	0.0049	0.95	0.43	0.36	0.47	638	36	22	41835965	36.1	NA	+	BIK	BP4; NBK; BBC1; BIP1;	NT_011520.11		apoptosis-inducing NBK; go_component: membrane; go_component: integral to membrane; go_function: protein binding; go_function: protein binding; go_process: apoptotic program; go_process: regulation of apoptosis; go_process: induction of apoptosis	BCL2-interacting killer	positive
cg26620959	-0.040743067	NA	0.0016	0.017	0.56	0.072	0.067	0.076	23345	36	6	153000182	36.1	153000227	-	SYNE1	8B; CPG2; MYNE1; MYNE-1; SYNE-1; SYNE-1B; FLJ30878; KIAA0796; KIAA1262; KIAA1756; dJ398G3.1; dJ398G3.2; nesprin-1; RP3-398G3.1; RP11-809I23.2; DKFZp781J13156;	NM_015293.1	GI:19526752	###############################################################################################################################################################################################################################################################	nesprin 1 isoform beta	positive
cg26842024	0.358161798	0.051522717	0.0014	0.018	0.52	0.092	0.078	0.11	10365	36	19	16297122	36.1	16296651	+	KLF2	LKLF;	NM_016270.2	GI:49574523	###############################################################################################################################################################################################################################################################	Kruppel-like factor	positive
cg26845300	0.254089345	0.474605378	0.0026	0	0.86	0.046	0.033	0.07	51429	36	6	158163821	36.1	158164282	+	SNX9	SDP1; WISP; MST155; SH3PX1; MSTP155; SH3PXD3A;	NM_016224.3	GI:23111056	###############################################################################################################################################################################################################################################################	sorting nexin 9	positive
cg27092035	-0.055768503	NA	0.00096	0	0.68	0.046	0.043	0.049	285598	36	5	175725486	36.1	175725111	+	ARL10	ARL10A; FLJ39249;	NM_173664.3	GI:46195790	ADP-ribosylation factor-like membrane-associated protein; ADP-ribosylation factor-like 10A; go_function: GTP binding; go_function: nucleotide binding; go_process: small GTPase mediated signal transduction	ADP-ribosylation factor-like 10	positive
cg27169020	0.087286864	NA	0.026	0.01	0.93	0.35	0.24	0.4	646	36	15	81745233	36.1	81744472	-	BNC1	BNC; BSN1; HsT19447;	NM_001717.2	GI:19743791	###############################################################################################################################################################################################################################################################	basonuclin 1	positive
cg27319898	-0.211230721	-0.048598042	0.0017	0.0082	0.65	0.062	0.057	0.066	219578	36	7	88226939	36.1	88226689	+	FLJ32110		NM_181646.2	GI:37202115	go_component: nucleus; go_function: zinc ion binding; go_function: nucleic acid binding	hypothetical protein LOC219578	positive
cg27377450	0.092440884	0.362731851	0.0073	0.0055	0.99	0.88	0.88	0.88	23370	36	19	7352301	36.1	7351866	+	ARHGEF18	KIAA0521; MGC15913;	NM_015318.2	GI:41327768	P114-RHO-GEF; go_function: guanyl-nucleotide exchange factor activity	Rho-specific guanine nucleotide exchange factor p114	positive
cg27413543	-0.261275244	NA	0.00029	0.022	0.56	0.066	0.064	0.067	22872	36	4	84031172	36.1	84031424	-	SEC31L1	ABP125; ABP130; SEC31A; HSPC275; HSPC334; KIAA0905; MGC90305; DKFZp686N07171;	NM_014933.2	GI:41349438	isoform 1 is encoded by transcript variant 1; yeast Sec31p homolog; protein-transport protein SEC31; go_component: COPII vesicle coat; go_function: molecular function unknown; go_process: ER to Golgi vesicle-mediated transport	SEC31-like 1 isoform 1	positive
cg27494383	0.064596615	NA	0.0059	0	0.98	0.05	0.047	0.05	4058	36	15	39593160	36.1	39593369	-	LTK	TYK1;	NM_206961.1	GI:46249415	###############################################################################################################################################################################################################################################################	leukocyte tyrosine kinase isoform 2	positive
cg00091693	-0.002008493	NA	0.0067	0.15	0.9	0.7	0.7	0.69	54474	36	17	36295128	36.1	36295005	-	KRT20	K20; CK20; KRT21; MGC35423;	NM_019010.1	GI:27894336	cytokeratin 20; keratin; type I cytoskeletal 20; go_component: intermediate filament; go_function: structural constituent of cytoskeleton; go_process: biological process unknown	keratin 20	negative
cg00168942	-0.111945219	NA	0.022	0.0012	0.94	0.59	0.62	0.56	219770	36	10	35934436	36.1	35934344	+	CX40.1	FLJ90023; RP11-425A6.2;	NM_153368.1	GI:23503308	go_component: connexon complex; go_component: integral to membrane; go_function: connexon channel activity; go_process: cell communication	connexin40.1	negative
cg00431549	-0.136199957	-0.350739715	0.032	0	0.98	0.26	0.31	0.22	4256	36	12	14930292	36.1	14930095	-	MGP	NTI; GIG36; MGLAP;	NM_000900.2	GI:49574513	###############################################################################################################################################################################################################################################################	matrix Gla protein	negative
cg00436603	0.000265206	NA	0.018	0.023	0.99	0.72	0.75	0.7	1571	36	10	135190730	36.1	135190857	+	CYP2E1	CPE1; CYP2E; P450-J; P450C2E;	NM_000773.3	GI:75709190	###############################################################################################################################################################################################################################################################	cytochrome P450; family 2; subfamily E; polypeptide 1	negative
cg01027805	-0.167672796	-0.301922411	0.00033	0.012	0.23	0.069	0.068	0.069	51222	36	14	20636703	36.1	20636639	-	ZNF219	ZFP219;	NM_016423.1	GI:7705974	###############################################################################################################################################################################################################################################################	zinc finger protein 219	negative
cg01234063	-0.040535924	NA	0.0029	0	0.72	0.058	0.065	0.053	6484	36	11	125731217	36.1	125731306	+	ST3GAL4	STZ; SAT3; CGS23; SIAT4; NANTA3; SIAT4C; FLJ11867; ST3GalIV; ST3Gal IV;	NM_006278.1	GI:5454057	###############################################################################################################################################################################################################################################################	ST3 beta-galactoside alpha-2;3-sialyltransferase 4	negative
cg01262913	-0.033581152	NA	0.02	0	0.94	0.094	0.096	0.093	257203	36	21	37502356	36.1	37502674	+	DSCR9		NM_148675.2	GI:45433549	go_component: cellular component unknown; go_function: molecular function unknown; go_process: biological process unknown	hypothetical protein LOC257203	negative
cg01407797	-0.379166543	-0.141060864	0.0084	0	0.93	0.078	0.092	0.07	150275	36	22	27498514	36.1	27498707	+	FLJ33814	dJ366L4.1;	NM_173510.1	GI:27735132	synonym: dJ366L4.1	hypothetical protein LOC150275	negative
cg01459453	-0.345952077	-0.592415753	0.012	0.13	0.97	0.77	0.81	0.72	6403	36	1	167865836	36.1	167866031	-	SELP	CD62; GRMP; PSEL; CD62P; GMP140; PADGEM; FLJ45155;	NM_003005.2	GI:6031196	###############################################################################################################################################################################################################################################################	selectin P precursor	negative
cg01485645	-0.025753328	NA	0.0014	0.039	0.51	0.13	0.12	0.13	4302	36	17	34115725	36.1	34115401	+	MLLT6	AF17; FLJ23480;	NM_005937.2	GI:57222567	###############################################################################################################################################################################################################################################################	myeloid/lymphoid or mixed-lineage leukemia (trithorax homolog; Drosophila); translocated to; 6	negative
cg01511567	-0.686111875	-1.864349749	0.0079	0.022	0.77	0.14	0.17	0.12	6749	36	11	56860207	36.1	56859927	-	SSRP1	FACT; T160;	NM_003146.2	GI:28416943	###############################################################################################################################################################################################################################################################	structure specific recognition protein 1	negative
cg01560871	-0.036910708	NA	0.0099	0	0.97	0.81	0.84	0.75	219793	36	10	72215430	36.1	72215163	-	C10orf27	spatial; FLJ32820;	NM_152710.1	GI:22749412	synonyms: spatial; FLJ32820	chromosome 10 open reading frame 27	negative
cg01570885	-0.031258306	-0.092113005	0.0076	0.004	0.95	0.45	0.47	0.44	26240	36	6	3794271	36.1	3794631	+	FAM50B	X5L; D6S2654E;	NM_012135.1	GI:6912325	go_component: nucleus	family with sequence similarity 50; member B	negative
cg01820374	-0.271122363	-0.211852245	0.039	0.074	0.95	0.48	0.56	0.34	3902	36	12	6752344	36.1	6751931	+	LAG3	CD223;	NM_002286.4	GI:15718681	go_component: integral to plasma membrane; go_function: antigen binding	lymphocyte-activation protein 3 precursor	negative
cg02047577	-0.658400181	NA	6.00E-05	0	0.15	0.0098	0.011	0.0093	54963	36	20	62058146	36.1	62058212	-	UCKL1	URKL1;	NM_017859.2	GI:57863311	uridine kinase-like 1; go_function: ATP binding; go_function: kinase activity; go_function: nucleotide binding; go_function: transferase activity; go_function: uridine kinase activity; go_process: biosynthesis	uridine-cytidine kinase 1-like 1	negative
cg02071305	-0.048429497	NA	0.0082	0.002	0.97	0.22	0.26	0.2	57617	36	15	38973265	36.1	38973920	+	VPS18	KIAA1475;	NM_020857.2	GI:42544225	go_component: membrane; go_function: zinc ion binding; go_function: metal ion binding; go_process: protein transport	vacuolar protein sorting 18	negative
cg02275294	-0.337498333	-0.740069387	0.0015	0	0.4	0.064	0.076	0.06	6646	36	1	177529085	36.1	177529640	+	SOAT1	ACAT; SOAT; STAT; ACACT; ACAT1; RP11-215I23.2;	NM_003101.4	GI:49533616	###############################################################################################################################################################################################################################################################	sterol O-acyltransferase (acyl-Coenzyme A: cholesterol acyltransferase) 1	negative
cg02335441	-0.17128537	NA	0.00095	0	0.4	0.04	0.046	0.038	28990	36	3	132228638	36.1	132228336	-	ASTE1	HT001; MGC129980;	NM_014065.2	GI:33469986	HT001 protein	hypothetical protein LOC28990	negative
cg03019000	-0.459777041	-0.546028961	0.0094	0.027	0.95	0.76	0.77	0.74	51368	36	3	51679391	36.1	51680330	+	TEX264	SIG11; ZSIG11; FLJ13935;	NM_015926.3	GI:34147580	putative secreted protein ZSIG11; testis expressed gene 264	testis expressed sequence 264	negative
cg03286783	-0.854784621	-0.559727496	0.0041	0	0.98	0.06	0.06	0.059	113201	36	15	42368265	36.1	42368221	+	CASC4	H63; MGC74708;	NM_138423.2	GI:29826288	isoform a is encoded by transcript variant 1; gene associated with HER-2/neu overexpression	cancer susceptibility candidate 4 isoform a	negative
cg03330058	-0.064471129	NA	0.021	0.022	0.97	0.32	0.4	0.29	80325	36	3	128875093	36.1	128874471	+	ABTB1	BPOZ; EF1ABP; PP2259; MGC20585;	NM_032548.2	GI:25777622	isoform 1 is encoded by transcript variant 1; elongation factor 1A binding protein; go_function: protein binding; go_function: translation elongation factor activity	ankyrin repeat and BTB (POZ) domain containing 1 isoform 1	negative
cg03578041	-0.032630972	NA	0.0089	0	0.89	0.27	0.28	0.27	55323	36	15	68934361	36.1	68933552	-	LARP6	FLJ11196;	NM_197958.1	GI:37537705	###############################################################################################################################################################################################################################################################	acheron isoform 2	negative
cg03682823	-0.112677232	NA	0.0042	0.021	0.95	0.46	0.47	0.46	8910	36	7	94124889	36.1	94123414	-	SGCE	ESG; DYT11;	NM_003919.1	GI:10835046	###############################################################################################################################################################################################################################################################	sarcoglycan; epsilon	negative
cg03891319	-0.026893522	NA	0.0017	0.0073	0.49	0.061	0.079	0.057	95	36	3	51991878	36.1	51992603	+	ACY1	ACY1D; ACYLASE;	NM_000666.1	GI:4501900	###############################################################################################################################################################################################################################################################	aminoacylase 1	negative
cg03947362	-0.301555266	NA	0.00017	0	0.17	0.041	0.043	0.04	129450	36	2	200528399	36.1	200528468	-	FLJ37953	MGC70509;	NM_152382.1	GI:22748818	synonym: MGC70509	hypothetical protein LOC129450	negative
cg04005032	-0.144763726	NA	0.00025	0	0.19	0.045	0.044	0.045	114884	36	3	31997771	36.1	31998242	-	OSBPL10	ORP10; OSBP9; FLJ20363;	NM_017784.3	GI:23111057	oxysterol-binding protein-related protein 10; OSBP-related protein 10; go_process: lipid transport; go_process: steroid metabolism	oxysterol-binding protein-like protein 10	negative
cg04094160	-0.201195165	NA	0.00027	0	0.82	0.046	0.048	0.043	9925	36	9	37455712	36.1	37455396	-	ZBTB5		NM_014872.1	GI:7662073	go_component: nucleus; go_function: DNA binding; go_function: protein binding; go_function: zinc ion binding; go_function: metal ion binding; go_process: transcription; go_process: regulation of transcription; DNA-dependent	zinc finger and BTB domain containing 5	negative
cg04121983	0.054920672	NA	0.0015	0	0.46	0.072	0.071	0.073	57513	36	17	71022680	36.1	71023222	-	CASKIN2	ANKS5B; FLJ21609; KIAA1139;	NM_020753.2	GI:45433546	go_component: cytoplasm; go_function: molecular function unknown; go_process: biological process unknown	cask-interacting protein 2	negative
cg04268405	-0.416694314	-0.23291363	0.033	0	0.99	0.9	0.9	0.91	9469	36	10	73393227	36.1	73394126	+	CHST3	C6ST; C6ST1;	NM_004273.2	GI:19923280	###############################################################################################################################################################################################################################################################	carbohydrate (chondroitin 6) sulfotransferase 3	negative
cg04431054	-0.05992505	NA	0.013	0	0.96	0.17	0.22	0.14	133619	36	5	126880923	36.1	126881247	+	LOC133619		NM_130809.2	GI:31377624		hypothetical protein LOC133619	negative
cg04452713	-0.001478366	NA	0.0091	0.014	0.93	0.14	0.15	0.15	667	36	6	56815646	36.1	56816422	-	DST	BPA; BP240; BPAG1; MACF2; CATX-15; KIAA0465; KIAA1470;	NM_020388.2	GI:20357503	isoform 1eB precursor is encoded by transcript variant 1eB; bullous pemphigoid antigen 1; 230/240kDa; hemidesmosomal plaque protein; go_component: cytoplasm; go_component: cytoskeleton; go_component: cytoplasm; go_component: cytoplasm; go_component: hemidesmosome; go_component: hemidesmosome; go_component: extracellular space; go_component: basement membrane; go_component: intercellular junction;…	dystonin isoform 1eB precursor	negative
cg04474832	-0.444042106	-0.275148589	0.011	0.025	0.88	0.25	0.3	0.22	25864	36	3	51983527	36.1	51984124	+	ABHD14A	DORZ1; DKFZP564O243;	NM_015407.3	GI:34147328	go_function: hydrolase activity; go_process: aromatic compound metabolism	abhydrolase domain containing 14A	negative
cg04999691	-0.001756899	NA	0.026	0.05	0.94	0.68	0.7	0.67	113763	36	7	149657983	36.1	149657871	+	C7orf29		NM_138434.2	GI:49574496		hypothetical protein LOC113763	negative
cg05442902	-0.578208568	-0.618797077	0.0059	0.0097	0.97	0.23	0.26	0.22	9127	36	22	19699010	36.1	19699449	+	P2RXL1	P2X6; P2XM; P2RX6;	NM_005446.2	GI:38327545	###############################################################################################################################################################################################################################################################	purinergic receptor P2X-like 1; orphan receptor	negative
cg05590257	-0.031153885	NA	0.014	0	1	0.095	0.12	0.075	201164	36	17	17050295	36.1	17050357	-	LOC201164		NM_178836.2	GI:31343395	go_function: hydrolase activity; go_process: metabolism; go_process: lipid catabolism	hypothetical protein LOC201164	negative
cg05847778	-0.058704445	NA	1.00E-04	0	0.13	0.033	0.033	0.032	129880	36	2	170044413	36.1	170044252	+	BBS5		NM_152384.2	GI:54145494		Bardet-Biedl syndrome 5	negative
cg05903609	-0.158648055	NA	0.0026	0.024	0.53	0.1	0.1	0.1	10594	36	17	1534638	36.1	1534850	-	PRPF8	PRP8; RP13; HPRP8; PRPC8;	NM_006445.2	GI:17999536	###############################################################################################################################################################################################################################################################	U5 snRNP-specific protein	negative
cg06044899	-0.142865007	NA	0.0064	0.073	0.95	0.55	0.56	0.54	7117	36	4	91979252	36.1	91979292	-	TMSL3		NM_183049.2	GI:72255572	go_component: cytoplasm; go_function: actin binding; go_process: cytoskeleton organization and biogenesis	thymosin-like 3	negative
cg06117855	-0.007113851	NA	0.013	0	0.93	0.11	0.15	0.1	7123	36	3	45042792	36.1	45042774	+	CLEC3B	TN; TNA; DKFZp686H17246;	NM_003278.1	GI:4507556	tetranectin (plasminogen-binding protein); tetranectin (plasminogen binding protein); go_component: extracellular space; go_function: sugar binding; go_process: skeletal development	C-type lectin domain family 3; member B	negative
cg06513075	0.130551876	NA	0.00027	0	0.33	0.044	0.047	0.042	55226	36	11	34083290	36.1	34083725	+	NAT10	ALP; hALP; FLJ10774; FLJ12179; KIAA1709; DKFZp434C116;	NM_024662.1	GI:13399321	###############################################################################################################################################################################################################################################################	N-acetyltransferase-like protein	negative
cg06688848	-0.016307574	NA	0.0036	0	0.96	0.034	0.034	0.034	89970	36	16	55777598	36.1	55777742	+	RSPRY1	KIAA1972;	NM_133368.1	GI:45387948	go_function: protein binding; go_function: zinc ion binding	hypothetical protein LOC89970	negative
cg06836772	-0.238015601	NA	0.0036	0.025	0.83	0.13	0.14	0.13	5563	36	1	56882991	36.1	56883608	+	PRKAA2	AMPK; AMPK2; PRKAA;	NM_006252.2	GI:46877067	###############################################################################################################################################################################################################################################################	AMP-activated protein kinase alpha 2 catalytic subunit	negative
cg06926735	0.001010208	NA	0.00014	0	0.3	0.033	0.034	0.033	7335	36	20	48166074	36.1	48165901	-	UBE2V1	CIR1; UEV1; CROC1; UBE2V; UEV-1; UEV1A; CROC-1;	NM_021988.3	GI:40806163	###############################################################################################################################################################################################################################################################	ubiquitin-conjugating enzyme E2 variant 1 isoform a	negative
cg07158339	-0.626329239	-0.490713553	0.011	0.03	0.94	0.33	0.37	0.28	2395	36	9	70840057	36.1	70840164	+	FXN	FA; X25; FARR; FRDA; MGC57199;	NM_000144.3	GI:31742514	###############################################################################################################################################################################################################################################################	frataxin isoform 1 preproprotein	negative
cg07388493	-0.520727113	-0.629412185	0.016	0.00073	0.97	0.48	0.56	0.43	4725	36	1	39264046	36.1	39264593	+	NDUFS5		NM_004552.1	GI:4758789	###############################################################################################################################################################################################################################################################	NADH dehydrogenase (ubiquinone) Fe-S protein 5; 15kDa (NADH-coenzyme Q reductase)	negative
cg07408456	-0.218776385	-0.125230448	0.025	0.027	0.96	0.38	0.47	0.34	114770	36	19	15451532	36.1	15451312	-	PGLYRP2	tagL; PGRPL; PGRP-L; PGLYRPL; HMFT0141; TAGL-like; tagl-beta; tagL-alpha;	NM_052890.2	GI:21361844	###############################################################################################################################################################################################################################################################	peptidoglycan recognition protein L precursor	negative
cg07498421	-0.059490426	NA	0.00075	0.0058	0.4	0.11	0.11	0.099	8738	36	12	92595354	36.1	92595282	+	CRADD	RAIDD; MGC9163;	NM_003805.3	GI:51988883	###############################################################################################################################################################################################################################################################	CASP2 and RIPK1 domain containing adaptor with death domain	negative
cg07663789	-0.074789714	NA	0.0013	0	0.58	0.039	0.037	0.04	4883	36	5	32747186	36.1	32747422	+	NPR3	NPRC; ANPRC;	NM_000908.2	GI:45505140	go_component: membrane; go_component: integral to membrane; go_function: receptor activity; go_function: peptide receptor activity; G-protein coupled; go_process: skeletal development	natriuretic peptide receptor C/guanylate cyclase C (atrionatriuretic peptide receptor C)	negative
cg07730301	-0.01177889	NA	0.019	0.023	0.89	0.32	0.39	0.3	221	36	11	67534528	36.1	67534366	+	ALDH3B1	ALDH4; ALDH7;	NM_000694.2	GI:71773289	isoform a is encoded by transcript variant 1; aldehyde dehydrogenase 7; go_function: oxidoreductase activity; go_function: aldehyde dehydrogenase [NAD(P)+] activity; go_process: metabolism; go_process: lipid metabolism; go_process: alcohol metabolism	aldehyde dehydrogenase 3B1 isoform a	negative
cg07770222	0.009940405	NA	0.037	0.035	0.96	0.48	0.49	0.47	286122	36	8	144191481	36.1	144192054	+	C8orf31	FLJ37131; MGC90155;	NM_173687.1	GI:27735122	synonyms: FLJ37131; MGC90155	hypothetical protein LOC286122	negative
cg07849904	-0.116542884	NA	0.00061	0.022	0.47	0.067	0.07	0.067	4330	36	22	26527796	36.1	26527486	-	MN1	MGCR; MGCR1; MGCR1-PEN; dJ353E16.2;	NM_002430.2	GI:55956909	###############################################################################################################################################################################################################################################################	meningioma 1	negative
cg08186124	-0.070505215	NA	0.00021	0	0.36	0.038	0.041	0.037	54585	36	3	45858680	36.1	45858625	-	LZTFL1		NM_020347.2	GI:56676319	go_function: Ras GTPase activator activity; go_process: negative regulation of Ras protein signal transduction	leucine zipper transcription factor-like 1	negative
cg08331960	-0.42705014	-0.625384236	0.019	0.03	0.92	0.39	0.47	0.33	9351	36	16	2016598	36.1	2016930	+	SLC9A3R2	SIP1; OCTS2; SIP-1; TKA-1; E3KARP; NHERF2; NHE3RF2; NHERF-2; MGC104639;	NM_004785.3	GI:71897228	###############################################################################################################################################################################################################################################################	solute carrier family 9 isoform 3 regulator 2	negative
cg09133026	-0.196543481	NA	0.0042	0.067	1	0.85	0.87	0.82	83694	36	14	74457858	36.1	74458630	-	RPS6KL1	MGC11287;	NM_031464.2	GI:34147400	go_function: ATP binding; go_function: nucleotide binding; go_function: transferase activity; go_function: protein kinase activity; go_function: structural constituent of ribosome; go_process: protein amino acid phosphorylation	ribosomal protein S6 kinase-like 1	negative
cg09441152	-0.683075851	NA	0.002	0	0.94	0.042	0.044	0.041	80148	36	18	75813281	36.1	75812605	-	PQLC1	FLJ22378;	NM_025078.3	GI:34222340	go_function: electron transporter activity; go_process: electron transport	PQ loop repeat containing 1	negative
cg09646392	-0.000417407	NA	0.049	0.017	1	0.39	0.42	0.36	10673	36	13	107719053	36.1	107719978	+	TNFSF13B	BAFF; BLYS; CD257; TALL1; THANK; ZTNF4; TALL-1; TNFSF20; delta BAFF;	NM_006573.3	GI:23510443	###############################################################################################################################################################################################################################################################	tumor necrosis factor (ligand) superfamily; member 13b	negative
cg09722397	-0.147296004	-0.002921084	0.0015	0	0.61	0.062	0.058	0.062	2905	36	17	70367538	36.1	70367602	-	GRIN2C	NR2C; NMDAR2C;	NM_000835.3	GI:55770853	###############################################################################################################################################################################################################################################################	N-methyl-D-aspartate receptor subunit 2C precursor	negative
cg09722555	-0.346465927	NA	0.0035	0.087	0.98	0.9	0.91	0.88	10850	36	9	34652282	36.1	34652689	-	CCL27	ALP; ILC; CTAK; CTACK; PESKY; ESKINE; SCYA27;	NM_006664.2	GI:22165428	###############################################################################################################################################################################################################################################################	small inducible cytokine A27 precursor	negative
cg09809672	-0.391318905	-0.189294522	0.042	0.0022	0.97	0.56	0.65	0.45	128178	36	1	234624305	36.1	234624303	+	EDARADD		NM_080738.2	GI:22325373	###############################################################################################################################################################################################################################################################	EDAR-associated death domain isoform B	negative
cg10045881	-0.046803147	NA	0.025	0.031	0.96	0.65	0.67	0.64	1117	36	1	111571814	36.1	111571804	+	CHI3L2	YKL39; YKL-39;	NM_001025197.1	GI:68533252	###############################################################################################################################################################################################################################################################	chitinase 3-like 2 isoform b	negative
cg10266490	-0.014675	NA	0.018	0	0.94	0.17	0.21	0.16	26027	36	1	54786297	36.1	54786489	+	ACOT11	BFIT; THEA; BFIT1; BFIT2; THEM1; STARD14; KIAA0707;	NM_015547.2	GI:25777708	###############################################################################################################################################################################################################################################################	thioesterase; adipose associated isoform BFIT1	negative
cg10345936	0.069971286	NA	0.0093	0.019	1	0.76	0.76	0.75	153201	36	5	150708005	36.1	150707312	-	SLC36A2	PAT2; TRAMD1; FLJ16051; MGC119658; MGC119660;	NM_181776.1	GI:32401452	proton/amino acid transporter 2; tramdorin; go_component: membrane; go_function: amino acid-polyamine transporter activity; go_process: amino acid transport	solute carrier family 36 (proton/amino acid symporter); member 2	negative
cg10865119	-0.069157921	NA	0.0086	0.026	0.93	0.12	0.14	0.1	80069	36	6	169932037	36.1	169932342	+	C6orf208	FLJ13162; MGC120218; dJ182D15.1; RP1-266L20.3;	NM_025002.1	GI:13376514	synonyms: FLJ13162; MGC120218; dJ182D15.1; RP1-266L20.3	hypothetical protein LOC80069	negative
cg10940099	0.093135749	NA	0.0024	0	0.94	0.024	0.026	0.023	8763	36	6	109810631	36.1	109810340	-	CD164	MGC-24; MUC-24; endolyn;	NM_006016.3	GI:34222157	###############################################################################################################################################################################################################################################################	CD164 antigen; sialomucin	negative
cg11025793	-0.012053497	-0.074857504	0.0071	0	0.72	0.12	0.13	0.12	8677	36	19	13123015	36.1	13121987	-	STX10	SYN10; hsyn10;	NM_003765.1	GI:4507284	go_component: membrane; go_component: Golgi stack; go_component: Golgi membrane; go_component: integral to membrane; go_function: protein transporter activity; go_process: intracellular protein transport	syntaxin 10	negative
cg11299964	-0.157897406	NA	0.0081	0	0.77	0.18	0.2	0.17	79109	36	9	127509604	36.1	127509334	-	MAPKAP1	MIP1; SIN1; SIN1b; SIN1g; MGC2745;	NM_001006620.1	GI:56788398	###############################################################################################################################################################################################################################################################	mitogen-activated protein kinase associated protein 1 isoform 4	negative
cg11314684	-0.076158602	NA	0.022	0.0086	0.87	0.39	0.44	0.35	10000	36	1	242072911	36.1	242073176	-	AKT3	PKBG; PRKBG; STK-2; RAC-gamma; RAC-PK-gamma; DKFZP434N0250;	NM_181690.1	GI:32307162	###############################################################################################################################################################################################################################################################	v-akt murine thymoma viral oncogene homolog 3 isoform 2	negative
cg11388238	-0.35058529	-0.475300518	0.0018	0.016	0.63	0.056	0.068	0.05	130535	36	2	201083343	36.1	201083037	-	KCTD18	FLJ31322; FLJ37818; 6530404F10Rik;	NM_152387.2	GI:45387952	go_component: membrane; go_component: voltage-gated potassium channel complex; go_function: voltage-gated potassium channel activity; go_process: potassium ion transport	potassium channel tetramerisation domain containing 18	negative
cg11653266	-0.176347192	NA	0.00013	0	0.33	0.033	0.032	0.033	64978	36	17	71412934	36.1	71413069	-	MRPL38	RPML3; MRP-L3; HSPC262; MGC4810;	NM_032478.2	GI:26667164	go_function: structural constituent of ribosome	mitochondrial ribosomal protein L38	negative
cg12413566	-0.045644385	-0.215453029	0.012	0.011	0.99	0.9	0.9	0.89	165904	36	3	39210370	36.1	39209081	-	CMYA1	Xin; DKFZp451D042; DKFZp779C1947;	NM_194293.2	GI:40255271	synonyms: Xin; DKFZp451D042; DKFZp779C1947	cardiomyopathy associated 1	negative
cg12616277	-0.002979815	NA	0.0026	0.017	0.71	0.084	0.083	0.086	83850	36	3	139636453	36.1	139636114	+	FAM62C	CHR3SYT;	NM_031913.1	GI:46195742	chr3 synaptotagmin	family with sequence similarity 62 (C2 domain containing); member C	negative
cg12941369	-0.131067992	-0.028672434	0.012	0.0033	0.76	0.3	0.35	0.27	10015	36	3	33814393	36.1	33814561	+	PDCD6IP	AIP1; Alix; HP95; DRIP4; MGC17003;	NM_013374.3	GI:48255927	programmed cell death 6-interacting protein; ALG-2 interacting protein 1; dopamine receptor interacting protein 4; go_component: cytosol; go_function: signal transducer activity; go_process: apoptosis; go_process: protein transport	programmed cell death 6 interacting protein	negative
cg12985418	-0.431303727	NA	8.20E-05	0	0.13	0.041	0.041	0.039	57534	36	18	17574536	36.1	17575543	+	MIB1	MIB; ZZZ6; DIP-1; ZZANK2; FLJ90676; DKFZp686I0769; DKFZp761M1710;	NM_020774.2	GI:62868229	###############################################################################################################################################################################################################################################################	mindbomb homolog 1	negative
cg13129046	-0.205992326	-0.030879589	0.01	0.023	0.84	0.15	0.19	0.14	219738	36	10	71059702	36.1	71060020	+	C10orf35		NM_145306.1	GI:21687152	go_component: membrane; go_component: integral to membrane	hypothetical protein LOC219738	negative
cg13269407	-0.091238949	-0.038113525	0.014	0.013	0.84	0.1	0.15	0.095	55267	36	22	44828771	36.1	44828688	-	FLJ10945		NM_018280.1	GI:8922784		hypothetical protein LOC55267	negative
cg13302154	-0.003525343	NA	0.034	0	0.96	0.35	0.45	0.31	4256	36	12	14930699	36.1	14930095	-	MGP	NTI; GIG36; MGLAP;	NM_000900.2	GI:49574513	###############################################################################################################################################################################################################################################################	matrix Gla protein	negative
cg13547237	-0.201508653	-0.382640829	0.01	0.00016	0.89	0.26	0.28	0.25	83638	36	11	65444453	36.1	65443107	-	Bles03	P5326;	NM_031450.2	GI:31543378	synonym: P5326	basophilic leukemia expressed protein BLES03	negative
cg13828047	-0.448971744	-0.158465037	0.013	0.016	0.92	0.31	0.32	0.3	4351	36	15	72969183	36.1	72969463	+	MPI	PMI; PMI1;	NM_002435.1	GI:4505234	###############################################################################################################################################################################################################################################################	mannose-6- phosphate isomerase	negative
cg13931228	-0.12067687	-0.360016319	0.0016	0	0.57	0.057	0.067	0.05	51678	36	7	24578943	36.1	24579610	+	MPP6	VAM1; p55T; PALS2; VAM-1;	NM_016447.2	GI:21361597	MAGUK protein p55T; protein associated with Lin7 2; VELI-associated MAGUK 1; go_component: membrane; go_function: protein binding; go_process: protein complex assembly	membrane protein; palmitoylated 6	negative
cg14060828	-0.303565965	NA	0.009	0.027	0.94	0.18	0.18	0.18	113091	36	19	54618088	36.1	54618510	-	TIP39		NM_178449.2	GI:31341960		tuberoinfundibular 39 residue protein precursor	negative
cg14163776	-0.119511769	NA	0.008	0.0026	0.98	0.19	0.22	0.18	23527	36	3	196645869	36.1	196645041	-	CENTB2	ACAP2; CNT-B2; KIAA0041;	NM_012287.3	GI:40254841	centaurin beta2; Arf GAP with coiled coil; ANK repeat and PH domains 2; go_function: metal ion binding; go_function: GTPase activator activity; go_process: regulation of GTPase activity	centaurin; beta 2	negative
cg14175438	-0.336713957	NA	0.0038	0.015	0.58	0.17	0.2	0.15	10447	36	7	120823965	36.1	120823577	-	FAM3C	GS3786;	NM_014888.1	GI:7661713	go_component: extracellular region; go_function: cytokine activity; go_process: biological process unknown	predicted osteoblast protein	negative
cg14408969	-0.140373287	NA	0.00014	0	0.35	0.049	0.05	0.048	114926	36	8	42515275	36.1	42515913	+	C8orf40		NM_138436.2	GI:34147538		hypothetical protein LOC114926	negative
cg14409958	-0.050383781	NA	0.0068	0	0.77	0.11	0.12	0.1	5168	36	8	120720833	36.1	120720251	-	ENPP2	ATX; PDNP2; LysoPLD; PD-IALPHA;	NM_006209.2	GI:20070229	###############################################################################################################################################################################################################################################################	ectonucleotide pyrophosphatase/phosphodiesterase 2 (autotaxin)	negative
cg14423778	-0.087120888	NA	0.029	0.054	0.96	0.33	0.34	0.3	4154	36	3	153468123	36.1	153468519	+	MBNL1	EXP; MBNL; EXP35; EXP40; EXP42; KIAA0428; DKFZp686P06174;	NM_021038.3	GI:46411162	###############################################################################################################################################################################################################################################################	muscleblind-like 1 isoform a	negative
cg14597908	-0.030798249	NA	0.0065	0.022	0.91	0.43	0.44	0.42	2778	36	20	56848355	36.1	56848190	+	GNAS	XL; AHO; GSA; GSP; POH; XL2; GPSA; NESP; GNAS1; PHP1A; PHP1B; GNASXL; NESP55; C20orf45; MGC33735; XLalphas; dJ309F20.1.1; dJ806M20.3.3;	NM_000516.3	GI:18426896	###############################################################################################################################################################################################################################################################	guanine nucleotide binding protein; alpha stimulating activity polypeptide 1 isoform a	negative
cg14654875	-0.122182935	-0.036208905	0.0057	0.015	0.89	0.43	0.44	0.43	146434	36	16	3433998	36.1	3433491	-	ZNF597	FLJ33071;	NM_152457.1	GI:22748966	go_component: nucleus; go_function: DNA binding; go_function: zinc ion binding; go_function: metal ion binding; go_process: transcription; go_process: regulation of transcription; DNA-dependent	zinc finger protein 597	negative
cg14727952	-0.136027886	NA	0.0025	0	0.83	0.065	0.071	0.061	329	36	11	101723568	36.1	101723176	+	BIRC2	API1; MIHB; HIAP2; RNF48; cIAP1; Hiap-2;	NM_001166.3	GI:41349435	###############################################################################################################################################################################################################################################################	baculoviral IAP repeat-containing protein 2	negative
cg15185286	-0.241642003	NA	0.00023	0	0.58	0.03	0.031	0.028	51390	36	6	143423368	36.1	143423716	+	AIG1	AIG-1; FLJ10485; dJ95L4.1; RP1-95L4.1; DKFZp686F03136;	NM_016108.2	GI:40316940	androgen induced protein; CGI-103 protein; androgen induced protein (AIG-1); C-terminus truncated; go_component: integral to membrane	androgen-induced 1	negative
cg15262928	-0.078482669	NA	0.00019	0.013	0.41	0.044	0.044	0.044	10440	36	1	200191195	36.1	200191271	+	TIMM17A	TIM17; TIM17A;	NM_006335.1	GI:5454119	###############################################################################################################################################################################################################################################################	translocase of inner mitochondrial membrane 17 homolog A	negative
cg15703512	-0.730702811	NA	0.00044	0.018	0.26	0.061	0.063	0.06	255762	36	16	21920066	36.1	21919929	-	MGC50721		NM_173806.2	GI:31341127	go_function: protein binding	hypothetical protein LOC255762	negative
cg15804973	-0.108169109	NA	0.017	0	0.84	0.26	0.34	0.22	4217	36	6	137156206	36.1	137155349	-	MAP3K5	ASK1; MEKK5; MAPKKK5;	NM_005923.3	GI:21536459	###############################################################################################################################################################################################################################################################	mitogen-activated protein kinase kinase kinase 5	negative
cg16034652	0.006495541	NA	0.015	0	0.99	0.47	0.47	0.46	57578	36	14	92868062	36.1	92869318	+	KIAA1409	FLJ43337;	NM_020818.2	GI:73808096	synonym: FLJ43337	hypothetical protein LOC57578	negative
cg16168311	-0.196860712	NA	0.0036	0.0048	0.53	0.11	0.11	0.11	128240	36	1	154828571	36.1	154828194	+	APOA1BP	AIBP; MGC119143; MGC119145;	NM_144772.1	GI:21426826	apoA-I binding protein; go_function: molecular function unknown	apolipoprotein A-I binding protein	negative
cg16358826	-0.012966376	NA	0.00099	0.039	0.78	0.12	0.12	0.12	2557	36	4	46691021	36.1	46690337	-	GABRA4		NM_000809.2	GI:34452722	###############################################################################################################################################################################################################################################################	gamma-aminobutyric acid A receptor; alpha 4 precursor	negative
cg16408394	-1.719195146	NA	0.0053	0	0.97	0.032	0.033	0.032	6256	36	9	136358896	36.1	136358231	+	RXRA	NR2B1;	NM_002957.3	GI:21536318	###############################################################################################################################################################################################################################################################	retinoid X receptor; alpha	negative
cg16419345	0.282563693	NA	0.0021	0	0.95	0.052	0.055	0.049	51	36	17	71487684	36.1	71487020	-	ACOX1	ACOX; MGC1198; PALMCOX;	NM_004035.4	GI:34304338	###############################################################################################################################################################################################################################################################	acyl-Coenzyme A oxidase isoform a	negative
cg16744741	-0.3462842	-0.497488212	0.052	0.053	0.96	0.52	0.64	0.38	5593	36	4	82345049	36.1	82345239	-	PRKG2	cGKII; PRKGR2;	NM_006259.1	GI:5453977	###############################################################################################################################################################################################################################################################	protein kinase; cGMP-dependent; type II	negative
cg16899442	-0.153803786	NA	0.0052	0.021	0.51	0.16	0.19	0.15	124093	36	16	716459	36.1	716460	-	C16orf25	JFP10; FLJ34512;	NM_173476.2	GI:40255165	isoform 2 is encoded by transcript variant 2	hypothetical protein LOC124093 isoform 2	negative
cg16984944	-5.94E-06	NA	0.0034	0	0.46	0.1	0.1	0.1	55773	36	3	101462115	36.1	101462546	+	TBC1D23	NS4ATP1; FLJ11046; DKFZp667G062;	NM_018309.1	GI:8922841	HCV nonstructural protein 4A-transactivated protein 1	hypothetical protein LOC55773	negative
cg17274064	-0.000157189	NA	0.0092	0.014	0.64	0.16	0.19	0.15	2078	36	21	38955762	36.1	38955488	-	ERG	p55; erg-3;	NM_004449.3	GI:46255021	###############################################################################################################################################################################################################################################################	v-ets erythroblastosis virus E26 oncogene like isoform 2	negative
cg17324128	-0.569717328	-0.851186251	0.0065	0.0097	0.83	0.14	0.18	0.12	83937	36	10	44775506	36.1	44775225	+	RASSF4	AD037; MGC44914;	NM_032023.3	GI:30474868	isoform a is encoded by transcript variant 1; tumor suppressor RASSF4; go_function: protein binding; go_function: oxidoreductase activity; go_process: signal transduction	Ras association domain family 4 isoform a	negative
cg17338403	-0.645058713	-0.009380072	0.0075	0.0042	0.99	0.11	0.1	0.11	28232	36	15	90196840	36.1	90197950	+	SLCO3A1	OATP-D; OATP3A1; SLC21A11;	NM_013272.2	GI:7706713	solute carrier family 21 (organic anion transporter); member 11; go_component: membrane; go_component: integral to membrane; go_function: transporter activity; go_process: ion transport	solute carrier organic anion transporter family; member 3A1	negative
cg17589341	-0.065957735	NA	0.019	0.02	0.91	0.46	0.51	0.44	6563	36	18	41558077	36.1	41558155	+	SLC14A1	JK; UT1; UTE; HUT11; RACH1; UT-B1; HsT1341;	NM_015865.1	GI:7706676	###############################################################################################################################################################################################################################################################	RACH1	negative
cg17686885	-0.057992142	NA	0.0026	0.02	0.94	0.13	0.14	0.13	10040	36	17	50332768	36.1	50333203	+	TOM1L1	SRCASM;	NM_005486.1	GI:4885638	###############################################################################################################################################################################################################################################################	target of myb1-like 1	negative
cg18031008	0.264553633	NA	0.0056	0	0.98	0.048	0.057	0.043	54460	36	1	148532935	36.1	148532893	+	MRPS21	MDS016; RPMS21; MRP-S21;	NM_018997.1	GI:16950592	mitochondrial 28S ribosomal protein S21; go_component: ribosome; go_component: mitochondrion; go_component: mitochondrial small ribosomal subunit; go_function: structural constituent of ribosome; go_process: protein biosynthesis	mitochondrial ribosomal protein S21	negative
cg18139769	-0.089986969	NA	0.0048	0.055	0.9	0.51	0.52	0.5	8910	36	7	94124891	36.1	94123414	-	SGCE	ESG; DYT11;	NM_003919.1	GI:10835046	###############################################################################################################################################################################################################################################################	sarcoglycan; epsilon	negative
cg18328933	-0.37048069	-0.177608179	0.02	0.021	0.96	0.63	0.65	0.61	25864	36	3	51983578	36.1	51984124	+	ABHD14A	DORZ1; DKFZP564O243;	NM_015407.3	GI:34147328	go_function: hydrolase activity; go_process: aromatic compound metabolism	abhydrolase domain containing 14A	negative
cg18956095	-0.478583455	NA	0.00051	0.02	0.35	0.081	0.082	0.081	11244	36	8	124356292	36.1	124355728	-	ZHX1		NM_007222.3	GI:63079679	###############################################################################################################################################################################################################################################################	zinc fingers and homeoboxes 1	negative
cg19044674	-0.055931441	NA	9.00E-04	0.0069	0.28	0.07	0.069	0.071	64175	36	1	43005215	36.1	43005270	-	LEPRE1	P3H1; GROS1; MGC117314;	NM_022356.2	GI:21361917	###############################################################################################################################################################################################################################################################	leucine proline-enriched proteoglycan (leprecan) 1	negative
cg19046959	-0.069773889	NA	0.0092	0.013	0.96	0.07	0.1	0.063	1296	36	1	36338443	36.1	36338437	-	COL8A2	FECD; PPCD; PPCD2; FLJ00201; MGC116970; MGC116972;	NM_005202.1	GI:32964829	###############################################################################################################################################################################################################################################################	collagen; type VIII; alpha 2	negative
cg19420968	0.098912421	NA	0.003	0.33	0.99	0.93	0.93	0.91	3061	36	1	31857551	36.1	31857228	+	HCRTR1	OX1R;	NM_001525.1	GI:4557636	###############################################################################################################################################################################################################################################################	orexin receptor 1	negative
cg19569684	-0.286095083	NA	0.014	0.0013	0.97	0.85	0.87	0.82	51237	36	5	138754318	36.1	138753501	-	PACAP	FLJ32987; MGC29506;	NM_016459.2	GI:24475968	caspase-2 binding protein; HSPC190	proapoptotic caspase adaptor protein	negative
cg19706682	-0.103539266	NA	0.0026	0	0.64	0.091	0.093	0.09	123872	36	16	82736832	36.1	82736423	+	LRRC50	FLJ25330; DKFZp434A119;	NM_178452.3	GI:40255219	synonyms: FLJ25330; DKFZp434A119	leucine rich repeat containing 50	negative
cg19722847	-0.452037396	-0.672425548	0.0083	0.017	0.68	0.12	0.16	0.1	10526	36	12	30740381	36.1	30740018	-	IPO8	RANBP8;	NM_006390.2	GI:53759102	###############################################################################################################################################################################################################################################################	importin 8	negative
cg19724470	-0.104549906	-0.146940496	0.015	0	0.86	0.2	0.26	0.16	29126	36	9	5440936	36.1	5440559	+	CD274	B7-H; B7H1; PDL1; PD-L1; PDCD1L1; PDCD1LG1;	NM_014143.2	GI:20070268	programmed cell death 1 ligand 1; go_component: membrane; go_component: integral to membrane; go_function: receptor activity; go_process: immune response; go_process: cell proliferation; go_process: cell surface receptor linked signal transduction	CD274 antigen	negative
cg19761273	-0.88692879	-0.93416923	0.011	0.026	0.97	0.19	0.26	0.16	1453	36	17	77825385	36.1	77824862	-	CSNK1D	HCKID;	NM_001893.3	GI:20544143	###############################################################################################################################################################################################################################################################	casein kinase 1; delta isoform 1	negative
cg19853760	-0.241884461	-0.072551939	0.031	0.018	0.98	0.5	0.61	0.46	3956	36	22	36401623	36.1	36401589	+	LGALS1	GBP;	NM_002305.2	GI:6006015	galectin; Lectin; galactose-binding; soluble; 1; go_component: cytoplasm; go_function: sugar binding; go_function: signal transducer activity; go_process: regulation of apoptosis; go_process: positive regulation of I-kappaB kinase/NF-kappaB cascade	beta-galactoside-binding lectin precursor	negative
cg20100381	-0.120248941	NA	0.00085	0	0.33	0.08	0.081	0.08	8883	36	16	65421909	36.1	65422380	-	APPBP1	HPP1; A-116A10.1;	NM_003905.3	GI:66363682	###############################################################################################################################################################################################################################################################	amyloid beta precursor protein-binding protein 1 isoform a	negative
cg20240860	-0.052478619	NA	0.0074	0.015	0.68	0.16	0.19	0.15	84680	36	11	44043999	36.1	44044433	+	PHACS	ACS;	NM_032592.1	GI:14211920	###############################################################################################################################################################################################################################################################	1-aminocyclopropane-1-carboxylate synthase	negative
cg21211748	-0.166397828	NA	0.00091	0.022	0.72	0.065	0.067	0.063	1870	36	1	23730622	36.1	23730300	-	E2F2	E2F-2;	NM_004091.2	GI:34485718	###############################################################################################################################################################################################################################################################	E2F transcription factor 2	negative
cg21305265	-0.045368222	NA	0.0036	0	0.98	0.038	0.04	0.036	157313	36	8	25372488	36.1	25372428	+	CDCA2	FLJ25804;	NM_152562.2	GI:44681483	synonym: FLJ25804	cell division cycle associated 2	negative
cg21370143	-0.054401836	NA	0.0063	0.14	1	0.84	0.85	0.83	4607	36	11	47330784	36.1	47330806	-	MYBPC3	FHC; CMH4; MYBP-C;	NM_000256.2	GI:13325073	###############################################################################################################################################################################################################################################################	protein C; cardiac	negative
cg21395782	-0.123872644	NA	0.0015	0	0.95	0.045	0.044	0.045	51079	36	19	19487814	36.1	19487596	+	NDUFA13	B16.6; CDA016; CGI-39; GRIM19; GRIM-19;	NM_015965.3	GI:21361821	###############################################################################################################################################################################################################################################################	cell death-regulatory protein GRIM19	negative
cg21950518	-0.002510616	NA	0.0019	0.02	0.56	0.085	0.086	0.084	3572	36	5	55326503	36.1	55326520	-	IL6ST	CD130; GP130; CDw130; IL6R-beta; GP130-RAPS;	NM_002184.2	GI:28610146	###############################################################################################################################################################################################################################################################	interleukin 6 signal transducer isoform 1 precursor	negative
cg22171829	-0.133887348	-0.013845279	0.019	0	0.83	0.25	0.32	0.23	5166	36	7	95063456	36.1	95063739	-	PDK4		NM_002612.2	GI:33589822	go_component: mitochondrion; go_function: ATP binding; go_function: [pyruvate dehydrogenase (lipoamide)] kinase activity; go_process: glucose metabolism; go_process: protein amino acid phosphorylation	pyruvate dehydrogenase kinase; isoenzyme 4	negative
cg22190114	0.122000415	NA	0.0062	0	1	0.89	0.9	0.9	126205	36	19	61151046	36.1	61151010	+	NALP8	NOD16;	NM_176811.2	GI:33667039	NACHT; LRR and PYD containing protein 8; go_function: ATP binding; go_function: nucleotide binding	NACHT; leucine rich repeat and PYD containing 8	negative
cg22197830	-0.214854921	-0.17248215	0.026	0.033	0.95	0.68	0.76	0.65	79770	36	5	134237683	36.1	134237326	+	C5orf14	UNQ335; FLJ22625;	NM_024715.2	GI:21362011	2310047H23Rik; go_function: isomerase activity; go_function: electron transporter activity; go_process: electron transport	disulfide isomerase	negative
cg22568540	0.020951084	NA	0.017	0.11	1	0.92	0.94	0.9	1	36	19	63556658	36.1	63556669	-	A1BG	A1B; ABG; GAB; HYST2477; DKFZp686F0970;	NM_130786.2	GI:21071029	alpha-1B-glycoprotein; go_component: extracellular space; go_function: molecular function unknown; go_process: biological process unknown	alpha 1B-glycoprotein	negative
cg22613010	-0.00136474	NA	0.00078	0.016	0.43	0.069	0.075	0.066	1181	36	3	185561866	36.1	185561961	-	CLCN2	CLC2; ECA3; EGI3; EGMA; CIC-2;	NM_004366.2	GI:5803001	###############################################################################################################################################################################################################################################################	chloride channel 2	negative
cg22637507	-0.161364515	NA	0.0012	0	0.66	0.048	0.046	0.05	221120	36	11	43858983	36.1	43858971	+	ALKBH3	DEPC1; DEPC-1; MGC118790; MGC118792; MGC118793;	NM_139178.1	GI:21040274	prostate cancer antigen-1	hypothetical protein LOC221120	negative
cg22947000	-0.385598354	-0.358490445	0.02	0	0.89	0.25	0.32	0.21	53630	36	16	79829782	36.1	79829797	+	BCMO1	BCO; BCDO; BCMO; BCDO1; FLJ10730;	NM_017429.2	GI:74027269	beta-carotene 15; 15prime-dioxygenase 1; go_function: iron ion binding; go_function: oxidoreductase activity; go_function: beta-carotene 15;15prime-monooxygenase activity	beta-carotene 15; 15prime-monooxygenase 1	negative
cg23092072	0.999917662	NA	0.0044	0	0.99	0.036	0.037	0.035	4299	36	4	88146730	36.1	88147164	+	AFF1	AF4; AF-4; PBM1; MLLT2;	NM_005935.1	GI:5174572	###############################################################################################################################################################################################################################################################	myeloid/lymphoid or mixed-lineage leukemia trithorax homolog 2	negative
cg23124451	-0.118914538	NA	0.052	0	0.96	0.43	0.58	0.39	23492	36	22	37878077	36.1	37878484	-	CBX7		NM_175709.2	GI:46852393	go_component: nucleus; go_component: chromatin; go_function: chromatin binding; go_process: transcription; go_process: chromatin modification; go_process: chromatin assembly or disassembly; go_process: regulation of transcription; DNA-dependent	chromobox homolog 7	negative
cg23180365	-0.17318824	NA	0.00012	0	0.21	0.02	0.02	0.018	2720	36	3	33113631	36.1	33113634	-	GLB1		NM_000404.1	GI:10834965	###############################################################################################################################################################################################################################################################	galactosidase; beta 1	negative
cg23786576	-0.359681997	NA	0.00019	0.0085	0.41	0.039	0.04	0.039	64756	36	1	46906183	36.1	46906615	-	ATPAF1	ATP11; ATP11p; FLJ22351;	NM_022745.2	GI:48976052	homolog of yeast ATP11; go_component: mitochondrion; go_process: protein complex assembly	ATP synthase mitochondrial F1 complex assembly factor 1	negative
cg24058132	-0.243414212	-0.077071346	0.022	0.0012	0.97	0.46	0.53	0.4	2581	36	14	87529619	36.1	87529596	-	GALC		NM_000153.1	GI:4557612	galactocerebrosidase; Galactosylceraminidase; go_component: lysosome; go_function: galactosylceramidase activity; go_function: hydrolase activity; acting on glycosyl bonds; go_process: carbohydrate metabolism; go_process: galactosylceramide catabolism	galactosylceramidase precursor	negative
cg24081819	-0.00950238	NA	0.0028	0.0083	0.59	0.072	0.077	0.071	2053	36	8	27404857	36.1	27404562	+	EPHX2	CEH; SEH;	NM_001979.4	GI:56682950	###############################################################################################################################################################################################################################################################	epoxide hydrolase 2; cytoplasmic	negative
cg24471894	-0.057512039	NA	0.018	0	0.97	0.17	0.22	0.15	9933	36	9	2828508	36.1	2828507	-	KIAA0020	XTP5; MGC8749; RP11-526D20.2;	NM_014878.3	GI:33620772	###############################################################################################################################################################################################################################################################	KIAA0020 isoform 2	negative
cg24888049	-0.129936396	NA	0.021	0.034	0.95	0.59	0.67	0.54	2242	36	15	89227671	36.1	89228713	+	FES	FPS;	NM_002005.2	GI:13376997	###############################################################################################################################################################################################################################################################	V-FES feline sarcoma viral/V-FPS fujinami avian sarcoma viral oncogene homolog	negative
cg24899750	-0.307424926	-0.256103442	0.011	0.033	0.97	0.58	0.61	0.56	6629	36	20	16658314	36.1	16658629	+	SNRPB2	MGC24807; MGC45309;	NM_003092.3	GI:38149917	###############################################################################################################################################################################################################################################################	small nuclear ribonucleoprotein polypeptide B	negative
cg25101936	-0.057744615	NA	0.017	0.0089	0.99	0.6	0.61	0.59	7704	36	11	113434374	36.1	113435641	+	ZBTB16	PLZF; ZNF145;	NM_006006.4	GI:66932930	###############################################################################################################################################################################################################################################################	promyelocytic leukemia zinc finger protein	negative
cg25159610	0.224446911	NA	0.0023	0	0.94	0.044	0.043	0.041	10769	36	5	57792559	36.1	57791844	-	PLK2	SNK;	NM_006622.1	GI:5730054	###############################################################################################################################################################################################################################################################	polo-like kinase 2	negative
cg25166896	-0.002315093	NA	0.0013	0.014	0.87	0.049	0.055	0.045	128989	36	22	18389063	36.1	18388631	+	C22orf25	DKFZp761P1121;	NM_152906.2	GI:38488711	synonym: DKFZp761P1121	hypothetical protein LOC128989	negative
cg25411725	-0.028135965	NA	0.0066	0.021	0.95	0.84	0.85	0.84	9390	36	3	38281676	36.1	38282335	+	SLC22A13	OCTL1; OCTL3; ORCTL3;	NM_004256.1	GI:4758851	organic cationic transporter-like 3; go_component: membrane fraction; go_component: integral to plasma membrane; go_function: transporter activity; go_function: organic cation transporter activity; go_process: transport	organic cation transporter like 3	negative
cg25564800	-0.004461622	NA	0.011	0	0.65	0.15	0.17	0.14	3836	36	3	123716824	36.1	123716335	-	KPNA1	RCH2; SRP1; IPOA5; NPI-1;	NM_002264.1	GI:4504894	###############################################################################################################################################################################################################################################################	karyopherin alpha 1	negative
cg25657834	-0.120291759	NA	0.0017	0.019	0.78	0.098	0.1	0.1	23620	36	2	11727816	36.1	11727876	-	NTSR2	NTR2;	NM_012344.2	GI:21735622	###############################################################################################################################################################################################################################################################	neurotensin receptor 2	negative
cg25809905	-0.216624999	-0.348900512	0.02	0.0019	0.96	0.69	0.77	0.61	3674	36	17	39823254	36.1	39822399	-	ITGA2B	GTA; CD41; GP2B; HPA3; CD41B; GPIIb;	NM_000419.2	GI:6006009	###############################################################################################################################################################################################################################################################	integrin alpha 2b precursor	negative
cg25928579	-0.030298685	NA	0.0011	0	0.81	0.079	0.08	0.079	3218	36	17	44047533	36.1	44047300	-	HOXB8	HOX2; HOX2D; Hox-2.4;	NM_024016.2	GI:25121964	homeobox protein Hox-B8; homeo box 2D; go_component: nucleus; go_function: transcription factor activity; go_process: development; go_process: regulation of transcription; DNA-dependent	homeo box B8	negative
cg26043391	-0.361822974	NA	0.00063	0.014	0.41	0.065	0.068	0.064	23219	36	1	222368797	36.1	222368436	+	FBXO28	Fbx28; FLJ10766; KIAA0483;	NM_015176.1	GI:7662157	go_process: ubiquitin cycle	F-box protein 28	negative
cg26162695	-0.043863368	NA	0.0074	0	0.98	0.018	0.02	0.016	60528	36	17	12862038	36.1	12862049	-	ELAC2	ELC2; HPC2; FLJ10530; FLJ42848;	NM_018127.4	GI:34147640	###############################################################################################################################################################################################################################################################	elaC homolog 2	negative
cg26394940	-0.166268862	-0.344126844	0.021	0	0.91	0.076	0.11	0.064	55267	36	22	44828125	36.1	44828688	-	FLJ10945		NM_018280.1	GI:8922784		hypothetical protein LOC55267	negative
cg26456957	-0.159361013	NA	0.00024	0	0.37	0.043	0.043	0.042	54776	36	19	60321175	36.1	60320739	-	PPP1R12C	p84; DKFZp434D0412;	NM_017607.1	GI:14149715	myosin-binding subunit 85	protein phosphatase 1; regulatory subunit 12C	negative
cg26614073	-0.506521375	-0.740945549	0.027	0.018	0.97	0.44	0.56	0.39	22937	36	3	47492823	36.1	47492449	-	SCAP	KIAA0199;	NM_012235.2	GI:66932901	###############################################################################################################################################################################################################################################################	SREBP cleavage-activating protein	negative
cg26723847	-0.144822054	NA	0.0052	0	0.86	0.08	0.077	0.08	23310	36	11	133600862	36.1	133599636	-	hCAP-D3	KIAA0056; MGC104671;	NM_015261.2	GI:76880473	go_function: binding	KIAA0056 protein	negative
cg26824091	0.549029142	NA	0.00091	0	0.73	0.059	0.062	0.056	2739	36	6	38778415	36.1	38778895	-	GLO1	GLYI;	NM_006708.1	GI:5729841	###############################################################################################################################################################################################################################################################	glyoxalase I	negative
cg27015931	-0.466528425	-0.764866217	0.0027	0.022	0.61	0.092	0.11	0.09	255762	36	16	21919905	36.1	21919929	-	MGC50721		NM_173806.2	GI:31341127	go_function: protein binding	hypothetical protein LOC255762	negative
cg27016307	-0.035326263	NA	0.014	0.00082	0.85	0.41	0.45	0.38	3270	36	19	54350725	36.1	54350493	-	HRC		NM_002152.2	GI:75905816	histidine-rich calcium-binding protein; go_component: smooth endoplasmic reticulum; go_function: calcium ion binding; go_function: structural molecule activity; go_process: muscle contraction	histidine-rich calcium-binding protein precursor	negative
cg27202708	-0.138635766	-0.104235908	0.014	0.0095	0.84	0.29	0.29	0.3	164127	36	1	221633332	36.1	221633391	+	C1orf65	FLJ35728; RP11-76K24.1;	NM_152610.1	GI:22749248	synonyms: FLJ35728; RP11-76K24.1	hypothetical protein LOC164127	negative
cg27544190	-0.869124446	-1.230694818	0.003	0.0088	0.6	0.088	0.1	0.086	59271	36	21	32707305	36.1	32706623	+	C21orf63	B18; SUE21; PRED34;	NM_058187.3	GI:38372914	go_component: integral to membrane; go_function: sugar binding	chromosome 21 open reading frame 63	negative
