# Supplementary material for: DNA methylation age of human tissues and cell types
Source: Genome Biol. 2013 Oct 21;14(10):R115. doi: 10.1186/gb-2013-14-10-r115 (PMC4015143; doi:10.1186/gb-2013-14-10-r115)
Supplement: Additional file 19 — Cancer lines and DNAm age. This Excel file reports the DNAm age and age acceleration for 59 cancer cell lines. [file gb-2013-14-10-r115-S19.csv]

CellLine	Age	DNAmAge	CellLine.1	Tissue	ShortCellLine	CCLEname	Cell.line.primary.name	Cell.line.aliases	Site.Primary	Histology	AgeAcceleration
bladder T24	81	131.2026718	bladder T24	Bladder	bladderT24	T24_URINARY_TRACT	T24		urinary_tract	carcinoma	50.2026718
BreastCancer BT-20	74	60.27027394	BreastCancer BT-20	Breast	BreastBT-20	BT20_BREAST	BT-20		breast	carcinoma	-13.72972606
BreastCancer BT-474	60	51.27116063	BreastCancer BT-474	Breast	BreastBT-474	BT474_BREAST	BT-474		breast	carcinoma	-8.72883937
BreastCancer CAMA1	51	56.68046374	BreastCancer CAMA1	Breast	BreastCAMA1	CAMA1_BREAST	CAMA-1		breast	carcinoma	5.68046374
BreastCancer EFM19	50	90.75022663	BreastCancer EFM19	Breast	BreastEFM19	EFM19	CAL-85-1		breast	carcinoma	40.75022663
BreastCancer EFM192A	46	36.41702148	BreastCancer EFM192A	Breast	BreastEFM192A	EFM192A_BREAST	EFM-192A		breast	carcinoma	-9.58297852
BreastCancer HCC1187	41	41.07020837	BreastCancer HCC1187	Breast	BreastHCC1187	HCC1187_BREAST	HCC1187		breast	carcinoma	0.07020837
BreastCancer HCC1419	42	15.81783472	BreastCancer HCC1419	Breast	BreastHCC1419	HCC1419_BREAST	HCC1419		breast	carcinoma	-26.18216528
BreastCancer HCC1500	32	78.16936809	BreastCancer HCC1500	Breast	BreastHCC1500	HCC1500_BREAST	HCC1500		breast	carcinoma	46.16936809
BreastCancer HCC1569	70	56.40490668	BreastCancer HCC1569	Breast	BreastHCC1569	HCC1569_BREAST	HCC1569		breast	carcinoma	-13.59509332
BreastCancer HCC1937	23	41.85577231	BreastCancer HCC1937	Breast	BreastHCC1937	HCC1937_BREAST	HCC1937		breast	carcinoma	18.85577231
BreastCancer HCC1954	61	19.75583823	BreastCancer HCC1954	Breast	BreastHCC1954	HCC1954_BREAST	HCC1954		breast	carcinoma	-41.24416177
BreastCancer HCC38	50	52.19945238	BreastCancer HCC38	Breast	BreastHCC38	HCC38_BREAST	HCC38		breast	carcinoma	2.19945238
BreastCancer MCF7	69	47.54855178	BreastCancer MCF7	Breast	BreastMCF7	MCF7_BREAST	MCF7		breast	carcinoma	-21.45144822
BreastCancer MDA-MB-175-VII	56	109.6885155	BreastCancer MDA-MB-175-VII	Breast	BreastMDA-MB-175-VII	MDAMB175VII_BREAST	MDA-MB-175-VII		breast	carcinoma	53.6885155
BreastCancer MDA-MB-231	51	138.1819913	BreastCancer MDA-MB-231	Breast	BreastMDA-MB-231	MDAMB231_BREAST	MDA-MB-231		breast	carcinoma	87.1819913
BreastCancer MDA-MB-361	40	41.77241977	BreastCancer MDA-MB-361	Breast	BreastMDA-MB-361	MDAMB361_BREAST	MDA-MB-361		breast	carcinoma	1.77241977
BreastCancer MDA-MB-415	38	28.04835882	BreastCancer MDA-MB-415	Breast	BreastMDA-MB-415	MDAMB415_BREAST	MDA-MB-415		breast	carcinoma	-9.95164118
BreastCancer MDA-MB-436	43	17.52018284	BreastCancer MDA-MB-436	Breast	BreastMDA-MB-436	MDAMB436_BREAST	MDA-MB-436		breast	carcinoma	-25.47981716
BreastCancer MDA-MB-453	48	84.63048903	BreastCancer MDA-MB-453	Breast	BreastMDA-MB-453	MDAMB453_BREAST	MDA-MB-453		breast	carcinoma	36.63048903
BreastCancer MDA-MB-468	51	11.14057884	BreastCancer MDA-MB-468	Breast	BreastMDA-MB-468	MDAMB468_BREAST	MDA-MB-468		breast	carcinoma	-39.85942116
BreastCancer SK-BR-3	43	8.101996274	BreastCancer SK-BR-3	Breast	BreastSK-BR-3	SKBR3_BREAST	SK-BR-3		breast	carcinoma	-34.89800373
BreastCancer SUM149PT	35	77.44852211	BreastCancer SUM149PT	Breast	BreastSUM149PT	NA	NA	NA	NA	NA	42.44852211
BreastCancer SUM159PT	NA	109.9212263	BreastCancer SUM159PT	Breast	BreastSUM159PT	NA	NA	NA	NA	NA	NA
BreastCancer T47D	54	59.02037931	BreastCancer T47D	Breast	BreastT47D	T47D_BREAST	T-47D		breast	carcinoma	5.02037931
BreastCancer ZR-75-1	63	75.74999102	BreastCancer ZR-75-1	Breast	BreastZR-75-1	ZR751_BREAST	ZR-75-1		breast	carcinoma	12.74999102
BreastCancer ZR-75-30	47	35.72554529	BreastCancer ZR-75-30	Breast	BreastZR-75-30	ZR7530_BREAST	ZR-75-30		breast	carcinoma	-11.27445471
Colon HCT116	NA	63.88396794	Colon HCT116	Colon	ColonHCT116	HCT116_LARGE_INTESTINE	HCT 116		large_intestine	carcinoma	NA
GBMStemCell MGG4	NA	111.6681499	GBMStemCell MGG4	Brain	GliomaMGG4	NA	NA	NA	NA	NA	NA
GBMStemCell MGG6	NA	126.9802706	GBMStemCell MGG6	Brain	GliomaMGG6	NA	NA	NA	NA	NA	NA
GBMStemCell MGG8	NA	148.285915	GBMStemCell MGG8	Brain	GliomaMGG8	NA	NA	NA	NA	NA	NA
GliomaStemCell TS603	NA	130.5627079	GliomaStemCell TS603	Brain	GliomaTS603	NA	NA	NA	NA	NA	NA
HNSCC 93VU-147T	53	17.9872172	HNSCC 93VU-147T	HNSCC	HNSCC93VU-147T	NA	NA	NA	NA	NA	-35.0127828
HNSCC PCI-30	38	55.7149033	HNSCC PCI-30	HNSCC	HNSCCSCC030	NA	NA	NA	NA	NA	17.7149033
HNSCC UPCI SCC003	73	73.57137028	HNSCC UPCI SCC003	HNSCC	HNSCCSCC003	NA	NA	NA	NA	NA	0.571370276
HNSCC UPCI SCC036	56	24.52553724	HNSCC UPCI SCC036	HNSCC	HNSCCSCC036	NA	NA	NA	NA	NA	-31.47446277
HNSCC UPCI SCC47	53	5.65806379	HNSCC UPCI SCC47	HNSCC	HNSCCSCC47	NA	NA	NA	NA	NA	-47.34193621
HNSCC UPCI SCC90	46	4.638672429	HNSCC UPCI SCC90	HNSCC	HNSCCSCC90	NA	NA	NA	NA	NA	-41.36132757
LeukemiaAML HL-60	36	176.9012101	LeukemiaAML HL-60	Blood	AMLHL-60	HL60_HAEMATOPOIETIC_AND_LYMPHOID_TISSUE	HL-60		haematopoietic_and_lymphoid_tissue	haematopoietic_neoplasm	140.9012101
LeukemiaAML KG1A	59	181.8310184	LeukemiaAML KG1A	Blood	AMLKG1A	NA	NA	NA	NA	NA	122.8310184
Osteo 143B	13	106.0401752	Osteo 143B	Bone	Osteo143B	NA	NA	NA	NA	NA	93.0401752
Osteo HAL	15	39.83164001	Osteo HAL	Bone	OsteoHAL	NA	NA	NA	NA	NA	24.83164001
Osteo HOS	13	66.93645943	Osteo HOS	Bone	OsteoHOS	NA	NA	NA	NA	NA	53.93645943
Osteo IORslashMOS	13	35.57972621	Osteo IORslashMOS	Bone	OsteoIOR-MOS	NA	NA	NA	NA	NA	22.57972621
Osteo IORslashOS10	10	51.49242709	Osteo IORslashOS10	Bone	OsteoIOR-OS10	NA	NA	NA	NA	NA	41.49242709
Osteo IORslashOS14	13	46.71484535	Osteo IORslashOS14	Bone	OsteoIOR-OS14	NA	NA	NA	NA	NA	33.71484535
Osteo IORslashOS15	12	16.47308864	Osteo IORslashOS15	Bone	OsteoIOR-OS15	NA	NA	NA	NA	NA	4.47308864
Osteo IORslashOS18	33	84.52924373	Osteo IORslashOS18	Bone	OsteoIOR-OS18	NA	NA	NA	NA	NA	51.52924373
Osteo IORslashOS9	15	51.85434581	Osteo IORslashOS9	Bone	OsteoIOR-OS9	NA	NA	NA	NA	NA	36.85434581
Osteo IORslashSARG	25	12.54169958	Osteo IORslashSARG	Bone	OsteoIOR-SARG	NA	NA	NA	NA	NA	-12.45830042
Osteo KPD	7	28.40180661	Osteo KPD	Bone	OsteoKPD	NA	NA	NA	NA	NA	21.40180661
Osteo MG-63	14	110.2495815	Osteo MG-63	Bone	OsteoMG-63	NA	NA	NA	NA	NA	96.2495815
Osteo MHM	41	124.6389101	Osteo MHM	Bone	OsteoMHM	NA	NA	NA	NA	NA	83.6389101
Osteo MNNGslashHOS	13	72.19228572	Osteo MNNGslashHOS	Bone	OsteoMNNG-HOS	NA	NA	NA	NA	NA	59.19228572
Osteo OHS	14	41.80725598	Osteo OHS	Bone	OsteoOHS	NA	NA	NA	NA	NA	27.80725598
Osteo OSA	19	59.15322824	Osteo OSA	Bone	OsteoOSA	NA	NA	NA	NA	NA	40.15322824
Osteo Saos-2	11	46.30059708	Osteo Saos-2	Bone	OsteoSaos-2	NA	NA	NA	NA	NA	35.30059708
Osteo U-2 OS	15	116.1448806	Osteo U-2 OS	Bone	OsteoU-2OS	NA	NA	NA	NA	NA	101.1448806
Osteo ZK-58	21	74.81106956	Osteo ZK-58	Bone	OsteoZK-58	NA	NA	NA	NA	NA	53.81106956
