# Supplementary material for: DNA methylation age of human tissues and cell types
Source: Genome Biol. 2013 Oct 21;14(10):R115. doi: 10.1186/gb-2013-14-10-r115 (PMC4015143; doi:10.1186/gb-2013-14-10-r115)
Supplement: Additional file 21 — Probe annotation file for the Illumina 27K array. This comma-delimited text file (.csv file) is needed for the R software tutorial. [file gb-2013-14-10-r115-S21.csv]

Name	Gene_ID	GenomeBuild	Chr	Accession	overallMeanByCpGacross50data
cg00000292	487	36	16	NM_173201.2	0.669272816
cg00002426	7871	36	3	NM_007159.2	0.482276607
cg00003994	4223	36	7	NM_005924.3	0.077068758
cg00005847	3232	36	2	NM_006898.4	0.294052561
cg00006414	57541	36	7	NM_020781.2	0.0672842
cg00007981	24145	36	11	NM_015368.3	0.051144475
cg00008493	341947	36	14	NM_182971.1	0.949716639
cg00008713	3613	36	18	NM_014214.1	0.041190737
cg00009407	123016	36	14	NM_198309.2	0.03708427
cg00010193	401114	36	4	NM_207489.1	0.609790159
cg00011459	5373	36	16	NM_000303.1	0.85028981
cg00012199	6038	36	14	NM_194430.1	0.031917922
cg00012386	116841	36	1	NM_053052.2	0.038542757
cg00012792	81567	36	6	NM_030810.2	0.046420443
cg00013618	3535	36	22		0.833091887
cg00014085	54884	36	2	NM_017750.2	0.043171455
cg00014837	84519	36	12	NM_032489.2	0.816968551
cg00015770	84109	36	4	NM_198179.1	0.134624593
cg00016968	389	36	1	NM_175744.3	0.652336552
cg00019495	84525	36	4	NM_032495.4	0.244765264
cg00020533	7287	36	6	NM_003322.2	0.869936174
cg00021527	8148	36	17	NM_003487.2	0.034540492
cg00022606	128637	36	20	NM_144628.1	0.054758927
cg00022866	283234	36	11	NM_032251.3	0.578278052
cg00024396	60481	36	6	NM_021814.3	0.067190249
cg00024812	51692	36	2	NM_016207.2	0.044301649
cg00025138	4293	36	14	NM_033141.2	0.02780876
cg00025991	22982	36	10	NM_014974.1	0.550014968
cg00027083	23136	36	18	NM_012307.2	0.10505958
cg00027674	23682	36	11	NM_022337.1	0.153445778
cg00029826	57820	36	14	NM_021178.2	0.11660862
cg00029931	6173	36	X	NM_021029.3	0.187095655
cg00030047	148646	36	1	NM_173795.2	0.36499749
cg00031162	407977	36	17	NM_172089.2	0.505286046
cg00032227	26151	36	17	NM_015654.3	0.02430192
cg00032666	10046	36	X	NM_005491.1	0.681752123
cg00033516	51274	36	4	NM_016531.3	0.053552838
cg00033773	84292	36	19	NM_032332.2	0.838786291
cg00034039	138241	36	9	NM_182505.3	0.07798818
cg00035347	22978	36	10	NM_012229.2	0.450596945
cg00035623	27338	36	19	NM_014501.1	0.088001211
cg00037763	26040	36	18	NM_015559.1	0.867785826
cg00037940	5291	36	3	NM_006219.1	0.869848258
cg00040861	51690	36	19	NM_016199.1	0.036713872
cg00040873	4716	36	16	NM_004548.1	0.156706667
cg00041575	10077	36	11	NM_139022.2	0.458311606
cg00042156	84856	36	10	NM_032770.3	0.71148374
cg00043004	124056	36	16	NM_144603.2	0.121262555
cg00043080	23646	36	19	NM_012268.1	0.872037443
cg00044245	2045	36	6	NM_004440.2	0.077826143
cg00044729	150350	36	22	NM_152512.3	0.739591652
cg00047050	8065	36	11	NM_003478.3	0.083915437
cg00047469	257169	36	9	NM_152786.1	0.049036084
cg00049986	55012	36	14	NM_017917.2	0.181001266
cg00050312	5578	36	17	NM_002737.2	0.034717004
cg00051623	834	36	11	NM_033294.2	0.826451084
cg00051979	118924	36	10	NM_203440.2	0.078182999
cg00053292	51204	36	17	NM_016360.2	0.058385483
cg00053647	221960	36	7	NM_198097.1	0.063308526
cg00054706	10438	36	2	NM_006333.2	0.039246979
cg00055233	6013	36	9	NM_006911.2	0.323530428
cg00056767	144811	36	13	NM_153218.1	0.05411637
cg00057593	2765	36	8	NM_002066.1	0.663523403
cg00058938	148014	36	19	NM_152479.3	0.341505511
cg00059225	2741	36	5	NM_000171.1	0.290960529
cg00059424	23481	36	22	NM_014303.2	0.041650451
cg00059740	78996	36	7	NM_024033.1	0.031100248
cg00059930	5925	36	13	NT_024524.13	0.709271997
cg00060762	123169	36	15	NM_138792.2	0.045707226
cg00060882	1968	36	X	NM_001415.2	0.2149866
cg00061059	9524	36	19	NM_138501.4	0.08727725
cg00061629	60529	36	11	NT_009237.17	0.275925556
cg00062776	7288	36	19	NM_003323.1	0.94423185
cg00063144	3881	36	17	NM_002277.2	0.842378505
cg00065385	10881	36	9	NM_006687.2	0.899617709
cg00065408	784	36	12	NM_000725.2	0.046545685
cg00066153	56	36	11	NM_020069.3	0.868352465
cg00066816	3593	36	5	NM_002187.2	0.259428713
cg00067471	513	36	19	NM_001687.4	0.150433465
cg00069261	1039	36	16	NM_001802.1	0.067818246
cg00071250	356	36	1	NM_000639.1	0.682032016
cg00071998	4439	36	6	NM_002441.2	0.052716279
cg00072216	10608	36	4	NM_006454.2	0.029617673
cg00073650	51693	36	16	NM_016209.1	0.66046096
cg00075967	64220	36	15	NM_022369.2	0.65540983
cg00076645	92181	36	5	NM_152277.1	0.047597311
cg00077457	284695	36	1	NM_181781.2	0.790110038
cg00077877	50807	36	8	NM_018482.2	0.64345974
cg00078194	4192	36	11	NM_001012334.1	0.036081119
cg00078867	7454	36	X	NM_000377.1	0.589968869
cg00079056	27290	36	9	NM_014471.1	0.837299649
cg00079563	26286	36	22	NM_014570.3	0.028091756
cg00080012	8726	36	11	NM_003797.2	0.026225489
cg00081935	10867	36	12	NM_006675.3	0.070005483
cg00081975	8714	36	17	NM_003786.2	0.051878168
cg00083720	11034	36	20	NM_006870.3	0.026518329
cg00083937	23542	36	22	NM_012324.2	0.522623389
cg00084687	57798	36	7	NM_021167.2	0.029203065
cg00089071	7703	36	17	NM_007144.2	0.029226463
cg00090147	2626	36	8	NT_077531.3	0.128310023
cg00091693	54474	36	17	NM_019010.1	0.66466408
cg00093177	342666	36	17	NM_198502.1	0.846444003
cg00094319	5042	36	13	NM_030979.2	0.737926487
cg00094851	3797	36	2	NM_002254.5	0.072468542
cg00095526	779	36	1	NM_000069.1	0.706345779
cg00095674	51177	36	1	NM_016274.3	0.075394541
cg00096922	1749	36	7	NM_005221.4	0.074304805
cg00097536	678	36	2	NM_006887.3	0.044965645
cg00098162	118932	36	10	NM_144590.1	0.790234021
cg00098239	10908	36	19	NM_006702.2	0.026536813
cg00099550	3185	36	10	NM_004966.2	0.034843988
cg00101227	4359	36	1	NM_000530.3	0.813522221
cg00103783	9526	36	17	NM_004870.1	0.025810904
cg00105253	256281	36	14	NM_177533.2	0.090108462
cg00105470	79169	36	1	NM_024319.2	0.042877989
cg00107187	388021	36	14	NM_207379.1	0.146288338
cg00107488	10587	36	22	NM_145747.1	0.265206676
cg00107632	55276	36	4	NM_018290.2	0.040662157
cg00108454	712	36	1	NM_015991.1	0.47375521
cg00109274	160851	36	13	NM_152910.3	0.048812573
cg00112517	84152	36	17	NM_032192.2	0.108122474
cg00113020	11006	36	19	NM_006847.2	0.809216092
cg00113951	9478	36	12	NM_031205.2	0.123891627
cg00115714	262	36	6	NM_001634.4	0.089106863
cg00116234	92949	36	9	NM_052866.2	0.082382319
cg00116838	147699	36	19	NM_178494.2	0.100514578
cg00117172	864	36	1	NT_004610.18	0.090400661
cg00119079	27074	36	3	NM_014398.2	0.059950422
cg00121158	23081	36	9	NM_015061.1	0.034065346
cg00121640	23245	36	9	NM_198188.1	0.067756792
cg00121904	4129	36	X	NM_000898.3	0.147581393
cg00123035	5993	36	1	NM_000449.3	0.067357757
cg00126034	7473	36	17	NM_030753.3	0.053689115
cg00126657	280657	36	X	NM_173357.2	0.620865305
cg00126698	695	36	X	NM_000061.1	0.710554607
cg00128197	3028	36	X	NM_004493.1	0.153706546
cg00128560	91151	36	16	NM_033208.2	0.85875592
cg00128654	55051	36	14	NM_199043.1	0.042165158
cg00128766	9813	36	1	NM_014774.1	0.104007096
cg00128877	8569	36	1	NM_003684.3	0.096707054
cg00129774	1017	36	12	NT_029419.11	0.050565389
cg00131121	5439	36	7	NM_006234.4	0.048281517
cg00131557	29103	36	13	NM_013238.2	0.865692877
cg00132141	29119	36	10	NM_013266.1	0.612543074
cg00133909	80381	36	15	NM_025240.2	0.057264606
cg00134539	53347	36	21	NM_018961.2	0.669641893
cg00134787	4619	36	17	NM_005963.2	0.768240982
cg00135056	56941	36	3	NM_020187.2	0.121112422
cg00135393	2266	36	4	NM_000509.4	0.433708346
cg00136105	79158	36	12	NM_024312.3	0.040188014
cg00136405	59067	36	4	NM_021803.1	0.556440736
cg00136477	714	36	1	NM_172369.2	0.724098678
cg00136736	8563	36	22	NM_003678.4	0.052100264
cg00138126	56937	36	20	NM_020182.3	0.64670254
cg00141162	3059	36	3	NM_005335.3	0.367245541
cg00141550	85417	36	X	NM_033031.1	0.758866475
cg00141845	139596	36	X	NM_145052.1	0.298732044
cg00143376	10316	36	2	NM_006056.2	0.454101574
cg00143998	128312	36	1	NM_175055.2	0.065171834
cg00145118	10007	36	5	NM_005471.3	0.34098413
cg00145348	27301	36	X	NM_014481.2	0.246543296
cg00146096	2188	36	11	NM_022725.2	0.032848539
cg00149659	55845	36	3	NM_018462.4	0.042705101
cg00149976	11343	36	3	NM_007283.5	0.04392708
cg00151234	5230	36	X	NM_000291.2	0.227995591
cg00151607	2588	36	16	NM_000512.3	0.025813124
cg00152644	6704	36	1	NM_001024209.1	0.829161805
cg00155167	157680	36	8	NM_181661.1	0.057437348
cg00155485	23389	36	12	NM_015335.2	0.052441626
cg00155609	7001	36	19	NM_005809.4	0.053101512
cg00156216	334	36	11	NM_001642.1	0.036887851
cg00156744	6793	36	5	NM_005990.2	0.03876204
cg00158308	27199	36	13	NM_080818.3	0.099401313
cg00160914	55924	36	1	NM_198926.1	0.175274525
cg00162401	2941	36	6	NM_001512.2	0.038218975
cg00162643	23586	36	9	NM_014314.2	0.048507978
cg00164041	51191	36	4	NM_016323.1	0.070500388
cg00164898	5600	36	22	NM_138993.2	0.052917759
cg00165981	10087	36	5	NM_031361.1	0.077883481
cg00167504	644	36	7	NM_000712.3	0.039797875
cg00168082	25	36	9	NM_007313.2	0.059057476
cg00168785	151525	36	2	NM_152528.1	0.094146662
cg00168942	219770	36	10	NM_153368.1	0.645996778
cg00169548	11177	36	14	NM_013448.2	0.374576727
cg00171126	7485	36	21	NM_004627.2	0.04989797
cg00171161	53343	36	4	NM_198038.1	0.069112854
cg00174500	116173	36	14	NM_138460.2	0.612632895
cg00174901	5064	36	19	NM_002579.1	0.214422019
cg00176210	286	36	8	NM_020475.2	0.505620257
cg00176879	5786	36	20	NM_002836.2	0.956747363
cg00177013	10139	36	20	NM_003224.2	0.06809438
cg00177698	55163	36	17	NM_018129.1	0.051457026
cg00177923	23484	36	8	NM_015344.1	0.036949423
cg00178790	125228	36	18	NM_152352.1	0.058298569
cg00179446	65109	36	X	NM_023010.2	0.207021355
cg00180012	246269	36	6	NM_145315.3	0.046922254
cg00180631	4534	36	X	NM_000252.1	0.382987232
cg00182461	53938	36	2	NM_032472.3	0.085864434
cg00183782	4205	36	15	NM_005587.1	0.738253648
cg00183916	9953	36	17	NM_006041.1	0.0412999
cg00184884	9814	36	22	NM_014775.2	0.022930679
cg00184893	59344	36	17	NM_021628.1	0.041551364
cg00185103	7596	36	19	NM_003425.2	0.763776719
cg00185839	55367	36	11	NM_018494.3	0.043802237
cg00186141	5420	36	7	NM_005397.2	0.039298946
cg00186701	85453	36	8	NM_033512.2	0.34485626
cg00186954	6764	36	11	NM_005418.3	0.661348816
cg00187380	3222	36	12	NM_018953.2	0.131628353
cg00187686	6947	36	11	NM_001062.2	0.539870996
cg00188348	8815	36	11	NM_003860.2	0.67257029
cg00191052	56548	36	X	NM_019886.2	0.437798388
cg00194146	54438	36	6	NM_018988.1	0.12856944
cg00195561	1132	36	11	NM_000741.2	0.836196311
cg00197381	51307	36	5	NM_016605.1	0.046542328
cg00197641	122704	36	14	NM_178336.1	0.06181607
cg00199549	4174	36	22	NM_006739.2	0.922136334
cg00200063	84669	36	17	NM_032582.3	0.036997262
cg00201234	2199	36	3	NM_001004019.1	0.173752997
cg00202702	85016	36	11	NM_032930.1	0.038643623
cg00202711	3358	36	X	NM_000868.1	0.177317938
cg00204262	1891	36	19	NM_001398.2	0.747830296
cg00206052	25911	36	10	NM_015448.1	0.054432945
cg00207534	9798	36	16	NM_014761.2	0.040147553
cg00208830	3918	36	1	NM_005562.1	0.722308812
cg00208967	93145	36	19	NM_058164.1	0.206571995
cg00209066	23774	36	22	NM_014577.1	0.873075797
cg00209951	163259	36	1	NM_198459.2	0.077517526
cg00210842	317	36	12	NT_019546.15	0.050710437
cg00211661	116985	36	11	NM_015242.2	0.069958381
cg00212549	54437	36	3	NM_018987.1	0.098433868
cg00213044	140446	36	12	NM_058242.1	0.811037109
cg00213331	64374	36	5	NM_022464.3	0.866473086
cg00213714	22954	36	9	NM_012210.2	0.06725627
cg00214346	5573	36	17	NM_002734.3	0.037942254
cg00214794	3872	36	17	NM_000422.1	0.552189428
cg00214855	63933	36	6	NM_022102.1	0.151628289
cg00215066	4650	36	19	NM_004145.2	0.931526351
cg00216361	2596	36	3	NM_002045.2	0.059311401
cg00216758	256329	36	11	NM_173573.1	0.063623585
cg00217795	1734	36	14	NM_000793.3	0.517499249
cg00221494	10160	36	13	NM_005766.2	0.14686366
cg00223186	84320	36	1	NM_032360.2	0.042958922
cg00223950	23352	36	1	NM_020765.1	0.058065647
cg00224234	55178	36	17	NM_018146.2	0.030104212
cg00224508	56882	36	1	NM_020239.2	0.04570591
cg00226904	5268	36	18	NT_025028.13	0.750489888
cg00226923	221472	36	6	NM_173558.2	0.789242872
cg00228799	2021	36	9	NM_004435.2	0.04782341
cg00229387	93643	36	6	NM_080604.1	0.309781084
cg00230271	93627	36	4	NM_033115.2	0.059491193
cg00230368	3482	36	6	NM_000876.1	0.047851485
cg00230502	160777	36	12	NM_178499.2	0.161778972
cg00230685	6322	36	X	NM_006746.3	0.246237703
cg00231140	10449	36	18	NM_006111.1	0.052819946
cg00231644	7280	36	6	NM_001069.2	0.203507628
cg00231920	64601	36	20	NM_022575.2	0.047716426
cg00233307	11184	36	19	NM_007181.3	0.137680311
cg00234616	3196	36	2	NM_001534.2	0.146083873
cg00234961	9889	36	22	NM_014838.1	0.058040526
cg00236832	5914	36	17	NM_001024809.2	0.099514278
cg00237010	4815	36	12	NM_016533.4	0.68994004
cg00238052	140597	36	X	NM_080390.3	0.220640051
cg00239071	283600	36	14	NM_207117.2	0.938343482
cg00239419	6198	36	17	NM_003161.2	0.823578539
cg00239685	64689	36	3	NM_031899.2	0.080536143
cg00240312	999	36	16	NM_004360.2	0.052778936
cg00240432	7291	36	7	NM_000474.3	0.047095724
cg00240880	8839	36	20	NM_003881.2	0.653760583
cg00241355	2597	36	12	NM_002046.2	0.043804561
cg00242839	84991	36	10	NM_032905.3	0.463287883
cg00243313	50805	36	5	NM_016358.1	0.043177363
cg00245878	51351	36	7	NM_015852.1	0.757061257
cg00247489	1380	36	1	NM_001877.3	0.036847126
cg00250430	10655	36	9	NM_006557.3	0.194644661
cg00253200	151963	36	3	NM_178496.2	0.042851852
cg00256074	29895	36	16	NM_013292.2	0.820756676
cg00256166	64410	36	15	NM_022480.2	0.04464422
cg00256281	5372	36	22	NM_002676.1	0.034816339
cg00259755	170394	36	10	NM_138499.2	0.108689404
cg00260778	221060	36	10	NM_153244.1	0.589341785
cg00261552	1389	36	12	NM_001310.2	0.05816677
cg00261781	4148	36	2	NM_002381.3	0.035998378
cg00262415	126789	36	1	NM_153339.1	0.037637239
cg00263723	4905	36	17	NM_006178.1	0.031679876
cg00263760	11023	36	10	NM_199131.1	0.098105771
cg00265415	148789	36	1	NM_152490.1	0.028177928
cg00265490	92140	36	8	NM_178812.2	0.083384011
cg00268009	128	36	4	NM_000671.3	0.032257214
cg00268338	143279	36	10	NM_173497.1	0.033975252
cg00269115	148898	36	1	NM_138479.2	0.031386116
cg00269932	3904	36	19	NM_002288.3	0.859262168
cg00273068	90187	36	20	NM_052846.1	0.182871422
cg00273124	55651	36	5	NM_017838.3	0.825035783
cg00274399	2254	36	13	NM_002010.1	0.063227262
cg00275232	162979	36	19	NM_145288.1	0.035253916
cg00276797	9748	36	10	NM_014720.2	0.038726122
cg00278366	144715	36	12	NM_152442.2	0.431244424
cg00279797	9949	36	X	NM_015365.2	0.173229589
cg00280814	150244	36	22	NM_152509.1	0.779607467
cg00280894	56001	36	X	NM_022053.1	0.609577914
cg00282347	26038	36	1	NM_015557.1	0.103676774
cg00282683	9690	36	7	NM_014671.1	0.036259225
cg00283535	312	36	8	NM_004306.2	0.656101867
cg00288562	29896	36	7	NM_013293.2	0.038626375
cg00290028	5994	36	13	NM_000538.2	0.03161591
cg00290506	149111	36	1	NM_152495.1	0.038640912
cg00291877	6627	36	15	NM_003090.2	0.086685755
cg00292662	3956	36	22	NM_002305.2	0.062745548
cg00292971	9715	36	7	NM_014690.2	0.559195386
cg00293409	375387	36	3	NM_198565.1	0.067163308
cg00294382	51561	36	12	NM_016584.2	0.259286252
cg00295206	7879	36	3	NM_004637.5	0.045657502
cg00295325	8647	36	2	NM_003742.2	0.700317062
cg00296685	2968	36	6	NM_001517.4	0.100207379
cg00297584	400077	36	12	NM_207436.1	0.08818985
cg00297600	137970	36	8	NM_080872.1	0.480465091
cg00298357	27190	36	5	NM_014443.2	0.870575222
cg00298951	1240	36	12	NM_004072.1	0.690614156
cg00301864	11021	36	12	NM_006861.4	0.016843101
cg00302793	5530	36	4	NM_000944.2	0.050334483
cg00303548	266722	36	13	XM_926275.1	0.035397239
cg00304278	11011	36	17	NM_006852.2	0.081330263
cg00307685	676	36	1	NM_001726.2	0.872502374
cg00308133	2593	36	19	NM_000156.4	0.018996563
cg00308665	3356	36	13	NM_000621.2	0.46875837
cg00309056	83930	36	7	NM_032016.2	0.052859167
cg00309204	254863	36	17	NM_152766.2	0.041282339
cg00311768	7264	36	8	NM_003313.2	0.624250146
cg00312919	83930	36	7	NM_032016.2	0.040209931
cg00314943	251	36	2	NM_031313.1	0.815115607
cg00315936	27044	36	7	NM_014390.2	0.103447722
cg00317680	51001	36	8	NM_015942.3	0.106747888
cg00318573	1137	36	20	NM_000744.2	0.242127647
cg00318865	91	36	12	NM_020327.2	0.036982407
cg00319692	245972	36	8	NM_152565.1	0.734818954
cg00319761	9088	36	16	NM_182687.1	0.023334327
cg00320243	5864	36	19	NM_002866.3	0.039037973
cg00321065	6018	36	1	NM_012421.1	0.042872129
cg00321478	23418	36	1	NM_012076.2	0.683930791
cg00323915	55303	36	7	NM_018326.2	0.470556238
cg00324733	4925	36	11	NM_005013.1	0.044704621
cg00325491	56935	36	11	NM_020179.1	0.696833689
cg00327185	1737	36	11	NM_001931.2	0.103376965
cg00327483	844	36	1	NM_001231.2	0.915731686
cg00328227	113802	36	1	NM_144584.1	0.382742432
cg00331237	1466	36	12	NM_001321.1	0.070400194
cg00331433	94056	36	X	NM_032796.2	0.055956446
cg00332153	55024	36	4	NM_017935.2	0.196318039
cg00332745	8996	36	16	NM_003946.3	0.044920549
cg00333226	375567	36	7	NM_198570.1	0.117437424
cg00333528	2569	36	6	NM_002042.2	0.381436553
cg00334507	9961	36	16	NM_017458.2	0.609499061
cg00335286	4158	36	18	NM_000529.2	0.455413053
cg00336605	7376	36	19	NM_007121.2	0.057082524
cg00338702	55743	36	12	NM_018223.1	0.089871317
cg00338893	51650	36	7	NM_016071.2	0.045535616
cg00340102	51614	36	20	NM_015966.2	0.162088804
cg00342530	84253	36	9	NM_032293.3	0.495736348
cg00343092	706	36	22	NM_000714.4	0.12882354
cg00344358	10220	36	12	NM_005811.2	0.902853267
cg00344372	3083	36	4	NM_001528.2	0.768805072
cg00344709	317754	36	21	NM_174981.2	0.805442124
cg00346145	6164	36	4	NM_000995.2	0.091819408
cg00347729	4319	36	11	NM_002425.1	0.561262886
cg00347904	222663	36	6	NM_152753.2	0.118784967
cg00350296	57124	36	11	NM_020404.2	0.327550285
cg00350478	79981	36	6	NM_024919.2	0.669257247
cg00350702	51614	36	20	NM_015966.2	0.041449912
cg00351011	79603	36	19	NM_024552.1	0.044917374
cg00353953	171017	36	12	NM_133476.2	0.277817449
cg00354258	23619	36	19	NT_011109.15	0.843104884
cg00354572	79611	36	12	NM_024560.2	0.11607669
cg00355802	1846	36	8	NM_057158.2	0.056816972
cg00359325	7375	36	3	NM_003363.2	0.057531188
cg00359973	158787	36	X	NM_144968.1	0.061329641
cg00363813	25900	36	12	NM_015438.1	0.248400844
cg00364344	1200	36	11	NM_000391.2	0.038630039
cg00364814	22864	36	12	NM_014925.2	0.79056467
cg00365193	4835	36	6	NM_000904.1	0.152979224
cg00367281	1142	36	8	NM_000749.2	0.739910852
cg00367438	83590	36	7	NM_031434.2	0.080624283
cg00368022	55322	36	5	NM_018356.1	0.049386572
cg00368415	81609	36	1	NM_030918.5	0.029105915
cg00371195	2147	36	11	NM_000506.2	0.882497119
cg00374717	22901	36	17	NM_014960.2	0.843191962
cg00375964	6059	36	4	NM_002940.1	0.059358725
cg00376639	51545	36	19	NM_016535.3	0.099866685
cg00380464	84946	36	6	NM_032860.3	0.055827994
cg00381076	162681	36	18	NM_173529.3	0.047644424
cg00382515	65080	36	2	NM_022915.2	0.038075274
cg00382991	388152	36	15	NM_203426.1	0.064471646
cg00384537	3886	36	17	NM_002280.3	0.791395467
cg00386408	7045	36	5	NM_000358.1	0.158329428
cg00387170	116113	36	6	NM_001012426.1	0.083323193
cg00392257	81875	36	1	NM_030980.1	0.565332759
cg00393585	152756	36	4	NM_153027.1	0.108385179
cg00394658	5795	36	11	NM_002843.2	0.284643855
cg00396163	284944	36	2	NM_173645.1	0.044505278
cg00396894	339779	36	2	NM_178553.2	0.706445815
cg00397545	341	36	19	NM_001645.3	0.407038725
cg00397740	5498	36	1	NM_000309.2	0.053562194
cg00398048	175	36	4	NM_000027.2	0.276247095
cg00399483	1630	36	18	NT_010966.13	0.156768307
cg00400028	92370	36	3	NM_152282.2	0.288368938
cg00400263	63939	36	20	NM_022106.1	0.930977983
cg00401678	84658	36	19	NM_032571.2	0.42921385
cg00402366	127255	36	1	NM_145258.1	0.060038281
cg00403724	64102	36	X	NM_022144.1	0.597788987
cg00404599	1831	36	X	NM_004089.3	0.250803481
cg00405070	10961	36	12	NM_006817.2	0.051006223
cg00405568	4836	36	17	NM_021079.3	0.064885554
cg00405677	9421	36	5	NM_004821.1	0.067211245
cg00406188	353140	36	1	NM_178429.2	0.751119632
cg00406844	10738	36	22	NM_006604.1	0.784302774
cg00407150	57467	36	3	NM_020707.2	0.690348011
cg00410419	170622	36	13	NM_203495.1	0.050385455
cg00410576	5597	36	15	NM_002748.2	0.041022937
cg00410831	7596	36	19	NM_003425.2	0.846574148
cg00410895	374969	36	1	NM_199342.1	0.798048495
cg00410898	6781	36	8	NM_003155.2	0.132192273
cg00410921	1159	36	15	NM_020990.3	0.339233301
cg00411097	202915	36	7	NM_152689.2	0.402222025
cg00412772	64073	36	19	NM_033520.1	0.60247312
cg00412805	131377	36	3	NM_152393.2	0.911157086
cg00413066	10017	36	15	NM_020396.2	0.871280047
cg00415164	60529	36	11	NT_009237.17	0.072424224
cg00415494	266740	36	X	NM_153488.3	0.862827608
cg00415978	171024	36	4	NM_133477.1	0.09181434
cg00415993	2151	36	5	NM_004101.2	0.412662801
cg00417297	285267	36	3	NM_173656.1	0.036149476
cg00418150	60529	36	11	NT_009237.17	0.43859582
cg00419564	6277	36	1	NM_014624.3	0.05087578
cg00420568	53358	36	9	NM_016848.2	0.097416945
cg00420715	157680	36	8	NM_181661.1	0.034767726
cg00420929	54858	36	19	NM_017712.1	0.438332372
cg00422913	84981	36	17	NM_032895.2	0.056490386
cg00424946	6645	36	16	NM_130845.1	0.036082535
cg00425710	4489	36	16	NM_005946.2	0.763915215
cg00425792	5193	36	17	NM_000286.1	0.078910343
cg00426056	51596	36	6	NM_001014433.2	0.040163007
cg00426498	399687	36	17	NM_078471.3	0.19786511
cg00426963	55582	36	9	NM_017576.1	0.043135321
cg00427635	161514	36	15	NM_153356.1	0.349329243
cg00429618	387328	36	9	NM_199005.1	0.223997677
cg00430287	2444	36	6	NM_002031.2	0.670175221
cg00430945	64130	36	19	NM_022165.2	0.064855863
cg00431050	83401	36	10	NM_152310.1	0.491895671
cg00431114	79183	36	20	NM_024331.2	0.259849237
cg00431549	4256	36	12	NM_000900.2	0.346544466
cg00432979	78988	36	13	NM_024026.4	0.033470312
cg00433406	127731	36	1	NM_144623.2	0.794483682
cg00434413	8260	36	X	NM_003491.2	0.94825439
cg00435408	89970	36	16	NM_133368.1	0.066174314
cg00436282	6779	36	4	NM_003154.2	0.786993521
cg00436301	221294	36	6	NM_152729.2	0.03916209
cg00436603	1571	36	10	NM_000773.3	0.648224468
cg00441136	9371	36	20	NM_004798.2	0.915303512
cg00441382	9399	36	15	NM_004809.3	0.030635567
cg00443307	10219	36	12	NM_005810.3	0.632158125
cg00445824	51477	36	19	NM_016368.3	0.108639035
cg00446235	50848	36	1	NM_016946.3	0.176269383
cg00447208	147138	36	17	NM_152468.3	0.424294001
cg00448720	338872	36	13	NM_178540.3	0.706828642
cg00449941	10615	36	17	NM_006461.3	0.057214043
cg00451635	2013	36	16	NM_001424.3	0.34883274
cg00453193	26136	36	7	NM_015641.2	0.035874918
cg00453258	255022	36	10	NM_001001412.1	0.731254712
cg00459975	79618	36	8	NM_024567.2	0.048377093
cg00461841	80063	36	16	NM_024997.2	0.676205927
cg00462311	4776	36	14	NM_004554.3	0.111473824
cg00462994	162417	36	17	NM_153006.2	0.0875787
cg00463202	113622	36	13	NM_199162.1	0.790379265
cg00463577	115004	36	6	NM_138441.1	0.094848947
cg00463848	3849	36	12	NM_000423.2	0.793130168
cg00464269	7126	36	17	NM_021137.3	0.033909077
cg00465284	347730	36	2	NM_178839.3	0.060343007
cg00465846	11236	36	8	NM_007218.3	0.030867698
cg00466249	124565	36	17	NM_138570.1	0.456993735
cg00466436	81623	36	20	NM_030931.2	0.545284058
cg00466492	404217	36	19	NM_206833.1	0.716894471
cg00466544	54916	36	14	NM_017799.2	0.039030447
cg00468146	3400	36	6	NM_001546.2	0.118562685
cg00469635	51400	36	11	NM_016147.1	0.018898481
cg00471562	22884	36	10	NM_014023.3	0.039210339
cg00472136	6866	36	12	NM_001006667.1	0.831859455
cg00472814	9510	36	21	NM_006988.3	0.046638078
cg00474004	3448	36	9	NM_002172.1	0.736255205
cg00474209	28514	36	6	NM_005618.2	0.070996822
cg00475955	51490	36	9	NM_016390.2	0.024983028
cg00476577	7764	36	20	NM_006526.2	0.156193836
cg00476580	81611	36	1	NM_030920.2	0.030970867
cg00479269	55571	36	2	NM_017546.3	0.061714021
cg00480115	5349	36	19	NM_021910.1	0.659902948
cg00480209	56985	36	17	NM_020233.3	0.037073407
cg00480356	25764	36	15	NM_016400.2	0.154516188
cg00481227	56259	36	20	NM_030877.3	0.203145375
cg00483154	51428	36	5	NM_016222.2	0.034270732
cg00485296	4832	36	16	NM_002513.2	0.028280295
cg00485380	11335	36	7	NM_016587.2	0.045913976
cg00487159	8651	36	16	NM_003745.1	0.046279071
cg00488300	25823	36	16	NM_012467.2	0.87182868
cg00488364	3598	36	X	NM_000640.2	0.720946787
cg00488718	256471	36	4	NM_152778.1	0.045501094
cg00489401	2324	36	5	NM_182925.1	0.151157543
cg00491404	79574	36	1	NM_024526.2	0.794355112
cg00491839	23645	36	19	NM_014330.2	0.083652014
cg00493400	6772	36	2	NM_007315.2	0.040403307
cg00495415	6667	36	12	NM_138473.2	0.038177138
cg00495442	57148	36	20	NM_020336.1	0.072954321
cg00495491	3709	36	12	NT_009714.16	0.774944456
cg00496170	51382	36	14	NM_015994.2	0.036086559
cg00497084	5475	36	X	NM_152223.1	0.830599559
cg00497251	57140	36	2	NM_018226.3	0.075578464
cg00498305	6571	36	10	NM_003054.2	0.276940251
cg00498604	7092	36	4	NM_012464.3	0.138427642
cg00499599	8888	36	21	NM_003906.3	0.047507794
cg00499822	6387	36	10	NM_199168.2	0.353838677
cg00500400	2033	36	22	NM_001429.2	0.06369442
cg00501366	242	36	17	NM_001139.1	0.790729552
cg00502442	79683	36	6	NM_024630.2	0.027354772
cg00503458	22889	36	1	NM_014949.2	0.081383863
cg00503840	1749	36	7	NT_007933.14	0.347565245
cg00504595	55504	36	13	NM_018647.2	0.306002478
cg00509616	145781	36	15	NM_001018090.1	0.143465409
cg00509670	5083	36	14	NM_006194.1	0.283578874
cg00510787	55005	36	6	NM_017909.1	0.155807557
cg00510956	10657	36	1	NM_006559.1	0.866086838
cg00511475	1013	36	16	NM_004933.2	0.362747161
cg00512031	54360	36	4	NM_018659.2	0.824202888
cg00512279	6571	36	10	NM_003054.2	0.061070505
cg00512374	3487	36	17	NM_001552.2	0.046675279
cg00513220	54996	36	1	NM_017898.3	0.078137389
cg00513467	55958	36	9	NM_018847.1	0.066323655
cg00514407	5270	36	2	NM_006216.2	0.10911146
cg00514895	8532	36	4	NM_003652.2	0.066699403
cg00515905	79574	36	1	NM_024526.2	0.873291445
cg00516481	5152	36	21	NM_002606.2	0.215841123
cg00518911	3206	36	7	NM_018951.2	0.626064683
cg00518989	3985	36	22	NM_005569.3	0.036814196
cg00519208	7813	36	1	NM_005665.4	0.678332592
cg00519627	79585	36	16	NM_024535.1	0.025160963
cg00520135	7168	36	15	NM_000366.5	0.791291593
cg00520708	134553	36	5	NM_152409.2	0.174948513
cg00521434	83873	36	1	NM_031936.3	0.851618624
cg00521598	26292	36	1	NM_012333.3	0.06837283
cg00522034	868	36	3	NM_170662.3	0.017320718
cg00522316	8570	36	19	NM_003685.1	0.056505324
cg00524288	7378	36	7	NM_003364.2	0.056353089
cg00528052	10765	36	1	NM_006618.3	0.02981747
cg00528967	8428	36	13	NM_003576.2	0.02314345
cg00532335	9211	36	10	NM_005097.1	0.523731466
cg00532890	5087	36	1	NM_002585.1	0.067682252
cg00534274	23657	36	4	NM_014331.2	0.257198843
cg00534856	1082	36	19	NM_000737.2	0.885725629
cg00536175	2623	36	X	NM_002049.2	0.838185191
cg00537910	10058	36	2	NM_005689.1	0.879600314
cg00539322	6295	36	2	NM_000541.2	0.720284165
cg00539716	3344	36	2	NM_002158.2	0.067309306
cg00539955	29780	36	22	NM_013327.3	0.727118499
cg00540544	1465	36	1	NM_004078.1	0.038804746
cg00540769	134526	36	5	NM_130767.1	0.272255859
cg00542846	351	36	21	NM_000484.2	0.109799053
cg00544557	259234	36	21	NM_148676.1	0.890794055
cg00545573	51347	36	12	NM_016281.2	0.107594698
cg00546491	5137	36	7	NM_005020.1	0.278689535
cg00546897	284837	36	21	NM_194310.1	0.476393896
cg00547018	56052	36	16	NM_019109.3	0.180946282
cg00547789	116442	36	X	NM_171998.2	0.142630068
cg00547829	51174	36	17	NM_016261.2	0.052713884
cg00548060	80896	36	1	NM_030769.1	0.774641122
cg00548268	4885	36	7	NM_002523.1	0.314871911
cg00550617	85280	36	17	NM_033191.2	0.556079931
cg00551244	157376	36	8	NM_182525.1	0.815363484
cg00554173	9762	36	20	NM_014731.2	0.74651429
cg00554250	10062	36	11	NM_005693.1	0.472517831
cg00554682	91752	36	2	NM_194250.1	0.057945193
cg00554702	1111	36	11	NM_001274.2	0.169605027
cg00556408	164656	36	22	NM_153609.2	0.807611337
cg00557354	8874	36	13	NM_003899.2	0.057349249
cg00559473	8086	36	12	NM_015665.3	0.059162395
cg00560119	6812	36	9	NM_003165.1	0.053192923
cg00563229	55113	36	1	NM_018053.2	0.03525689
cg00563845	54899	36	3	NM_017771.2	0.237108287
cg00563926	7049	36	1	NM_003243.2	0.248774114
cg00563932	5730	36	9	NM_000954.5	0.691379459
cg00564163	79689	36	7	NM_024636.1	0.188067681
cg00565075	51386	36	22	NM_016091.2	0.167800924
cg00565688	7161	36	1	NM_005427.1	0.130438096
cg00566759	1824	36	18	NM_004949.2	0.055330058
cg00567479	9855	36	2	NM_014808.1	0.050411412
cg00567749	1462	36	5	NM_004385.2	0.089866954
cg00568128	55088	36	10	NM_018017.2	0.072944515
cg00568792	3703	36	11	NM_152713.2	0.077500332
cg00569620	55347	36	3	NM_018394.1	0.06473976
cg00571634	54554	36	3	NM_019069.3	0.168246131
cg00572797	864	36	1	NT_004610.18	0.964236305
cg00573606	1293	36	2	NM_004369.2	0.686101649
cg00575744	3109	36	6	NM_002118.3	0.147755142
cg00576250	284747	36	20	NM_173643.1	0.095688578
cg00577167	229	36	9	NM_000035.2	0.617404283
cg00577464	6469	36	7	NM_000193.2	0.045282845
cg00578575	169270	36	8	NM_173539.1	0.094033557
cg00579393	5968	36	2	NM_006507.2	0.778823521
cg00579402	2528	36	19	NM_000150.1	0.712261528
cg00581156	27292	36	5	NM_014473.2	0.034511172
cg00582372	795	36	X	NM_004057.1	0.584229935
cg00582628	8601	36	8	NM_003702.2	0.288371038
cg00584022	3845	36	12	NM_004985.3	0.04943028
cg00585790	3987	36	2	NM_004987.3	0.467317514
cg00585846	4795	36	6	NM_005007.2	0.052021402
cg00586909	54901	36	6	NM_017774.1	0.119660146
cg00587613	390212	36	11	NM_206997.1	0.784478242
cg00592315	90050	36	14	NM_138344.2	0.769019644
cg00594118	25920	36	9	NM_015456.2	0.083508733
cg00594952	9783	36	1	NM_014747.2	0.588328157
cg00596686	412	36	X	NM_000351.3	0.768670326
cg00597076	4641	36	17	NM_033375.3	0.612127686
cg00598858	5589	36	19	NM_002743.2	0.038877846
cg00600110	171482	36	X	NM_174951.2	0.903490455
cg00600684	55717	36	10	NM_018117.10	0.840145893
cg00601486	341567	36	12	NM_181788.1	0.89724169
cg00602891	79415	36	17	NM_001033046.1	0.076043651
cg00603172	666	36	2	NM_032515.3	0.735412642
cg00605270	27293	36	1	NM_014474.2	0.048158341
cg00609097	10420	36	1	NM_007170.1	0.035265401
cg00611397	26164	36	20	NM_015666.2	0.854768458
cg00612467	3033	36	4	NM_005327.1	0.063002283
cg00613255	3630	36	11	NM_000207.1	0.832416263
cg00613344	79802	36	1	NM_024746.2	0.82435046
cg00614413	5802	36	19	NM_002850.2	0.590964164
cg00615241	5657	36	19	NM_002777.3	0.33944301
cg00615377	23543	36	22	NM_001031695.1	0.145451028
cg00615915	5271	36	18	NM_198833.1	0.117669031
cg00616129	55359	36	12	NM_018423.1	0.083109065
cg00616135	114294	36	15	NM_032857.2	0.500162091
cg00616369	4691	36	2	NM_005381.2	0.028730844
cg00617305	149345	36	1	NM_198149.1	0.048167901
cg00618396	7411	36	X	NM_003372.4	0.25471554
cg00619207	79961	36	1	NM_024901.3	0.515397699
cg00620024	5537	36	9	NM_002721.3	0.680403431
cg00620223	1063	36	1	NM_016343.3	0.062068268
cg00620629	221302	36	6	NM_145062.1	0.033554207
cg00620857	122970	36	14	NM_152331.2	0.888527388
cg00622552	161753	36	15	NM_175881.2	0.191475553
cg00622677	10098	36	4	NM_005723.2	0.070036306
cg00623593	1793	36	10	NM_001380.2	0.866867982
cg00625425	163782	36	1	NM_181712.2	0.681022584
cg00625653	7476	36	3	NM_004625.3	0.072593563
cg00626119	4914	36	1	NM_001007792.1	0.679264399
cg00626466	2799	36	12	NM_002076.2	0.546016048
cg00627233	130120	36	2	NM_001008387.1	0.661901963
cg00627286	7358	36	4	NM_003359.2	0.077092421
cg00629217	84708	36	4	NM_032622.1	0.746517181
cg00629585	8328	36	9	NM_004188.2	0.286754414
cg00630164	9132	36	1	NM_004700.2	0.11537408
cg00630249	284613	36	1	NM_182580.1	0.037714118
cg00630583	5426	36	12	NM_006231.2	0.026250206
cg00631230	65082	36	12	NM_022916.3	0.039052057
cg00633969	83666	36	3	NM_031458.1	0.853226629
cg00634577	8362	36	6	NM_003541.2	0.05841302
cg00635481	7629	36	6	NM_003427.3	0.028808759
cg00636639	92399	36	9	NM_138777.2	0.03735082
cg00638514	347741	36	17	NM_178233.1	0.080325691
cg00642303	23527	36	3	NM_012287.3	0.03932909
cg00643392	83546	36	19	NM_031429.1	0.263714995
cg00644033	57876	36	7	XM_168578.6	0.900594386
cg00645224	84163	36	7	NM_173537.2	0.040134823
cg00645579	3665	36	11	NM_001572.2	0.698561781
cg00645922	51014	36	5	NM_181836.3	0.045903144
cg00646140	414	36	X	NM_001669.2	0.104725097
cg00646492	9446	36	10	NM_004832.1	0.103096039
cg00647741	10782	36	19	NM_016324.2	0.305512205
cg00648153	26503	36	6	NM_012434.3	0.06200057
cg00648883	196549	36	13	NM_145293.2	0.409157633
cg00650762	2048	36	1	NM_004442.5	0.025248054
cg00650876	4904	36	1	NM_004559.2	0.028639544
cg00651216	3326	36	6	NM_007355.2	0.109293467
cg00653387	5764	36	7	NM_002825.5	0.105423217
cg00654814	146664	36	17	NM_144677.2	0.107819601
cg00654816	166793	36	4	NM_145291.2	0.044113563
cg00655307	2099	36	6	NM_000125.2	0.066212282
cg00655779	10574	36	2	NM_006429.2	0.046458466
cg00657095	5467	36	6	NM_006238.2	0.097495109
cg00657582	57680	36	14	NM_020920.1	0.067908734
cg00658007	343035	36	1	NM_183059.1	0.412860678
cg00658626	160762	36	12	NM_152591.1	0.067258073
cg00659129	50807	36	8	NM_018482.2	0.773552991
cg00659953	65990	36	16	NM_023933.1	0.030058173
cg00660989	54813	36	14	NM_017658.2	0.194291504
cg00661202	131474	36	3	NM_144636.1	0.027771871
cg00661485	2299	36	5	NM_012188.3	0.556120951
cg00662556	2587	36	18	NT_025004.13	0.170443081
cg00662775	79921	36	X	NM_001006935.1	0.27199462
cg00665395	9654	36	2	NM_014640.2	0.051424896
cg00666446	93474	36	1	NM_033213.2	0.083862977
cg00666746	85360	36	19	NM_033025.4	0.205751688
cg00668685	283375	36	12	NM_173596.1	0.836643618
cg00669623	985	36	1	NM_033527.1	0.068078905
cg00669856	10252	36	4	NM_005841.1	0.10514268
cg00671161	540	36	13	NM_000053.2	0.01889903
cg00672638	23092	36	5	NM_015071.2	0.090425592
cg00673020	56180	36	X	NM_019556.1	0.491759035
cg00673191	9980	36	21	NM_005128.2	0.360367674
cg00674922	6304	36	3	NM_002971.2	0.061761429
cg00676660	56999	36	3	NM_182920.1	0.043091039
cg00677811	83605	36	7	NM_031443.3	0.043980591
cg00678539	55329	36	15	NM_018365.1	0.194335192
cg00679556	11074	36	6	NM_007028.3	0.675444099
cg00679738	375061	36	1	NM_198552.1	0.032712937
cg00682653	10490	36	14	NM_006370.1	0.029416288
cg00684178	129807	36	2	NM_080741.1	0.67441021
cg00685836	8499	36	12	NM_003625.2	0.042733222
cg00686022	283461	36	12	NM_173599.1	0.882177732
cg00686623	823	36	11	NM_005186.2	0.050493547
cg00687674	283673	36	15	NM_173610.1	0.349772602
cg00687686	65009	36	16	NM_022910.1	0.057796114
cg00688421	5910	36	4	NM_021159.3	0.053415958
cg00689010	23385	36	1	NM_015331.2	0.699999931
cg00689014	2520	36	17	NM_000805.3	0.652433903
cg00689340	6242	36	2	NM_033046.2	0.350152936
cg00690049	10916	36	X	NM_014599.4	0.256472742
cg00690280	280664	36	20	NM_172006.2	0.706360095
cg00690893	9367	36	X	NM_004251.3	0.084639804
cg00691625	2516	36	9	NM_004959.3	0.82998291
cg00691822	90293	36	X	NM_033495.2	0.434878119
cg00692549	23435	36	1	NM_007375.3	0.093876859
cg00693307	7379	36	11	NM_006760.1	0.780424809
cg00695416	873	36	21	NM_001757.2	0.071079982
cg00696900	4144	36	2	NM_005911.4	0.02978945
cg00698688	6820	36	19	NM_177973.1	0.609992338
cg00702231	5325	36	6	NM_006718.2	0.723350805
cg00702729	55262	36	7	NM_018275.3	0.890195866
cg00704310	79047	36	19	NM_024076.1	0.046724288
cg00704909	1315	36	11	NM_016451.3	0.043551334
cg00705255	11026	36	19	NM_006865.2	0.384243271
cg00706536	535	36	17	NM_005177.2	0.595935119
cg00707317	23057	36	1	NM_015039.2	0.056138871
cg00708598	11061	36	13	NM_007015.2	0.197586188
cg00708642	1983	36	14	NM_001969.3	0.05560907
cg00711916	26504	36	2	NM_020184.2	0.077898792
cg00712898	55119	36	1	NM_018061.1	0.021042941
cg00714377	84174	36	20	NM_032214.2	0.297627192
cg00717862	51726	36	3	NM_016306.4	0.060654993
cg00718440	1029	36	9	NM_058195.2	0.063989666
cg00718513	28905	36	2		0.580312173
cg00718748	57547	36	17	NM_020787.1	0.040565091
cg00720072	54708	36	10	NM_017824.4	0.046929774
cg00720137	83657	36	16	NM_130897.1	0.028655932
cg00720723	51602	36	2	NM_015934.3	0.059031013
cg00722300	117579	36	19	NM_080864.2	0.736078128
cg00724662	10482	36	11	NM_006362.3	0.066780768
cg00725143	9520	36	17	NM_006310.2	0.031142053
cg00725635	8707	36	1	NM_003783.2	0.108144163
cg00725777	27018	36	X	NM_206915.1	0.777809721
cg00727590	50487	36	22	NM_015715.2	0.22430633
cg00727947	353514	36	19	NM_181879.1	0.904544998
cg00728317	4494	36	16	NM_005949.1	0.10105732
cg00728398	64769	36	1	NM_022756.3	0.028760081
cg00728602	80737	36	6	NM_025258.1	0.05065359
cg00729275	147429	36	18	NM_153010.3	0.640305924
cg00729541	84895	36	9	NM_032809.2	0.042852572
cg00729708	204219	36	15	NM_178842.2	0.629415551
cg00729875	54873	36	1	NM_017734.2	0.206264862
cg00730260	144360	36	12	NM_144667.1	0.906901598
cg00731459	9759	36	2	NM_006037.2	0.028043956
cg00733682	51710	36	19	NM_016264.2	0.031248671
cg00734993	23787	36	6	NM_014341.1	0.034856019
cg00736326	10552	36	7	NM_006409.2	0.050430816
cg00737514	23216	36	4	NM_015173.2	0.047852801
cg00739120	10430	36	19	NM_032635.2	0.287844191
cg00741717	51311	36	X	NM_016610.2	0.751852574
cg00743372	7745	36	6	NM_006298.2	0.037654211
cg00744433	1525	36	21	NM_001338.3	0.630166808
cg00745543	341567	36	12	NM_181788.1	0.894310953
cg00745735	84665	36	10	NM_032578.1	0.704247409
cg00746083	57680	36	14	NM_020920.1	0.042236642
cg00746130	7920	36	6	NM_021160.1	0.071794089
cg00746981	3068	36	1	NM_004494.1	0.07962277
cg00747849	6576	36	22	NM_005984.1	0.212710036
cg00750606	978	36	1	NM_001785.1	0.629930297
cg00751288	90624	36	5	NM_181705.1	0.032680454
cg00754253	117245	36	11	NM_054108.1	0.413060961
cg00754617	171169	36	19	NM_133498.2	0.698074007
cg00755043	158046	36	9	NM_145283.1	0.066854996
cg00755709	570	36	9	NM_001701.2	0.777586089
cg00756058	22873	36	13	NM_198968.1	0.023475217
cg00756887	81607	36	1	NM_030916.1	0.708235009
cg00757070	7379	36	11	NM_006760.1	0.468560359
cg00757952	1414	36	22	NM_001887.3	0.786807292
cg00761755	124935	36	17	NM_152346.1	0.031977043
cg00762512	11019	36	4	NM_194451.1	0.04872597
cg00763679	4735	36	2	NM_001008491.1	0.056697585
cg00763889	54979	36	11	NM_017878.1	0.77524451
cg00766729	147808	36	19	NM_203374.1	0.04484845
cg00766889	22929	36	10	NM_012247.3	0.047704223
cg00767581	3233	36	2	NM_014621.2	0.352094367
cg00768439	4675	36	X	NM_004538.3	0.101997583
cg00769470	140881	36	20	NM_080831.2	0.78396435
cg00769520	6489	36	12	NM_003034.2	0.048202602
cg00770279	1032	36	19	NM_079421.2	0.027009416
cg00770871	7289	36	12	NM_003324.3	0.020753957
cg00772000	378884	36	6	NM_198586.2	0.150798492
cg00775197	202500	36	6	NM_182539.1	0.081976822
cg00777121	11186	36	3	NM_007182.4	0.165323887
cg00777555	378	36	3	NM_001660.2	0.033794988
cg00778920	27339	36	11	NM_014502.3	0.073745139
cg00779924	399717	36	10	NM_207423.1	0.158755469
cg00782174	6510	36	19	NM_005628.1	0.059919378
cg00782854	598	36	20	NM_001191.2	0.047916682
cg00783759	55132	36	4	NM_178043.1	0.022715466
cg00784357	5879	36	7	NM_018890.2	0.037270767
cg00791249	112812	36	19	NM_080665.3	0.07445592
cg00792687	80185	36	8	NM_025115.1	0.050416163
cg00792740	7337	36	15	NM_130838.1	0.056701734
cg00792849	57369	36	15	NM_020660.1	0.122156682
cg00793648	57062	36	14	NM_020414.3	0.796502842
cg00793774	81603	36	10	NM_030912.1	0.036163846
cg00795268	399879	36	11	NM_207428.1	0.878581499
cg00795812	5133	36	2	NM_005018.1	0.436076545
cg00796728	2526	36	11	NM_002033.2	0.057436624
cg00798206	9943	36	3	NM_005109.2	0.064077526
cg00799727	4110	36	X	NM_001011544.1	0.590025618
cg00800095	29944	36	X	NM_013364.2	0.826726688
cg00804048	1984	36	17	NM_001970.3	0.06720008
cg00804392	399	36	4	NM_004310.2	0.320469794
cg00806490	1012	36	16	NM_001257.3	0.130656689
cg00807586	9940	36	3	NM_007338.2	0.096561277
cg00808492	83998	36	1	NM_032044.2	0.808246487
cg00810473	79856	36	15	NM_024798.2	0.040367846
cg00810495	80135	36	1	NM_025065.5	0.085814709
cg00811081	79657	36	12	NM_024604.1	0.072600877
cg00812502	9993	36	22	NM_005137.1	0.023085435
cg00814580	79090	36	19	NM_024108.1	0.132980758
cg00815440	7386	36	19	NM_006003.1	0.014764538
cg00815583	157574	36	8	NM_172366.2	0.082335397
cg00815605	10965	36	14	NM_006821.3	0.091776239
cg00816620	81627	36	1	NM_030934.3	0.312791823
cg00818693	151613	36	3	NM_133462.1	0.046294515
cg00818872	1141	36	1	NM_000748.1	0.061255624
cg00819310	81839	36	1	NM_138959.1	0.757341042
cg00819362	25999	36	19	NM_015526.1	0.828159248
cg00819696	8914	36	12	NM_003920.2	0.024765456
cg00821764	7372	36	3	NM_000373.1	0.029750593
cg00822607	146542	36	16	NM_145271.3	0.061818081
cg00823148	1419	36	2	NM_005210.2	0.800642195
cg00824109	1108	36	12	NM_001273.2	0.040880805
cg00825031	137492	36	8	NM_152415.1	0.024585302
cg00826384	5803	36	7	NM_002851.1	0.057705911
cg00827369	7458	36	7	NM_022170.1	0.042906578
cg00828602	7474	36	3	NM_003392.3	0.074765295
cg00830029	83714	36	12	NM_031474.1	0.446743551
cg00830393	26018	36	3	NM_015541.2	0.049035399
cg00831028	51507	36	20	NM_016407.1	0.042971454
cg00832517	112487	36	14	NM_080664.1	0.079937043
cg00832994	64756	36	1	NM_022745.2	0.063590869
cg00833393	10488	36	9	NM_006368.4	0.052229825
cg00833777	3684	36	16	NM_000632.2	0.504754903
cg00834796	9832	36	5	NM_014790.3	0.094747886
cg00834958	81628	36	7	NM_030935.3	0.068706056
cg00836605	221895	36	7	NM_175061.2	0.034804758
cg00837103	1299	36	20	NM_001853.2	0.403403786
cg00838150	4286	36	3	NM_000248.2	0.047129444
cg00839584	3552	36	2	NM_000575.3	0.383589425
cg00839802	4121	36	6	NM_005907.2	0.047325084
cg00840403	10164	36	16	NM_005769.1	0.183306407
cg00840516	8692	36	3	NM_003773.2	0.566082411
cg00841581	10274	36	3	NM_005862.2	0.041622339
cg00842351	9414	36	9	NM_201629.1	0.198233671
cg00845900	51200	36	7	NM_016352.2	0.901456651
cg00846036	1740	36	11	NM_001364.1	0.308625294
cg00848394	25886	36	3	NM_015426.2	0.042814572
cg00848397	79154	36	17	NM_024308.2	0.040978949
cg00848461	53917	36	5	NM_130781.1	0.679013464
cg00848728	1600	36	1	NM_021080.3	0.045114673
cg00849368	153642	36	5	NM_198150.1	0.080018951
cg00850538	51232	36	2	NM_016441.1	0.526401773
cg00852964	8876	36	6	NM_004666.1	0.407661913
cg00853068	752	36	17	NM_005892.3	0.190190356
cg00854637	55815	36	16	NM_018430.1	0.058794051
cg00854995	6500	36	5	NM_006930.2	0.055367278
cg00856375	10213	36	2	NM_005805.2	0.047150902
cg00858899	595	36	11	NM_053056.1	0.094417123
cg00859193	51371	36	13	NM_015932.2	0.032536103
cg00859655	51700	36	11	NM_016229.2	0.827154064
cg00861635	7752	36	16	NM_198087.1	0.054741903
cg00862041	114928	36	X	NM_138437.3	0.300714191
cg00862290	27094	36	3	NM_014407.3	0.686897465
cg00862770	2289	36	6	NM_004117.2	0.033269136
cg00864867	5074	36	12	NM_002583.2	0.06127024
cg00870662	84552	36	18	NM_032510.2	0.049772879
cg00871453	93594	36	8	NM_145647.1	0.063337434
cg00873037	252969	36	8	NM_145043.1	0.057170075
cg00873937	220202	36	10	NM_145178.2	0.052193415
cg00874863	340596	36	X	NM_178175.2	0.657321457
cg00875272	6886	36	1	NM_003189.1	0.092321204
cg00876704	5585	36	19	NM_002741.3	0.038368463
cg00877887	405753	36	15	NM_207581.1	0.053739749
cg00877964	6509	36	2	NM_003038.2	0.040333577
cg00881086	27031	36	3	NM_153240.3	0.057121791
cg00881370	55908	36	19	NM_018687.3	0.900355214
cg00882451	7783	36	16	NM_003460.1	0.830188743
cg00882832	10252	36	4	NM_005841.1	0.063648363
cg00884221	3490	36	4	NM_001553.1	0.073195445
cg00884529	28969	36	7	NM_014038.1	0.096221522
cg00885506	114987	36	9	NM_001006615.1	0.072354244
cg00886554	10874	36	4	NM_006681.1	0.056970939
cg00887101	80789	36	11	NM_030628.1	0.088586721
cg00887547	51347	36	12	NM_016281.2	0.065663094
cg00887700	1967	36	12	NM_001414.2	0.038199964
cg00888007	894	36	12	NM_001759.2	0.045751852
cg00888479	57419	36	20	NM_020689.3	0.097405541
cg00888561	115825	36	13	NM_052950.2	0.051432483
cg00890257	123099	36	14	NM_206918.1	0.049894825
cg00891278	348807	36	3	NM_182628.1	0.137534055
cg00891541	55512	36	16	NM_018667.2	0.441394695
cg00892393	254528	36	16	NM_152764.1	0.709251745
cg00892798	4804	36	17	NM_002507.1	0.054906889
cg00893242	27044	36	7	NM_014390.2	0.069856388
cg00893636	9852	36	3	NM_014805.2	0.038239648
cg00893987	285855	36	6	NM_198486.2	0.049488774
cg00894577	11254	36	X	NM_007231.1	0.483626207
cg00895324	5121	36	21	NM_006198.2	0.732103094
cg00896220	388372	36	17	NM_207007.2	0.783664179
cg00897329	246269	36	6	NM_145315.3	0.063173085
cg00899086	55752	36	4	NM_018243.2	0.05633005
cg00899641	23451	36	2	NM_012433.2	0.03980908
cg00899659	7570	36	10	NM_006963.3	0.430735889
cg00901493	51087	36	17	NM_015982.1	0.065148201
cg00901652	9646	36	11	NM_014633.2	0.061681522
cg00901683	10898	36	7	NM_006693.1	0.031807804
cg00901704	60386	36	17	NM_021734.3	0.054790879
cg00901766	4298	36	19	NM_005934.2	0.070985892
cg00902195	341359	36	12	NM_198992.1	0.064610689
cg00903242	10752	36	3	NM_006614.2	0.144819188
cg00903375	51119	36	7	NM_016038.2	0.043237137
cg00904483	4255	36	10	NT_008818.15	0.901475333
cg00904574	1263	36	1	NM_004073.2	0.039315074
cg00905170	23212	36	8	NM_015169.3	0.028297586
cg00906183	9146	36	17	NM_004712.3	0.04445678
cg00908551	2188	36	11	NM_022725.2	0.071034694
cg00910067	56301	36	19	NM_019849.1	0.133541085
cg00910168	57647	36	12	NM_032656.2	0.640979513
cg00911351	8641	36	5	NM_003736.2	0.171203601
cg00911873	221823	36	7	NM_175886.2	0.779025514
cg00912191	92181	36	5	NM_152277.1	0.120927134
cg00912942	148345	36	1	NM_173507.1	0.900939775
cg00915206	2571	36	2	NM_013445.3	0.053819496
cg00915289	1163	36	1	NM_001826.1	0.03536876
cg00916199	55374	36	5	NM_018502.2	0.036047323
cg00916635	26191	36	1	NM_012411.2	0.503322484
cg00917893	5162	36	3	NM_000925.1	0.04111196
cg00918005	130120	36	2	NM_001008387.1	0.800141948
cg00918794	5479	36	15	NM_000942.4	0.060540173
cg00919857	29767	36	15	NM_014548.2	0.109891143
cg00920960	331	36	X	NM_001167.2	0.173239993
cg00922727	27244	36	6	NM_014454.1	0.069786561
cg00925229	56834	36	11	NM_020155.2	0.039418578
cg00925717	6338	36	16	NM_000336.1	0.130802707
cg00929606	7551	36	7	NM_032924.2	0.298800213
cg00929855	3303	36	6	NM_005345.4	0.075435298
cg00930078	23219	36	1	NM_015176.1	0.051320727
cg00930194	5626	36	5	NM_006261.2	0.380977892
cg00930873	8854	36	15	NM_003888.2	0.082057499
cg00931491	6799	36	16	NM_001054.2	0.407270172
cg00932276	25975	36	X	NM_015507.2	0.173919619
cg00933411	10395	36	8	NM_182643.1	0.498494228
cg00935364	11187	36	11	NM_007183.2	0.717426351
cg00935388	122665	36	14	NM_138331.1	0.902505099
cg00935430	339500	36	1	NM_178549.2	0.055595683
cg00936626	80235	36	3	NM_025163.2	0.534803571
cg00939965	5638	36	X	NM_000950.1	0.743199536
cg00940278	2627	36	18	NM_005257.3	0.035463979
cg00940891	53834	36	4	NM_021923.3	0.028275254
cg00941229	56957	36	1	NM_020205.1	0.0401233
cg00941549	8852	36	X	NM_003886.2	0.794907291
cg00943245	56097	36	5	NM_018929.2	0.793829456
cg00943909	2778	36	20	NT_011362.9	0.521552964
cg00943950	7320	36	5	NM_003337.2	0.058832223
cg00945507	23480	36	7	NM_014302.3	0.215025783
cg00945862	57835	36	2	NM_021196.2	0.873128236
cg00947019	94239	36	7	NM_012412.3	0.044703559
cg00947275	81887	36	X	NM_031206.2	0.13342211
cg00948500	337976	36	21	NM_181616.1	0.561851684
cg00948524	84282	36	17	NM_032322.3	0.054564103
cg00949442	21	36	16	NM_001089.1	0.134806134
cg00949554	10477	36	2	NM_182678.1	0.118628245
cg00950418	6733	36	7	NM_182691.1	0.042510362
cg00950621	80765	36	15	NM_030574.2	0.03651342
cg00951770	5875	36	14	NM_182836.1	0.74748119
cg00953256	595	36	11	NT_078088.3	0.734236827
cg00953277	6427	36	17	NM_003016.2	0.047038227
cg00954003	9168	36	2	NM_021103.3	0.023874864
cg00954566	6319	36	10	NM_005063.4	0.031183512
cg00955230	5982	36	7	NM_181471.1	0.062938314
cg00955451	321	36	15	NM_005503.2	0.694826564
cg00958517	6483	36	16	NM_006927.2	0.037577686
cg00958560	389197	36	4	NM_207405.1	0.648146287
cg00960702	26093	36	19	NM_015603.1	0.037217087
cg00962459	10887	36	2	NM_138964.2	0.702150234
cg00962635	94121	36	X	NM_080737.1	0.239091545
cg00962799	280659	36	X	NM_174961.2	0.718855771
cg00964109	84993	36	15	NM_032907.3	0.037348585
cg00967316	5506	36	7	NM_002711.2	0.765664333
cg00968475	80823	36	X	NM_030639.1	0.209926633
cg00968931	116541	36	19	NM_172251.1	0.55552883
cg00969271	5005	36	9	NM_000608.2	0.841217268
cg00969446	11033	36	7	NM_006869.1	0.569524603
cg00970325	344838	36	3	NM_198504.1	0.11147582
cg00970385	144811	36	13	NM_153218.1	0.158391125
cg00971396	5437	36	3	NM_006232.2	0.051592876
cg00973286	7132	36	12	NM_001065.2	0.078071041
cg00973334	91012	36	12	NM_147190.1	0.051066314
cg00973677	1129	36	7	NM_000739.2	0.042653696
cg00974864	2215	36	1	NM_000570.2	0.641080184
cg00976054	10476	36	17	NM_006356.2	0.075789351
cg00977690	7543	36	X	NM_003410.2	0.097301015
cg00979348	10855	36	4	NM_006665.2	0.077893307
cg00980978	10406	36	20	NM_080733.1	0.063861419
cg00981643	4204	36	X	NM_004992.2	0.261857618
cg00983520	1375	36	22	NM_004377.2	0.216900164
cg00983899	51475	36	11	NM_031204.1	0.635116669
cg00984602	6722	36	6	NM_003131.2	0.145249353
cg00986320	26999	36	5	NM_014376.1	0.720785927
cg00987015	1128	36	11	NM_000738.2	0.507771752
cg00987379	55893	36	8	NM_018660.2	0.06342599
cg00988256	26526	36	19	NM_012466.2	0.85505563
cg00995065	10599	36	12	NM_006446.2	0.603392515
cg00995152	153090	36	9	NT_008470.18	0.595137955
cg00995327	9435	36	3	NM_004267.3	0.064376535
cg00995520	3738	36	1	NM_002232.2	0.343604495
cg00997424	55361	36	10	NM_018425.2	0.078791328
cg01000094	144106	36	11		0.838596057
cg01001286	3603	36	15	NM_004513.3	0.367552988
cg01003992	388152	36	15	NM_203426.1	0.046052682
cg01007201	50856	36	12	NM_016184.2	0.859618975
cg01009664	7200	36	3	NM_007117.1	0.126482577
cg01013324	1949	36	17	NM_001406.3	0.058175494
cg01015871	84560	36	16	NM_032935.1	0.67638741
cg01015879	5962	36	11	NM_002906.3	0.056522663
cg01017147	26052	36	1	NM_015569.2	0.26585264
cg01021485	53944	36	15	NM_001011664.2	0.022707851
cg01025762	1738	36	7	NM_000108.2	0.091645221
cg01025842	8717	36	16	NM_003789.2	0.065448962
cg01026744	266812	36	4	NM_153757.1	0.644886285
cg01027739	57171	36	9	NM_020438.3	0.078215842
cg01027805	51222	36	14	NM_016423.1	0.073444506
cg01029592	6665	36	17	NM_006942.1	0.629819547
cg01031251	6195	36	1	NM_001006665.1	0.644669114
cg01031400	8793	36	8	NM_003840.3	0.068541894
cg01033160	1054	36	19	NM_001806.2	0.05359859
cg01033938	11095	36	11	NM_007037.3	0.185867626
cg01035238	7130	36	2	NM_007115.2	0.797878238
cg01035422	5346	36	15	NM_002666.3	0.805232772
cg01036012	347688	36	10	NM_177987.1	0.788944913
cg01036148	6051	36	1	NM_020216.3	0.04284795
cg01036173	55848	36	9	NM_018465.1	0.041956726
cg01036779	10045	36	19	NM_005490.1	0.177551175
cg01037108	3313	36	5	NM_004134.4	0.057487596
cg01040062	124936	36	17	NM_144611.2	0.048428302
cg01040759	8869	36	2	NM_003896.2	0.049493531
cg01040850	3140	36	1	NM_001531.1	0.656826203
cg01041367	54968	36	8	NM_017866.3	0.084628061
cg01043330	79608	36	11	NM_024557.2	0.204562401
cg01043831	10744	36	4	NM_006607.1	0.782456067
cg01044662	6936	36	2	NM_003203.3	0.163338196
cg01044722	4628	36	17	NM_005964.1	0.056074075
cg01045423	11146	36	1	NM_053274.1	0.139317759
cg01046174	200576	36	2	NM_015040.2	0.037262872
cg01047414	5264	36	10	NM_006214.2	0.05328943
cg01048931	81552	36	7	NM_030796.2	0.041879777
cg01049530	651	36	4	NM_001201.1	0.059149757
cg01050433	7301	36	15	NM_006293.2	0.082285799
cg01053621	336	36	1	NM_001643.1	0.806274285
cg01055695	5047	36	9	NM_001018049.1	0.797378903
cg01056155	689	36	5	NM_001207.3	0.050680192
cg01056568	9340	36	17	NM_004246.1	0.557121084
cg01057962	604	36	3	NM_001706.2	0.036461748
cg01058368	1008	36	5	NM_006727.2	0.47896535
cg01062029	4920	36	9	NM_004560.2	0.068586953
cg01063524	4830	36	17	NM_000269.2	0.090297966
cg01063813	6778	36	12	NM_003153.3	0.168623801
cg01064307	1604	36	1	NM_000574.2	0.051013766
cg01064957	6643	36	5	NM_003100.2	0.043353926
cg01065920	55967	36	12	NM_018838.3	0.039588561
cg01069256	51101	36	8	NM_016010.1	0.067638068
cg01071811	26013	36	20	NM_015478.4	0.572666143
cg01072821	203074	36	8	NM_198464.1	0.696266668
cg01074640	3451	36	9	NM_021268.1	0.823295613
cg01076838	255043	36	19	NM_173804.3	0.883021047
cg01078276	5328	36	10	NM_002658.2	0.051641184
cg01078434	116511	36	6	NM_052967.1	0.846985659
cg01078689	5673	36	19	NM_002781.2	0.695373764
cg01078871	254170	36	14	NM_203301.1	0.05273863
cg01079126	8776	36	X	NM_003828.1	0.213704767
cg01080862	3597	36	X	NM_001560.2	0.285829545
cg01081263	57758	36	11	NM_020974.1	0.276772587
cg01082679	904	36	12	NM_001240.2	0.044830062
cg01086868	367	36	X	NM_000044.2	0.252101945
cg01086895	8642	36	11	NM_003737.2	0.113219448
cg01086978	10565	36	8	NM_006421.3	0.075412957
cg01087382	6885	36	6	NM_003188.2	0.118954481
cg01087710	80262	36	16	NM_025187.3	0.048818898
cg01090445	10293	36	3	NM_005879.2	0.052569166
cg01091448	23600	36	5	NM_014324.4	0.03698633
cg01091565	55897	36	15	NM_018670.1	0.795347121
cg01092036	4317	36	11	NM_002424.1	0.856927513
cg01092561	79660	36	8	NM_024607.1	0.033269607
cg01095395	50939	36	3	NM_016247.2	0.75893075
cg01095482	7075	36	1	NM_005424.2	0.853902383
cg01095590	9674	36	1	NM_014656.1	0.045376258
cg01097940	84727	36	12	NM_032641.1	0.076080172
cg01100784	23162	36	16	NM_033392.3	0.042909822
cg01100796	1376	36	1	NM_000098.1	0.135446445
cg01103730	50604	36	1	NM_018724.3	0.78149952
cg01103836	4650	36	19	NM_004145.2	0.957514819
cg01104423	27102	36	7	NM_014413.2	0.056208611
cg01106788	57724	36	18	NM_020964.1	0.870610605
cg01107031	7040	36	19	NM_000660.3	0.054870063
cg01107741	124583	36	17	NM_138793.2	0.04173512
cg01108476	6954	36	6	NM_018679.2	0.859309341
cg01109219	25780	36	2	NM_170672.1	0.719309948
cg01110312	2967	36	12	NM_001516.3	0.555187706
cg01110846	253980	36	16	NM_178863.2	0.037051001
cg01112452	170261	36	X	NM_173798.2	0.322960162
cg01112778	5521	36	5	NM_181674.1	0.546994139
cg01114088	54360	36	4	NM_018659.2	0.144409355
cg01116966	6932	36	5	NM_201633.1	0.026938935
cg01117627	10858	36	14	NM_006668.1	0.059551499
cg01119135	79098	36	1	NM_023938.4	0.66658303
cg01120165	83933	36	22	NM_032019.4	0.076910129
cg01120307	349236	36	9	NM_182635.1	0.884495644
cg01120308	8301	36	11	NM_007166.2	0.180442651
cg01120761	170482	36	12	NM_130441.2	0.672273836
cg01120898	3556	36	3	NM_002182.2	0.035701425
cg01124420	10913	36	2	NM_022336.1	0.336500079
cg01124961	55756	36	8	NM_018250.1	0.041679251
cg01125463	5190	36	6	NM_000287.2	0.202641241
cg01126560	286257	36	9	NM_183241.1	0.33894943
cg01127428	50511	36	12	NM_153694.3	0.925866591
cg01128603	10992	36	11	NM_006842.2	0.120623357
cg01129459	341883	36	14	NM_198499.1	0.141101203
cg01129847	374872	36	19	NM_198532.1	0.500512248
cg01130192	48	36	9	NM_002197.1	0.070592368
cg01131735	10609	36	17	NM_006455.2	0.040120789
cg01134491	4524	36	1	NT_021937.18	0.040976511
cg01135200	134957	36	6	NM_139244.2	0.065549746
cg01135626	1046	36	X	NM_005193.1	0.642034858
cg01136458	64478	36	8	NM_033225.3	0.497338995
cg01137065	3607	36	17	NM_181430.1	0.042662353
cg01137198	160760	36	12	NM_139283.1	0.031343778
cg01137532	22891	36	10	NM_199451.1	0.035516113
cg01137708	4790	36	4	NM_003998.2	0.034663019
cg01137737	51573	36	16	NM_016641.3	0.068012689
cg01138020	201305	36	17	NM_182538.3	0.41710183
cg01139059	7247	36	2	NM_004622.2	0.079425571
cg01139966	55204	36	1	NM_018178.3	0.05827347
cg01140782	92002	36	X	NM_152274.2	0.211628388
cg01141769	29761	36	21	NM_013396.3	0.04354464
cg01143454	128653	36	20	NM_080739.2	0.222806164
cg01144251	284366	36	19	NM_012315.1	0.747323764
cg01144286	24141	36	20	NM_012261.2	0.073912369
cg01145389	1031	36	1	NM_001262.2	0.048504086
cg01145396	1146	36	2	NM_005199.4	0.761204228
cg01146980	134218	36	5	NM_001012339.2	0.030849948
cg01148741	1844	36	2	NM_004418.2	0.343262297
cg01150454	64969	36	2	NM_031902.3	0.027124086
cg01151686	3980	36	17	NM_013975.2	0.021109658
cg01151699	10369	36	22	NM_006078.2	0.058053191
cg01152019	3233	36	2	NM_014621.2	0.225656515
cg01152499	54855	36	1	NM_017709.2	0.058578111
cg01154193	55721	36	1	NM_018134.1	0.114837976
cg01154537	118924	36	10	NM_203440.2	0.0878599
cg01154775	133015	36	4	NM_145048.2	0.057931661
cg01155039	81693	36	14	NM_030943.1	0.158354856
cg01160766	6169	36	17	NM_000999.2	0.072995725
cg01161216	22980	36	16	NM_014972.1	0.063459815
cg01161597	6873	36	8	NM_003184.2	0.066091126
cg01161611	114805	36	2	NM_052917.1	0.733018369
cg01166674	11194	36	7	NM_007188.2	0.048549997
cg01168201	3090	36	17	NM_006497.2	0.030187169
cg01169610	3631	36	2	NM_001566.1	0.830792364
cg01169624	8910	36	7	NM_003919.1	0.52248772
cg01169726	1749	36	7	NT_007933.14	0.100009906
cg01169778	26301	36	9	NM_021996.3	0.471285139
cg01171588	84640	36	4	NM_032557.4	0.025956499
cg01171858	6524	36	16	NM_003041.1	0.783696131
cg01172484	28986	36	X	NM_014061.3	0.133773388
cg01172656	29982	36	10	NM_030759.1	0.02651425
cg01172735	83667	36	1	NM_031459.3	0.078489331
cg01172899	151473	36	2	NM_152527.3	0.217659926
cg01172972	9372	36	1	NM_004799.2	0.088976706
cg01173186	140767	36	6	NM_080723.2	0.25607708
cg01173291	54993	36	15	NM_001007072.1	0.03562199
cg01176271	6642	36	15	NM_003099.3	0.033452287
cg01177524	4739	36	6	NM_006403.2	0.041199421
cg01177956	6522	36	7	NM_003040.2	0.050381684
cg01182585	115416	36	7	NM_138446.1	0.056435093
cg01182697	9528	36	1	NM_004872.3	0.467299372
cg01182873	50831	36	7	NM_016943.2	0.804532202
cg01183669	54879	36	1	NM_198327.1	0.034804833
cg01184449	27436	36	2	NM_019063.2	0.571686779
cg01184522	84838	36	1	NM_032752.1	0.032744826
cg01185080	374655	36	15	NM_198526.1	0.363724493
cg01185754	2152	36	1	NM_001993.2	0.282776851
cg01186777	8744	36	19	NM_003811.2	0.05219521
cg01190915	4502	36	16	NM_005953.2	0.058220199
cg01191395	112483	36	17	NM_133491.2	0.032458302
cg01192900	54766	36	11	NM_017589.2	0.142493942
cg01192952	56891	36	19	NM_020129.2	0.632356407
cg01193293	27036	36	19	NM_014385.1	0.576537152
cg01194444	4656	36	1	NM_002479.3	0.951450123
cg01195014	9500	36	X	NM_006986.3	0.208705667
cg01195053	124216	36	16	XR_001518.1	0.074010145
cg01195127	84272	36	2	NM_032312.2	0.055613235
cg01197831	8789	36	9	NM_003837.2	0.808117451
cg01199721	10985	36	12	NM_006836.1	0.051408971
cg01200060	85508	36	20	NM_033129.1	0.069102931
cg01200177	5433	36	2	NM_004805.2	0.329065948
cg01204271	51087	36	17	NM_015982.1	0.051592523
cg01204439	27010	36	7	NM_022445.2	0.08929416
cg01204985	23547	36	19	NM_012276.3	0.800436453
cg01206472	56993	36	22	NM_020243.4	0.02719911
cg01206970	8541	36	19	NM_003660.2	0.919464716
cg01211097	9100	36	16	NM_005153.1	0.326556799
cg01214209	149175	36	1	NM_152496.1	0.621912847
cg01214321	1808	36	8	NM_001386.4	0.032097874
cg01214847	64699	36	21	NM_024022.1	0.624195178
cg01215061	90316	36	X	NM_138960.3	0.800279978
cg01216369	83893	36	3	NM_031955.2	0.82935782
cg01220033	89891	36	9	NM_052844.3	0.042432596
cg01221484	201514	36	19	NM_173548.1	0.034785992
cg01221637	140688	36	20	NM_080616.1	0.039304522
cg01222684	7265	36	5	NM_003314.1	0.12813074
cg01226811	3764	36	12	NM_004982.2	0.07468992
cg01226883	4524	36	1	NT_021937.18	0.041006666
cg01227519	64648	36	X	NM_032417.2	0.814954508
cg01227741	168537	36	7	NM_153236.3	0.822027976
cg01228636	5728	36	10	NT_030059.12	0.063346719
cg01228667	83550	36	X	NM_054021.1	0.17732908
cg01230160	8527	36	2	NM_003648.2	0.058623955
cg01231779	22795	36	14	NM_007361.2	0.0524414
cg01234063	6484	36	11	NM_006278.1	0.082698157
cg01234133	1277	36	17	NM_000088.2	0.133562879
cg01236137	10923	36	5	NM_006713.2	0.09582924
cg01237132	1470	36	20	NM_001322.2	0.738504957
cg01240931	324	36	5	NM_000038.3	0.366939445
cg01241375	27130	36	9	NM_183245.1	0.065491273
cg01241836	7030	36	X	NM_006521.3	0.227838372
cg01242619	5339	36	8	NM_201379.1	0.153195606
cg01243790	130827	36	2	NM_144632.2	0.769181141
cg01244871	51115	36	8	NM_016033.1	0.03375964
cg01245595	4047	36	21	NM_002340.3	0.036033173
cg01245656	440	36	7	NM_001673.2	0.041366902
cg01246254	59338	36	10	NM_021622.3	0.135383622
cg01246405	6786	36	11	NM_003156.2	0.122105902
cg01248426	245972	36	8	NM_152565.1	0.660948989
cg01249910	112483	36	17	NM_133491.2	0.055701072
cg01251255	55695	36	7	NM_018044.2	0.022439605
cg01252496	55850	36	19	NM_018467.2	0.401385303
cg01253107	30968	36	9	NM_013442.1	0.041582904
cg01253545	91445	36	22	NM_152267.2	0.130567117
cg01254459	5706	36	14	NM_002806.2	0.035347194
cg01254505	684	36	19	NM_004335.2	0.18247927
cg01255349	8496	36	12	NM_003622.2	0.076022411
cg01255591	140902	36	20	NM_178491.2	0.799510889
cg01257202	1736	36	X	NM_001363.2	0.152581052
cg01259619	3707	36	1	NM_002221.2	0.027304018
cg01260219	11095	36	11	NM_007037.3	0.612431685
cg01261503	11232	36	17	NM_007215.2	0.17315707
cg01261535	84656	36	16	NM_032569.2	0.03550907
cg01262913	257203	36	21	NM_148675.2	0.193546402
cg01263716	7262	36	11	NM_003311.3	0.038087415
cg01264826	58190	36	2	NM_021198.1	0.049294067
cg01265637	128653	36	20	NM_080739.2	0.893478576
cg01267315	55182	36	1	NM_018150.2	0.053138269
cg01269048	57221	36	6	NM_020340.2	0.708933587
cg01269795	10384	36	6	NM_006994.3	0.279911373
cg01272601	22848	36	2	NM_014911.2	0.046720723
cg01273150	23603	36	12	NM_014325.2	0.067789155
cg01274324	55264	36	21	NM_018277.1	0.908529389
cg01274660	7205	36	7	NM_003302.1	0.166505119
cg01275830	79946	36	10	NM_024886.1	0.884882047
cg01277844	90780	36	1	NM_138300.3	0.053938409
cg01278291	79930	36	5	NM_024872.1	0.625369405
cg01278696	8467	36	4	NM_003601.2	0.052219429
cg01280080	471	36	2	NM_004044.4	0.175231465
cg01281797	388695	36	1	NM_212551.2	0.084621096
cg01281904	4986	36	8	NM_000912.3	0.540920989
cg01282074	1482	36	5	NM_004387.2	0.073666924
cg01282432	54916	36	14	NM_017799.2	0.053134847
cg01283289	79611	36	12	NM_024560.2	0.131214313
cg01284306	54149	36	21	NM_017447.2	0.107969891
cg01284619	610	36	19	NM_001194.2	0.133264304
cg01288067	9833	36	9	NM_014791.2	0.051295305
cg01288089	3627	36	4	NM_001565.1	0.280218019
cg01288598	9308	36	6	NM_004233.2	0.090563976
cg01289103	125113	36	17	NM_152349.1	0.198629089
cg01291404	1280	36	12	NM_001844.3	0.059619289
cg01292265	10528	36	20	NM_006392.2	0.045217697
cg01293143	6919	36	20	NM_003195.4	0.508156182
cg01293647	4761	36	17	NM_006160.2	0.086936341
cg01294695	55897	36	15	NM_018670.1	0.09602255
cg01294702	2302	36	17	NM_001454.2	0.18770997
cg01295203	63978	36	8	NM_024504.2	0.108672329
cg01297972	10194	36	18	NM_005786.3	0.872648536
cg01299496	55505	36	15	NM_018648.2	0.061330161
cg01301664	10468	36	5	NM_013409.1	0.066640236
cg01302245	63970	36	11	NM_022112.1	0.668769077
cg01305421	3479	36	12	NM_000618.2	0.32694898
cg01305547	7468	36	4	NM_014919.1	0.670671741
cg01305625	8572	36	5	NM_003687.2	0.610453657
cg01306510	1026	36	6	NM_078467.1	0.037586687
cg01307730	221613	36	6	NM_170745.3	0.899312822
cg01308501	3592	36	3	NM_000882.2	0.03362066
cg01308601	79794	36	12	NM_024738.1	0.053290427
cg01309152	5121	36	21	NM_006198.2	0.697484205
cg01309153	6834	36	9	NM_003172.2	0.78911891
cg01309671	159091	36	X	NM_138819.1	0.188439455
cg01311051	226	36	16	NM_000034.2	0.150930811
cg01311285	132851	36	4	NM_144644.2	0.066914483
cg01313514	89780	36	1	NM_033131.2	0.074508508
cg01313949	202459	36	6	NM_145303.1	0.875848126
cg01313966	220134	36	18	NM_145060.1	0.05274863
cg01316071	79686	36	14	NM_024633.2	0.828867625
cg01316516	3939	36	11	NM_005566.1	0.054218002
cg01316789	10137	36	20	NM_006047.4	0.028215022
cg01316819	5502	36	12	NM_006741.2	0.056292243
cg01318557	7462	36	7	NM_014146.2	0.236264616
cg01320040	49854	36	21	NM_020727.3	0.057533666
cg01320361	11231	36	6	NM_007214.3	0.03291344
cg01320507	10638	36	1	NM_006542.2	0.727556631
cg01321151	161	36	11	NM_012305.2	0.450584537
cg01322079	113402	36	6	NM_145169.1	0.062671977
cg01322134	89780	36	1	NM_033131.2	0.057761078
cg01322897	25875	36	12	NM_015416.3	0.029215541
cg01324261	11341	36	4	NM_007281.1	0.604029082
cg01325515	30848	36	X	NM_020994.2	0.881079717
cg01328164	84681	36	9	NM_032593.2	0.040832573
cg01331554	9908	36	4	NM_012297.3	0.024709733
cg01333011	5744	36	12	NM_002820.2	0.341399821
cg01333131	9578	36	14	NM_006035.2	0.092071557
cg01333619	112936	36	11	NM_052875.2	0.039777488
cg01333788	2709	36	1	NM_005268.2	0.704021297
cg01334437	10434	36	8	NM_006330.2	0.050910628
cg01335367	84915	36	12	NM_032829.1	0.249440946
cg01337047	1828	36	18	NM_001942.1	0.447669725
cg01340005	6657	36	3	NM_003106.2	0.041673284
cg01342792	149647	36	1	NM_153606.1	0.804850439
cg01343729	146542	36	16	NM_145271.3	0.045850114
cg01344171	221421	36	6	NM_152732.2	0.491699149
cg01344452	8526	36	17	NM_003647.1	0.04537481
cg01344518	8786	36	16	NM_183337.1	0.73409783
cg01346152	9249	36	1	NM_004753.4	0.164130021
cg01346589	55920	36	1	NM_018715.1	0.053002467
cg01346718	1454	36	22	NM_001894.4	0.405100701
cg01347719	165545	36	2	NM_133637.1	0.958406719
cg01348086	10636	36	5	NM_006480.4	0.353488792
cg01348757	5346	36	15	NM_002666.3	0.796916986
cg01350700	51181	36	17	NM_016286.2	0.043898081
cg01351032	4261	36	16	NM_000246.2	0.32639753
cg01352108	50801	36	11	NM_016611.2	0.236874407
cg01352882	10273	36	16	NM_005861.2	0.0324692
cg01353347	3654	36	X	NM_001569.3	0.293410708
cg01353448	10842	36	7	NM_006658.2	0.510389512
cg01354473	3205	36	7	NM_152739.2	0.159560077
cg01355520	3030	36	2	NM_000182.3	0.093603119
cg01355739	2778	36	20	NT_011362.9	0.636253292
cg01356829	3595	36	1	NM_001559.2	0.486269614
cg01357116	474	36	4	NM_005172.1	0.086021317
cg01357263	605	36	12	NM_020993.3	0.030165952
cg01359534	89872	36	1	NM_080429.2	0.714768743
cg01360325	6877	36	10	NM_006951.3	0.041387632
cg01360768	7251	36	11	NM_006292.2	0.033906551
cg01361446	3561	36	X	NM_000206.1	0.466504456
cg01361777	9231	36	10	NM_004747.2	0.884996398
cg01362183	23118	36	6	NM_015093.2	0.067409431
cg01366407	80308	36	1	NM_025207.3	0.051390092
cg01366419	64409	36	7	NM_022479.1	0.094746488
cg01367992	4063	36	1	NM_002348.2	0.653300662
cg01369413	50613	36	11	NM_017481.2	0.818081048
cg01369850	7728	36	19	NM_007147.2	0.133478118
cg01369981	10645	36	12	NM_006549.3	0.066132643
cg01371258	7738	36	6	NM_007149.1	0.043997788
cg01371477	81611	36	1	NM_030920.2	0.1202228
cg01372605	84987	36	12	NM_032901.2	0.037108515
cg01372689	6182	36	17	NM_002949.2	0.054616092
cg01373706	144110	36	11	NM_153347.1	0.024346351
cg01374047	54985	36	16	NM_001002017.1	0.045329956
cg01375871	23430	36	16	NM_012217.2	0.605772305
cg01375994	25878	36	X	NM_015419.1	0.539184144
cg01376672	51433	36	12	NM_016237.3	0.055545102
cg01377755	51205	36	1	NM_016361.2	0.619832926
cg01377911	4909	36	19	NM_006179.3	0.176409327
cg01381846	3205	36	7	NM_152739.2	0.20649365
cg01382363	51603	36	1	NM_001007239.1	0.065633199
cg01385430	11311	36	1	NM_007259.2	0.040543137
cg01386493	155	36	8	NM_000025.1	0.368580051
cg01389761	7012	36	3	NR_001566.1	0.062747526
cg01390445	200879	36	3	NM_139248.2	0.853039241
cg01395672	7756	36	17	NM_001032293.1	0.081950731
cg01399317	286077	36	8	NM_198488.1	0.651623033
cg01400401	284424	36	19	NM_174947.2	0.187276
cg01401337	5253	36	9	NM_024517.1	0.022397109
cg01401376	2070	36	6	NT_025741.14	0.058191454
cg01402045	84197	36	8	NM_032237.2	0.057746409
cg01402255	57459	36	1	NM_020699.1	0.360377802
cg01403114	23398	36	5	NM_015342.1	0.12553979
cg01404197	9183	36	11	NM_004724.2	0.073295287
cg01404615	27123	36	4	NM_014421.2	0.073100465
cg01405107	3215	36	17	NM_002147.2	0.239941592
cg01405761	157807	36	8	NM_173519.1	0.070762219
cg01407244	8794	36	8	NT_023666.17	0.164634527
cg01407341	145946	36	15	NM_173499.2	0.90714059
cg01407797	150275	36	22	NM_173510.1	0.086744922
cg01408383	5277	36	X	NM_020472.1	0.125118505
cg01408558	5141	36	19	NM_006202.1	0.755655265
cg01409734	10906	36	12	NM_006700.1	0.080859314
cg01410472	83690	36	8	NM_031461.3	0.059744327
cg01411954	4931	36	1	NM_002533.2	0.051269998
cg01412445	585	36	15	NM_033028.2	0.051171692
cg01413314	7866	36	3	NM_006764.3	0.029035507
cg01413516	3640	36	19	NM_005543.2	0.821631722
cg01414934	83442	36	1	NM_031286.2	0.180516034
cg01416012	29994	36	2	NM_013450.1	0.727351101
cg01418124	83478	36	4	NM_031305.1	0.067902045
cg01419479	2752	36	1	NM_001033056.1	0.033885351
cg01419675	388	36	2	NM_004040.2	0.062507537
cg01419679	754	36	21	NM_004339.2	0.02933544
cg01419788	3705	36	14	NM_014216.3	0.048741463
cg01420388	26232	36	1	NM_012168.4	0.488225331
cg01421985	161725	36	15	NM_130901.1	0.857552196
cg01422136	54819	36	5	NM_017665.1	0.031899001
cg01422337	22900	36	19	NM_014959.1	0.405200559
cg01423840	89885	36	X	NM_033085.2	0.799191723
cg01424107	1045	36	13	NM_001265.2	0.048381437
cg01425405	1747	36	17	NM_005220.2	0.084342007
cg01425670	257194	36	1	NM_173808.2	0.02933889
cg01426743	9917	36	1	NM_014864.2	0.763645334
cg01427567	147798	36	19	NM_144686.1	0.222680277
cg01428361	55316	36	17	NM_018346.1	0.030194088
cg01428678	10243	36	14	NM_020806.4	0.096663116
cg01429181	50717	36	1	NM_015726.2	0.069199776
cg01429321	4015	36	5	NM_002317.3	0.053706207
cg01429391	4625	36	14	NM_000257.1	0.693345983
cg01429996	54187	36	9	NM_018946.2	0.082882868
cg01430430	222183	36	7	NM_153043.3	0.769823777
cg01430807	4714	36	10	NM_005004.2	0.060346682
cg01431114	10846	36	6	NM_006661.1	0.085418895
cg01432087	80194	36	11	NM_025124.1	0.656810082
cg01437411	1822	36	12	NM_001940.3	0.155480337
cg01438829	27346	36	17	NM_014573.1	0.053622528
cg01439669	8507	36	5	NM_003633.1	0.025244646
cg01439983	5194	36	2	NM_002618.2	0.082016402
cg01441777	1454	36	22	NM_001894.4	0.30639724
cg01442426	2829	36	3	NM_005283.2	0.842094917
cg01442481	22913	36	20	NM_007367.2	0.085628261
cg01442799	10413	36	11	NM_006106.2	0.054746535
cg01442833	7374	36	12	NM_003362.2	0.032579243
cg01443067	9101	36	15	NM_005154.2	0.031422352
cg01443452	26330	36	19	NM_014364.3	0.677469947
cg01443630	1186	36	16	NM_001287.3	0.732688093
cg01446393	11170	36	3	NM_007177.1	0.57369281
cg01446692	9350	36	9	NM_005454.2	0.683995542
cg01446983	8405	36	17	NM_001007227.1	0.018365193
cg01447420	2237	36	11	NM_004111.4	0.047256961
cg01447498	7257	36	1	NM_005999.2	0.076661401
cg01447817	375318	36	2	NM_198998.1	0.544659365
cg01449415	7760	36	16	NM_004220.1	0.042850076
cg01449591	4671	36	5	NM_004536.1	0.854010293
cg01450842	286749	36	2	NM_172311.1	0.833590444
cg01454004	26503	36	6	NM_012434.3	0.062084146
cg01454134	85569	36	19	NM_033106.1	0.585441302
cg01457080	23357	36	14	NM_015305.2	0.035670895
cg01457622	91227	36	22	NM_199127.1	0.88044271
cg01457653	55336	36	16	NM_018378.2	0.045164045
cg01459162	51702	36	1	NM_016233.1	0.81023166
cg01459453	6403	36	1	NM_003005.2	0.753545696
cg01459955	57491	36	5	NM_020731.2	0.940082129
cg01460479	23456	36	1	NM_012089.1	0.115938787
cg01461641	9725	36	1	NM_014698.1	0.034049532
cg01462829	9957	36	4	NM_005114.2	0.038024203
cg01462904	151903	36	3	NM_144716.1	0.042448753
cg01464985	84450	36	2	NM_032434.2	0.216673014
cg01465325	2074	36	10	NM_000124.1	0.066699754
cg01465620	93	36	3	NM_001106.2	0.050637252
cg01465641	6453	36	21	NM_003024.2	0.050187365
cg01466020	55249	36	1	NM_018253.2	0.050799911
cg01466075	27230	36	3	NM_014445.2	0.043810067
cg01468621	9024	36	11	NM_003957.1	0.071191509
cg01468868	3976	36	22	NM_002309.2	0.065198003
cg01469547	120066	36	11	NM_153445.1	0.880233024
cg01470283	51282	36	20	NM_016558.2	0.040394261
cg01471384	27123	36	4	NM_014421.2	0.046814126
cg01471713	79762	36	1	NM_024709.2	0.199516186
cg01472101	10462	36	17	NM_006344.2	0.39347349
cg01473816	2001	36	11	NM_001422.2	0.749300761
cg01474260	150160	36	22	NM_014406.4	0.745017249
cg01476044	8972	36	7	NM_004668.1	0.61507643
cg01478450	55315	36	10	NM_018344.3	0.045899559
cg01479232	113278	36	20	NM_033409.2	0.5989087
cg01481441	9761	36	12	NM_014730.2	0.043984009
cg01481976	54107	36	9	NM_017443.3	0.810932669
cg01482279	94103	36	17	NM_139280.1	0.067575477
cg01483882	58476	36	20	NM_021202.1	0.020175639
cg01484156	83988	36	8	NM_032041.1	0.593386556
cg01485645	4302	36	17	NM_005937.2	0.133564626
cg01485797	6181	36	11	NM_001004.2	0.151586263
cg01485998	79805	36	1	NM_024749.2	0.049023187
cg01488147	23089	36	7	NT_007933.14	0.860485007
cg01489608	3931	36	16	NM_000229.1	0.926736991
cg01490535	55199	36	11	NM_152563.1	0.098904458
cg01491225	84240	36	5	NM_032280.1	0.031981209
cg01491540	85464	36	17	NM_033389.2	0.02921527
cg01492649	65084	36	11	NM_022918.2	0.050582039
cg01493303	83743	36	19	NM_031485.2	0.03712712
cg01493517	25900	36	12	NM_015438.1	0.307567802
cg01494593	55289	36	2	NM_018308.1	0.775943256
cg01494864	10195	36	3	NM_001006940.1	0.033097472
cg01495509	3779	36	5	NM_004137.2	0.254718007
cg01497501	90637	36	7	NM_182491.1	0.019054573
cg01497527	348094	36	15	NM_182703.2	0.797510172
cg01497576	283652	36	15	NM_205850.1	0.733667001
cg01498098	26278	36	13	NM_014363.3	0.814990069
cg01500097	9896	36	6	NM_014845.4	0.433495911
cg01500140	3982	36	19	NM_030657.2	0.833972657
cg01500421	23438	36	5	NM_012208.2	0.051715444
cg01500567	988	36	6	NM_001253.2	0.035606707
cg01505176	7407	36	6	NM_006295.1	0.026507107
cg01505590	7262	36	11	NT_009237.17	0.027739951
cg01507173	26525	36	2	NM_012275.2	0.696955915
cg01508386	92344	36	1	NM_152281.1	0.041567391
cg01510051	147947	36	19	NM_194319.1	0.704376303
cg01511567	6749	36	11	NM_003146.2	0.160636831
cg01512854	56132	36	5	NM_018937.2	0.397601126
cg01513611	126328	36	19	NM_175614.2	0.052899265
cg01513661	9701	36	22	NM_014678.3	0.108424274
cg01514487	4640	36	12	NM_005379.2	0.701335237
cg01515426	51529	36	17	NM_001002249.1	0.03411314
cg01515887	6289	36	11	NM_030754.2	0.756915991
cg01517033	140686	36	20	NM_181522.1	0.704697003
cg01517728	9306	36	18	NM_004232.2	0.111346802
cg01519742	152789	36	4	NM_144720.2	0.050919116
cg01520924	3306	36	14	NT_026437.11	0.18653938
cg01521624	64849	36	20	NM_022829.4	0.68253028
cg01522194	3795	36	2	NM_000221.1	0.048920847
cg01522721	11140	36	19	NM_007065.3	0.032519093
cg01522975	11311	36	1	NM_007259.2	0.046590219
cg01525376	3932	36	1	NM_005356.2	0.408665037
cg01526089	5023	36	17	NM_002558.2	0.670506294
cg01527212	54476	36	7	NM_019011.4	0.025230563
cg01528948	125	36	4	NM_000668.3	0.29968564
cg01530101	55539	36	11	NT_009237.17	0.274500208
cg01531431	79144	36	20	NM_024299.2	0.761705566
cg01532080	170463	36	19	NM_032627.2	0.091308288
cg01532103	682	36	19	NM_001728.2	0.045778311
cg01532771	10332	36	19	NM_014257.3	0.799949299
cg01533387	10437	36	19	NM_006332.3	0.046682543
cg01535453	35	36	12	NM_000017.1	0.073026683
cg01536400	4702	36	9	NM_014222.2	0.871624115
cg01536980	1915	36	6	NM_001402.4	0.062746398
cg01538982	79714	36	3	NM_024661.2	0.045073401
cg01539186	64412	36	20	NM_022482.3	0.110045454
cg01541443	222166	36	7	NM_152793.1	0.779246713
cg01541629	54888	36	5	NM_017755.4	0.025346847
cg01543654	84366	36	17	NM_032391.2	0.178370811
cg01545079	9362	36	14	NM_006032.2	0.706096513
cg01545242	55723	36	19	NM_018154.2	0.050184017
cg01546046	11154	36	14	NM_007077.2	0.266456121
cg01546430	3702	36	5	NM_005546.3	0.421482285
cg01546563	2626	36	8	NT_077531.3	0.149027338
cg01549015	3446	36	9	NM_002171.1	0.692672875
cg01550148	9555	36	5	NM_004893.2	0.330774938
cg01555431	9590	36	6	NM_005100.2	0.085213815
cg01556075	199675	36	19	NM_174918.1	0.155408083
cg01557297	51310	36	14	NM_020372.2	0.028501184
cg01557667	11252	36	22	NM_007229.1	0.031144749
cg01557989	57419	36	20	NM_020689.3	0.041112532
cg01558777	387695	36	10	NM_207373.1	0.786145758
cg01560871	219793	36	10	NM_152710.1	0.835040155
cg01561916	23498	36	2	NM_012205.1	0.093231298
cg01564343	340205	36	6	NM_178174.2	0.637095597
cg01565918	2778	36	20	NT_011362.9	0.848465109
cg01566170	824	36	1	NM_001748.3	0.594099104
cg01566404	55224	36	1	NM_018208.1	0.697711114
cg01567482	10636	36	5	NM_006480.4	0.671437402
cg01568335	1329	36	2	NM_001862.2	0.056759676
cg01568736	8710	36	18	NM_003784.1	0.839090758
cg01570086	10620	36	15	NM_006465.1	0.06328874
cg01570769	10957	36	6	NM_006813.1	0.038775249
cg01570885	26240	36	6	NM_012135.1	0.468910547
cg01572266	5793	36	3	NM_002841.2	0.15189911
cg01573562	22895	36	12	NM_014954.2	0.122991743
cg01578324	1192	36	6	NM_001288.4	0.444411175
cg01578341	84206	36	15	NM_032246.3	0.060641622
cg01579216	4688	36	1	NM_000433.2	0.745591911
cg01580044	10745	36	1	NM_006608.1	0.272710159
cg01580568	3914	36	1	NM_000228.2	0.76839965
cg01580681	9464	36	4	NM_021973.1	0.167272199
cg01580888	85415	36	19	NM_033103.3	0.045276448
cg01581111	92400	36	9	NM_033117.2	0.773661245
cg01584473	140453	36	7	NM_001004430.1	0.808718154
cg01585703	161835	36	15	NM_152597.3	0.049242942
cg01585758	7341	36	2	NM_003352.4	0.078228923
cg01587454	138009	36	8	NM_152418.2	0.898164177
cg01589580	9150	36	18	NM_004715.3	0.257901587
cg01592593	2245	36	X	NM_004463.2	0.798608873
cg01593190	9509	36	5	NM_021599.1	0.053573979
cg01593385	2266	36	4	NM_000509.4	0.683358768
cg01593886	1277	36	17	NM_000088.2	0.069321973
cg01594214	10924	36	6	NM_006714.2	0.13232263
cg01594262	90522	36	19	NM_033557.1	0.141061819
cg01594915	220988	36	2	NM_194247.1	0.055402941
cg01598046	10293	36	3	NM_005879.2	0.038218167
cg01598642	3047	36	11	NM_000559.2	0.842406445
cg01599709	1839	36	5	NM_001945.1	0.156765171
cg01600189	403323	36	9	XM_933028.1	0.246692925
cg01600782	805	36	2	NM_001743.3	0.039337681
cg01601573	2549	36	4	NM_207123.1	0.408346623
cg01602416	2653	36	16	NM_004483.3	0.062321281
cg01602430	134430	36	5	NM_139281.2	0.04803994
cg01602596	3861	36	17	NM_000526.3	0.719926231
cg01603095	114134	36	12	NM_052885.1	0.315404735
cg01605517	25909	36	1	NM_015446.3	0.822774187
cg01605783	284837	36	21	NM_194310.1	0.566009048
cg01605984	6837	36	9	NM_181491.1	0.555080239
cg01606998	56666	36	22	NM_052839.2	0.075470832
cg01607495	9530	36	8	NM_004874.2	0.641132079
cg01610240	23219	36	1	NM_015176.1	0.082426123
cg01610488	8989	36	8	NM_007332.1	0.064462982
cg01611640	58486	36	11	NM_021211.2	0.059303363
cg01612158	83417	36	1	NM_031282.1	0.512956196
cg01614759	7570	36	10	NM_006963.3	0.886891893
cg01615080	98	36	2	NM_138448.2	0.082013037
cg01615704	7851	36	2	NM_005434.3	0.116052143
cg01617750	152189	36	3	NM_178868.3	0.562968392
cg01618083	1408	36	11	NM_021117.1	0.023200202
cg01618304	28970	36	11	NM_014039.2	0.053370105
cg01618660	9830	36	9	NM_014788.2	0.815636134
cg01618851	30835	36	19	NM_021155.2	0.495799449
cg01620308	5621	36	20	NM_000311.2	0.054844726
cg01620569	204	36	1	NM_001625.2	0.05878049
cg01620785	8884	36	2	NM_021095.1	0.185034694
cg01623187	149699	36	20	NM_176791.3	0.708634741
cg01623438	1522	36	20	NM_001336.2	0.551286121
cg01625242	2922	36	18	NM_002091.3	0.297984983
cg01626197	29925	36	3	NM_013334.2	0.04125804
cg01626227	89122	36	7	NM_033017.2	0.06041638
cg01628253	10456	36	1	NM_006118.3	0.033048603
cg01628803	57730	36	2	NM_020970.1	0.415379471
cg01630869	10435	36	11	NM_006779.2	0.039281007
cg01632517	280659	36	X	NM_174961.2	0.810915866
cg01632825	8218	36	22	NM_001835.1	0.051862433
cg01634119	8833	36	3	NM_003875.2	0.046109123
cg01635061	1302	36	6	NM_080679.1	0.114384627
cg01636591	6355	36	17	NM_005623.2	0.451608621
cg01637734	922	36	1	NM_005894.1	0.767536572
cg01638025	80005	36	8	NM_024940.4	0.085828084
cg01638735	1021	36	7	NM_001259.5	0.043257066
cg01639034	51603	36	1	NM_001007239.1	0.094132428
cg01639256	151516	36	2	NM_152792.1	0.916276248
cg01643284	55198	36	12	NM_018171.2	0.027730419
cg01643580	3777	36	2	NM_002246.1	0.184145517
cg01643624	56673	36	11	NM_020643.1	0.792922923
cg01644850	90233	36	19	NM_138347.2	0.050358422
cg01646665	84283	36	1	NM_032323.1	0.214729423
cg01651364	79780	36	11	NM_024725.2	0.048810656
cg01651593	991	36	1	NM_001255.1	0.038125852
cg01651821	129531	36	2	NM_138798.1	0.045934527
cg01653110	8674	36	1	NM_003762.2	0.073142051
cg01653445	576	36	1	NM_001703.1	0.054183325
cg01654582	51166	36	4	NM_182662.1	0.051142266
cg01655123	284345	36	19	NM_198850.2	0.035539256
cg01655341	56915	36	19	NM_020158.3	0.083818322
cg01655355	6528	36	19	NM_000453.1	0.075182013
cg01656216	220929	36	10	NM_182755.1	0.621898876
cg01656470	23619	36	19	NT_011109.15	0.684070055
cg01656750	10300	36	16	NM_005886.1	0.611561401
cg01656853	2524	36	19	NM_000511.3	0.331641346
cg01656955	84618	36	1	NM_032526.1	0.112845982
cg01657207	7584	36	3	NM_003420.2	0.162963723
cg01657380	8620	36	12	NM_003717.1	0.812204306
cg01657408	153830	36	5	NM_144726.1	0.04499177
cg01657694	84861	36	22	NM_032775.2	0.030559762
cg01658815	3983	36	10	NM_002313.5	0.462397573
cg01661993	57348	36	19	NM_020659.2	0.08569025
cg01662650	404281	36	X	NM_206923.1	0.868541736
cg01663295	55690	36	11	NM_018026.2	0.083684129
cg01663469	89876	36	3	NM_033364.2	0.05908219
cg01663570	1857	36	3	NM_004423.3	0.04697372
cg01663968	1522	36	20	NT_011362.9	0.054833289
cg01664666	200150	36	1	NM_152666.1	0.063836838
cg01665633	56160	36	15	NM_138704.2	0.062475199
cg01667384	2323	36	19	NM_001459.2	0.047176315
cg01667702	58485	36	17	NM_021210.2	0.198986949
cg01668126	4481	36	8	NM_002445.2	0.818350366
cg01668383	122011	36	13	NM_145203.2	0.758535513
cg01668465	7857	36	2	NM_003469.3	0.128618523
cg01669948	83795	36	6	NM_032115.2	0.83971776
cg01671575	79605	36	1	NM_024554.2	0.802844174
cg01671881	128861	36	20	NM_178466.2	0.76686182
cg01673583	4671	36	5	NM_004536.1	0.958087483
cg01675895	173	36	4	NM_001133.2	0.783851182
cg01677098	6917	36	8	NM_006756.2	0.022549324
cg01677177	57684	36	9	NM_020924.2	0.091296231
cg01678091	54551	36	15	NM_019066.2	0.745984876
cg01678321	285641	36	5	NM_181774.2	0.75080487
cg01678893	811	36	19	NM_004343.2	0.033188039
cg01679262	3843	36	13	NM_002271.4	0.387360642
cg01680762	26260	36	8	NM_012173.3	0.389596539
cg01680823	8557	36	17	NM_003673.2	0.666031901
cg01683883	146225	36	16	NM_144673.2	0.208068981
cg01684579	51491	36	5	NM_016391.2	0.450059403
cg01684901	131408	36	3	NM_144635.3	0.803223265
cg01685739	6522	36	7	NM_003040.2	0.040761847
cg01687051	55692	36	16	NM_201412.1	0.039794044
cg01687711	10367	36	10	NM_006077.1	0.050101417
cg01692572	22827	36	8	NM_014281.3	0.082236503
cg01692815	8546	36	5	NM_003664.3	0.036875289
cg01693108	6732	36	6	NM_003137.3	0.039712005
cg01693157	7277	36	2	NM_006000.1	0.030723572
cg01693350	7490	36	11	NT_009237.17	0.445333082
cg01697732	54757	36	17	NM_017565.2	0.066121917
cg01697865	3587	36	11	NM_001558.2	0.686275177
cg01699584	386617	36	4	NM_198353.1	0.023115146
cg01703884	283446	36	12	NM_173597.1	0.809161641
cg01704534	54502	36	4	NM_019027.1	0.317500706
cg01705458	91057	36	11	NM_080654.2	0.055002723
cg01705587	9900	36	1	NM_014849.2	0.050875897
cg01708236	4794	36	6	NM_004556.2	0.100865917
cg01708964	58498	36	7	NM_021223.2	0.90969671
cg01712016	79885	36	3	NT_022517.17	0.040606877
cg01713938	3447	36	9	NM_006900.2	0.764337116
cg01714513	23015	36	15	NM_181076.2	0.819616234
cg01714932	5858	36	12	NM_002864.1	0.771894374
cg01716061	1030	36	9	NM_004936.3	0.074931462
cg01716083	30834	36	6	NM_014596.4	0.048146034
cg01717150	51305	36	8	NM_016601.2	0.050158839
cg01717706	8651	36	16	NT_010393.15	0.046212543
cg01718139	284415	36	19	NM_198481.1	0.618748397
cg01718365	23028	36	1	NM_015013.2	0.079090159
cg01718602	117154	36	X	NM_053281.2	0.270711903
cg01720228	342527	36	17	NM_198501.1	0.442820136
cg01720520	10859	36	19	NM_006669.2	0.490497724
cg01722450	221241	36	18	NM_152728.1	0.828407858
cg01722994	2903	36	16	NM_000833.2	0.048603735
cg01723464	93621	36	4	NM_033296.1	0.042268845
cg01723747	90861	36	16	NM_144570.2	0.102544215
cg01724150	349565	36	3	NM_178177.2	0.315815484
cg01725199	79695	36	9	NM_024642.2	0.035443121
cg01726767	3906	36	12	NM_002289.2	0.734481301
cg01726775	51279	36	12	NM_016546.1	0.119933702
cg01727899	55105	36	1	NM_018040.1	0.671973706
cg01729862	65993	36	16	NM_023936.1	0.04494557
cg01731341	2251	36	12	NM_020996.1	0.888611793
cg01731685	23765	36	22	NM_014339.3	0.107512477
cg01732037	9095	36	1	NM_005149.1	0.829888486
cg01733599	3990	36	15	NM_000236.1	0.827174521
cg01733783	3309	36	9	NM_005347.2	0.059561935
cg01734338	3784	36	11	NT_009237.17	0.775805165
cg01735903	661	36	8	NM_001722.2	0.09120968
cg01737507	5480	36	5	NM_000943.4	0.082665765
cg01737532	2483	36	4	NM_004477.2	0.546728713
cg01738359	5925	36	13	NM_000321.1	0.049738363
cg01738944	9906	36	1	NM_182838.1	0.031232503
cg01739167	1145	36	17	NM_000080.2	0.504974573
cg01739965	51542	36	2	NM_016516.2	0.065920166
cg01743008	4101	36	X	NM_005361.2	0.804298992
cg01743370	25801	36	2	NM_012198.2	0.03648258
cg01745448	10067	36	1	NM_005698.2	0.055490239
cg01745510	1027	36	12	NM_004064.2	0.056636627
cg01745657	257068	36	3	NM_153268.1	0.162344731
cg01746088	6432	36	2	NM_001031684.1	0.049215249
cg01747191	285753	36	6	NM_173830.3	0.83732858
cg01747665	3483	36	16	NM_004970.1	0.751695263
cg01753375	1639	36	2	NM_023019.1	0.415607125
cg01753595	1289	36	9	NM_000093.2	0.074457218
cg01753906	2003	36	14		0.679995576
cg01755369	3609	36	19	NM_012218.2	0.036503069
cg01756060	1021	36	7	NM_001259.5	0.03600929
cg01757745	255352	36	10	NM_173572.1	0.49205576
cg01758870	340277	36	7	NM_199136.1	0.48749121
cg01761409	23682	36	11	NM_022337.1	0.038749615
cg01762581	27121	36	8	NM_014420.2	0.479106445
cg01765461	8792	36	18	NM_003839.2	0.045998488
cg01765473	84896	36	10	NM_032810.2	0.02542411
cg01765641	9779	36	3	NM_014744.1	0.77154987
cg01767116	283807	36	15	NM_203373.1	0.604270573
cg01769037	3720	36	6	NM_004973.2	0.126573082
cg01770232	3569	36	7	NM_000600.1	0.182429679
cg01770400	462	36	1	NM_000488.2	0.861364489
cg01772980	10648	36	11	NM_006552.1	0.644349742
cg01773061	84967	36	1	NM_032881.1	0.040644633
cg01773854	3489	36	12	NM_002178.2	0.069714807
cg01774645	257106	36	1	NM_181720.2	0.696880354
cg01775265	317716	36	20	NM_173859.1	0.42070183
cg01775414	112885	36	22	NM_138415.1	0.068327746
cg01776246	8161	36	17	NM_004645.2	0.072234991
cg01776396	2187	36	X	NM_152633.2	0.568699757
cg01777397	79745	36	2	NM_024692.3	0.142168988
cg01780107	79075	36	8	NM_024094.1	0.047630859
cg01780482	2034	36	2	NM_001430.3	0.039451271
cg01781266	55742	36	11	NM_018222.2	0.107703136
cg01782320	10730	36	10	NM_014263.2	0.044452032
cg01782486	51043	36	1	NM_015872.1	0.738714601
cg01782487	114625	36	1	NM_018538.3	0.049757084
cg01783386	91869	36	3	NM_052859.2	0.067559698
cg01784199	11080	36	1	NM_007034.3	0.08127698
cg01785060	340481	36	9	NM_178566.2	0.043712389
cg01785339	29097	36	1	NM_014184.1	0.072088949
cg01785568	4487	36	4	NT_006051.17	0.436303449
cg01787047	5883	36	11	NM_004584.2	0.029466068
cg01788438	10236	36	1	NM_005826.2	0.043930671
cg01789267	9153	36	15	NM_004212.1	0.776939497
cg01791232	83999	36	22	NM_032045.3	0.153966967
cg01794265	54491	36	5	NM_019018.1	0.052616735
cg01794711	55748	36	18	NM_018235.1	0.035903563
cg01795122	2014	36	19	NM_001425.1	0.072868434
cg01795161	55972	36	7	NM_018843.2	0.346705813
cg01795697	1655	36	17	NM_004396.2	0.05048412
cg01796223	51200	36	7	NM_016352.2	0.627726696
cg01796228	3977	36	5	NM_002310.3	0.783798364
cg01797043	6123	36	16	NM_005061.2	0.579344757
cg01797527	650	36	20	NM_001200.1	0.044267258
cg01798443	3921	36	3	NM_001012321.1	0.063672516
cg01798589	6769	36	3	NM_003149.1	0.154741833
cg01800843	472	36	11	NM_000051.3	0.057801603
cg01801174	51506	36	1	NM_016406.1	0.049639117
cg01802635	81567	36	6	NM_030810.2	0.062764088
cg01802653	8916	36	4	NM_014606.1	0.054929081
cg01803059	4086	36	4	NM_005900.2	0.170329825
cg01803238	596	36	18	NM_000633.2	0.062133061
cg01803810	283989	36	17	NM_207346.1	0.036328661
cg01804429	91746	36	4	NM_133370.1	0.361664822
cg01804844	10194	36	18	NM_005786.3	0.801784676
cg01805282	2070	36	6	NT_025741.14	0.126545606
cg01805540	783	36	10	NM_201593.1	0.044551738
cg01805784	80758	36	5	NM_030567.2	0.026929687
cg01806808	5747	36	8	NM_153831.2	0.036177503
cg01806928	143425	36	11	NM_175733.2	0.289241405
cg01808090	4682	36	16	NM_002484.1	0.053368002
cg01808130	51000	36	6	NM_015948.2	0.095670574
cg01808508	9861	36	3	NM_014814.1	0.545933429
cg01808706	3706	36	15	NM_002220.1	0.049631796
cg01809579	3190	36	9	NM_031262.1	0.041131576
cg01813334	8662	36	7	NM_003751.2	0.072826336
cg01813965	84229	36	16	NM_032269.3	0.547656517
cg01816336	9562	36	10	NM_004897.2	0.031605508
cg01817029	29953	36	12	NM_013381.1	0.101174644
cg01817393	2778	36	20	NT_011362.9	0.36139446
cg01818492	5167	36	6	NM_006208.1	0.046217926
cg01819572	54756	36	3	NM_017563.1	0.045352946
cg01819863	80314	36	10	NM_025209.2	0.018828043
cg01820374	3902	36	12	NM_002286.4	0.572380148
cg01820777	79778	36	7	NM_024723.1	0.083691485
cg01824804	4015	36	5	NM_002317.3	0.088700799
cg01827098	168537	36	7	NM_153236.3	0.881336876
cg01830294	7472	36	7	NM_003391.1	0.142830387
cg01833398	6895	36	12	NM_004178.3	0.029649601
cg01835489	3856	36	12	NM_002273.2	0.65848675
cg01836044	64881	36	13	NM_022843.2	0.050277969
cg01837574	58485	36	17	NM_021210.2	0.39276309
cg01837689	55197	36	18	NM_018170.2	0.04778987
cg01837719	10690	36	6	NM_006581.2	0.077403532
cg01838317	2643	36	14	NM_000161.2	0.054071445
cg01839464	1630	36	18	NT_010966.13	0.090095796
cg01840268	11119	36	6	NM_194441.1	0.121482044
cg01843018	727	36	9	NM_001735.2	0.761062473
cg01846065	10254	36	2	NM_005843.3	0.038300396
cg01848594	56942	36	16	NM_020188.2	0.125335499
cg01849789	23264	36	22	NM_017590.4	0.070228409
cg01851208	84293	36	10	NM_032333.2	0.055929719
cg01851385	1183	36	X	NM_001830.2	0.285510417
cg01851399	5318	36	12	NM_004572.2	0.082132812
cg01852131	5514	36	6	NM_002714.2	0.042780628
cg01852328	221955	36	7	NM_139179.1	0.083640872
cg01853981	112802	36	12	NM_033448.1	0.903706311
cg01856970	3600	36	4	NM_000585.2	0.039129775
cg01856985	171017	36	12	NM_133476.2	0.023712713
cg01857260	126123	36	19	NM_152358.2	0.159947496
cg01858173	6094	36	11	NM_000327.2	0.055272999
cg01860753	83593	36	1	NT_021877.18	0.182846193
cg01861509	9806	36	10	NM_014767.1	0.737625002
cg01862366	159371	36	10	NM_153226.1	0.043681256
cg01866162	10664	36	16	NM_006565.2	0.020016942
cg01866521	10938	36	11	NM_006795.2	0.044116006
cg01868128	254910	36	1	NM_178438.3	0.682783293
cg01868559	11171	36	12	NM_007178.2	0.032858564
cg01868782	23493	36	6	NM_012259.1	0.072880727
cg01869233	164312	36	20	NM_152611.2	0.396021369
cg01870826	389458	36	7	NM_203393.1	0.175787753
cg01871963	3934	36	9	NM_005564.2	0.886495416
cg01871995	2267	36	8	NM_004467.3	0.716493776
cg01872771	139105	36	X	NM_153346.2	0.93520307
cg01873645	138241	36	9	NM_182505.3	0.040470803
cg01875775	11200	36	22	NM_007194.3	0.050560208
cg01876612	55625	36	16	NM_017740.1	0.053023634
cg01879488	960	36	11	NM_000610.3	0.059258575
cg01880404	7515	36	19	NM_006297.1	0.040316954
cg01880569	1012	36	16	NM_001257.3	0.418533484
cg01881255	29946	36	19	NM_013368.2	0.019930987
cg01882150	28992	36	11	NM_014067.2	0.072862235
cg01882179	8835	36	12	NT_019546.15	0.03438365
cg01883521	204851	36	1	NM_152696.3	0.04421239
cg01883966	8859	36	6	NM_032454.1	0.827008688
cg01885202	6792	36	X	NM_003159.1	0.155534919
cg01885635	285268	36	3	NM_198484.2	0.168441534
cg01887353	7592	36	X	NM_153380.1	0.207571658
cg01888166	23369	36	2	NM_015317.1	0.812937422
cg01888411	25841	36	11	NM_145804.1	0.09468997
cg01888566	4232	36	7	NT_007933.14	0.205602551
cg01888601	79841	36	11	NM_024783.2	0.406631508
cg01889448	3119	36	6	NM_002123.2	0.711907537
cg01892528	25809	36	22	NM_012263.3	0.054885181
cg01892689	10404	36	8	NM_016134.2	0.39807937
cg01892727	51185	36	3	NM_016302.2	0.226656556
cg01894895	301	36	9	NM_000700.1	0.821180403
cg01895214	654342	36	2	XM_946374.1	0.574646014
cg01897036	6344	36	2	NM_002980.1	0.839431517
cg01899253	2321	36	13	NM_002019.2	0.277927191
cg01900048	84826	36	2	NM_032740.3	0.056829595
cg01900364	1264	36	19	NM_001299.4	0.810066569
cg01902747	221016	36	10	NM_145023.4	0.08568224
cg01906055	23397	36	2	NM_015341.2	0.580048837
cg01906717	3447	36	9	NM_006900.2	0.673916441
cg01907837	9025	36	6	NM_003958.2	0.637698626
cg01909245	4046	36	11	NM_002339.2	0.8354567
cg01909378	158506	36	X	NM_152577.1	0.581327352
cg01909487	3725	36	1	NM_002228.3	0.04311354
cg01909833	6046	36	6	NM_005104.2	0.066298811
cg01909921	8328	36	9	NM_004188.2	0.088304123
cg01910452	10134	36	X	NM_005745.6	0.174758014
cg01910481	51297	36	20	NM_016583.2	0.82433316
cg01911082	114788	36	8	NM_052900.2	0.056570685
cg01913908	131368	36	3	NM_175056.1	0.781368206
cg01914242	489	36	17	NM_005173.2	0.047709174
cg01917648	121599	36	12	NM_152323.1	0.713249642
cg01918706	29089	36	1	NM_014176.1	0.03727872
cg01918888	6018	36	1	NM_012421.1	0.057849454
cg01919208	3913	36	3	NM_002292.2	0.237321814
cg01919488	27332	36	2	NM_001014972.1	0.076367056
cg01920232	5992	36	12	NM_002920.3	0.093171934
cg01920829	8941	36	2	NM_003936.3	0.219694136
cg01924619	9334	36	20	NM_004776.2	0.02889232
cg01924993	3014	36	11	NM_002105.2	0.030156675
cg01926595	5216	36	17	NM_005022.2	0.084588298
cg01928902	677	36	14	NM_004926.2	0.041477732
cg01929065	967	36	12	NM_001780.3	0.027001758
cg01929105	64802	36	1	NM_022787.2	0.057568527
cg01930621	65251	36	19	NM_023074.2	0.061720083
cg01931893	7084	36	16	NM_004614.2	0.099882578
cg01932215	83607	36	2	NM_031445.2	0.029962298
cg01932459	8763	36	6	NM_006016.3	0.02632569
cg01934790	146330	36	16	NM_153350.2	0.082576941
cg01934797	84662	36	16	NM_032575.1	0.850643157
cg01936124	2107	36	5	NM_004730.1	0.029373291
cg01936270	1545	36	2	NM_000104.2	0.048899698
cg01936555	10246	36	6	NM_005835.1	0.811159841
cg01938354	23116	36	14	NM_015091.1	0.03286366
cg01939428	9690	36	7	NM_014671.1	0.148174054
cg01939443	353299	36	1	NM_181572.2	0.698752969
cg01939479	22909	36	15	NM_014967.3	0.056480225
cg01939597	2120	36	12	NM_001987.3	0.036327921
cg01939681	2561	36	5	NM_021911.1	0.047106951
cg01940867	58986	36	16	NM_021259.1	0.031959499
cg01940974	4507	36	9	NM_002451.3	0.031330731
cg01941619	4225	36	18	NM_005925.1	0.689803934
cg01942127	776	36	3	NM_000720.1	0.068083281
cg01943185	10874	36	4	NM_006681.1	0.062461385
cg01944444	203068	36	6	NM_178014.2	0.052058831
cg01945391	6167	36	5	NM_000997.3	0.029950821
cg01946401	860	36	6	NM_001015051.1	0.628061734
cg01946574	5797	36	18	NM_002845.2	0.065563849
cg01947224	55659	36	19	NM_017879.1	0.04516208
cg01951308	9371	36	20	NM_004798.2	0.047147347
cg01952458	526	36	8	NM_001693.2	0.035380266
cg01954353	196383	36	12	NM_145058.1	0.048187063
cg01956781	84498	36	6	NM_032448.1	0.013511769
cg01957330	8935	36	7	NM_003930.3	0.036957889
cg01958189	245938	36	20	NM_153325.2	0.574223614
cg01958916	10500	36	1	NM_030913.3	0.041271106
cg01959004	10525	36	11	NM_006389.2	0.057910011
cg01959848	219541	36	11	NM_153450.1	0.04371263
cg01961936	56000	36	X	NM_022052.1	0.880983497
cg01962086	10188	36	3	NM_001010938.1	0.158922297
cg01962826	2914	36	6	NM_000841.1	0.836459633
cg01962969	873	36	21	NM_001757.2	0.051136522
cg01963696	1991	36	19	NM_001972.2	0.502756933
cg01965939	79628	36	5	NM_024577.2	0.221359235
cg01966105	283870	36	16	NM_182563.2	0.710421216
cg01966465	154661	36	7	NM_138290.1	0.036384428
cg01968178	65055	36	2	NM_022912.1	0.066252637
cg01968530	85019	36	18	NM_032933.3	0.075543412
cg01968793	26507	36	10	NM_020348.1	0.219179623
cg01969748	29899	36	1	NM_013296.3	0.03258434
cg01970325	26012	36	9	NM_015537.3	0.590669651
cg01971122	796	36	11	NT_009237.17	0.109207948
cg01975392	347404	36	X	NM_198511.1	0.232176601
cg01979004	115939	36	16	NM_001001410.2	0.057489937
cg01980222	54209	36	6	NM_018965.1	0.465020144
[truncated: 25,579 more rows]
