# Supplementary material for: DNA methylation age of human tissues and cell types
Source: Genome Biol. 2013 Oct 21;14(10):R115. doi: 10.1186/gb-2013-14-10-r115 (PMC4015143; doi:10.1186/gb-2013-14-10-r115)
Supplement: Additional file 22 — Additional probe annotation file for the R tutorial. This comma-delimited text file (.csv file) is needed for the R software tutorial. [file gb-2013-14-10-r115-S22.csv]

Name	Gene_ID	GenomeBuild	Chr	MapInfo	SourceVersion	goldstandard2
cg00000292	487	36	16	28797601	36.1	0.807065832
cg00002426	7871	36	3	57718583	36.1	0.745218044
cg00003994	4223	36	7	15692387	36.1	0.062556999
cg00005847	3232	36	2	176737319	36.1	0.1798734
cg00007981	24145	36	11	93502242	36.1	0.062984942
cg00008493	341947	36	14	92883530	36.1	0.971130547
cg00008713	3613	36	18	11970953	36.1	0.020413297
cg00009407	123016	36	14	88360674	36.1	0.022186095
cg00011459	5373	36	16	8797926	36.1	0.853160814
cg00012199	6038	36	14	20220864	36.1	0.037276252
cg00012386	116841	36	1	225989135	36.1	0.018965757
cg00012792	81567	36	6	8009492	36.1	0.013564879
cg00013618	3535	36	22	20710839	36.1	0.856782805
cg00014085	54884	36	2	85435016	36.1	0.041605537
cg00014837	84519	36	12	6627518	36.1	0.771085494
cg00015770	84109	36	4	122521457	36.1	0.106963772
cg00019495	84525	36	4	57242282	36.1	0.262681025
cg00020533	7287	36	6	35588894	36.1	0.877062453
cg00021527	8148	36	17	31160293	36.1	0.02945056
cg00022866	283234	36	11	63865016	36.1	0.470988652
cg00024396	60481	36	6	53321967	36.1	0.054048788
cg00024812	51692	36	2	9481699	36.1	0.063718294
cg00025991	22982	36	10	726625	36.1	0.438808135
cg00027083	23136	36	18	5533801	36.1	0.068359398
cg00027674	23682	36	11	87548545	36.1	0.139761294
cg00029826	57820	36	14	19871299	36.1	0.186396239
cg00031162	407977	36	17	7394101	36.1	0.628578944
cg00032227	26151	36	17	70284107	36.1	0.02115328
cg00033516	51274	36	4	38343168	36.1	0.037058845
cg00033773	84292	36	19	12640366	36.1	0.967174141
cg00034039	138241	36	9	73716086	36.1	0.062801967
cg00035347	22978	36	10	104943598	36.1	0.483484466
cg00035623	27338	36	19	60611648	36.1	0.076442444
cg00037763	26040	36	18	40535761	36.1	0.86852085
cg00037940	5291	36	3	139961975	36.1	0.867478301
cg00040861	51690	36	19	2279391	36.1	0.033019125
cg00040873	4716	36	16	1949158	36.1	0.177448766
cg00043004	124056	36	16	1970893	36.1	0.058069515
cg00043080	23646	36	19	45544995	36.1	0.887259498
cg00044245	2045	36	6	94185610	36.1	0.05236297
cg00047050	8065	36	11	107384641	36.1	0.106925222
cg00047469	257169	36	9	115212389	36.1	0.020110389
cg00050312	5578	36	17	61729527	36.1	0.021087837
cg00051979	118924	36	10	95452151	36.1	0.114410191
cg00054706	10438	36	2	68143476	36.1	0.043036312
cg00056767	144811	36	13	43351183	36.1	0.041382159
cg00057593	2765	36	8	143913961	36.1	0.720593255
cg00058938	148014	36	19	45416573	36.1	0.380592872
cg00059424	23481	36	22	29318148	36.1	0.053517138
cg00059930	5925	36	13	47792383	36.1	0.655706183
cg00060762	123169	36	15	50051425	36.1	0.045479243
cg00061059	9524	36	19	14501983	36.1	0.103778964
cg00062776	7288	36	19	54094236	36.1	0.983133678
cg00063144	3881	36	17	36807581	36.1	0.865874163
cg00065385	10881	36	9	110663216	36.1	0.873157982
cg00065408	784	36	12	47498742	36.1	0.020538026
cg00066816	3593	36	5	158690931	36.1	0.244976954
cg00067471	513	36	19	1192377	36.1	0.164007399
cg00069261	1039	36	16	22294032	36.1	0.059486469
cg00071250	356	36	1	170894886	36.1	0.591541724
cg00072216	10608	36	4	2233436	36.1	0.033678145
cg00075967	64220	36	15	72282407	36.1	0.790221397
cg00076645	92181	36	5	171644167	36.1	0.044240407
cg00077877	50807	36	8	131483656	36.1	0.621408113
cg00078194	4192	36	11	46359525	36.1	0.038096842
cg00079056	27290	36	9	33229641	36.1	0.816093144
cg00079563	26286	36	22	41583465	36.1	0.028494989
cg00080012	8726	36	11	85633337	36.1	0.024004122
cg00081935	10867	36	12	3057167	36.1	0.064140613
cg00083937	23542	36	22	49386671	36.1	0.589026926
cg00084687	57798	36	7	91914832	36.1	0.021446432
cg00089071	7703	36	17	34159335	36.1	0.04619579
cg00090147	2626	36	8	11599776	36.1	0.084724419
cg00091693	54474	36	17	36295128	36.1	0.681442958
cg00094851	3797	36	2	26059210	36.1	0.026458992
cg00095526	779	36	1	199348309	36.1	0.839617219
cg00096922	1749	36	7	96492121	36.1	0.078925138
cg00097536	678	36	2	43307980	36.1	0.026331214
cg00098162	118932	36	10	90609553	36.1	0.789331316
cg00101227	4359	36	1	159546890	36.1	0.858137247
cg00103783	9526	36	17	7427973	36.1	0.01835019
cg00105253	256281	36	14	104718239	36.1	0.058451232
cg00105470	79169	36	1	226357491	36.1	0.066483546
cg00107187	388021	36	14	104142043	36.1	0.09084909
cg00107488	10587	36	22	18310437	36.1	0.247534309
cg00107632	55276	36	4	37504895	36.1	0.018979687
cg00108454	712	36	1	22836201	36.1	0.573662094
cg00109274	160851	36	13	41521032	36.1	0.015917729
cg00112517	84152	36	17	35036537	36.1	0.122928554
cg00113020	11006	36	19	59865294	36.1	0.754568847
cg00113951	9478	36	12	119562473	36.1	0.127858362
cg00116234	92949	36	9	18464243	36.1	0.098573238
cg00116838	147699	36	19	50693586	36.1	0.077346736
cg00117172	864	36	1	25128425	36.1	0.022690158
cg00119079	27074	36	3	184362972	36.1	0.053046299
cg00121158	23081	36	9	6747826	36.1	0.021810798
cg00121640	23245	36	9	119216336	36.1	0.039086147
cg00123035	5993	36	1	149586162	36.1	0.053965143
cg00126034	7473	36	17	42251161	36.1	0.037755537
cg00128560	91151	36	16	3292014	36.1	0.917853257
cg00128654	55051	36	14	89867816	36.1	0.037135145
cg00128877	8569	36	1	46842765	36.1	0.080077551
cg00129774	1017	36	12	54646681	36.1	0.058930601
cg00131557	29103	36	13	42494656	36.1	0.879780318
cg00132141	29119	36	10	69126313	36.1	0.528313012
cg00133909	80381	36	15	71764254	36.1	0.029674835
cg00134787	4619	36	17	10360224	36.1	0.72541461
cg00135056	56941	36	3	130479985	36.1	0.116925437
cg00136105	79158	36	12	100749042	36.1	0.044070596
cg00136477	714	36	1	22842926	36.1	0.773300025
cg00136736	8563	36	22	28279905	36.1	0.061796929
cg00138126	56937	36	20	55720103	36.1	0.668420623
cg00141162	3059	36	3	122862467	36.1	0.086311551
cg00143376	10316	36	2	232102946	36.1	0.463701355
cg00145118	10007	36	5	141374115	36.1	0.436053218
cg00146096	2188	36	11	22603885	36.1	0.033659992
cg00149659	55845	36	3	10132352	36.1	0.052305036
cg00149976	11343	36	3	129024219	36.1	0.026603655
cg00151607	2588	36	16	87451008	36.1	0.015926854
cg00155167	157680	36	8	100095007	36.1	0.060826153
cg00155485	23389	36	12	115198983	36.1	0.077566439
cg00155609	7001	36	19	12773527	36.1	0.032314803
cg00156216	334	36	11	129445059	36.1	0.056740882
cg00156744	6793	36	5	171548268	36.1	0.023029753
cg00158308	27199	36	13	96444342	36.1	0.054591499
cg00160914	55924	36	1	112100786	36.1	0.257385377
cg00162401	2941	36	6	52967782	36.1	0.033240691
cg00162643	23586	36	9	32516492	36.1	0.088774867
cg00164898	5600	36	22	49051254	36.1	0.041429277
cg00167504	644	36	7	43765147	36.1	0.026790346
cg00168082	25	36	9	132578998	36.1	0.07843218
cg00168785	151525	36	2	159850889	36.1	0.115533948
cg00168942	219770	36	10	35934436	36.1	0.5515148
cg00171126	7485	36	21	39674392	36.1	0.0677239
cg00171161	53343	36	4	88562660	36.1	0.066974252
cg00174500	116173	36	14	22916319	36.1	0.898107541
cg00174901	5064	36	19	660889	36.1	0.273277711
cg00176210	286	36	8	41774124	36.1	0.386640943
cg00176879	5786	36	20	2791525	36.1	0.988440509
cg00177013	10139	36	20	61809544	36.1	0.033754025
cg00177698	55163	36	17	43373874	36.1	0.040222448
cg00177923	23484	36	8	30072197	36.1	0.039040144
cg00178790	125228	36	18	13716864	36.1	0.036277764
cg00180012	246269	36	6	108722622	36.1	0.049536283
cg00183916	9953	36	17	14145661	36.1	0.023745823
cg00184893	59344	36	17	7962430	36.1	0.037194928
cg00185103	7596	36	19	49122726	36.1	0.733713751
cg00185839	55367	36	11	794954	36.1	0.028164212
cg00186701	85453	36	8	98359686	36.1	0.268465094
cg00186954	6764	36	11	8890556	36.1	0.662771713
cg00187380	3222	36	12	52713651	36.1	0.118442869
cg00187686	6947	36	11	59390794	36.1	0.258516732
cg00194146	54438	36	6	13596383	36.1	0.107982648
cg00195561	1132	36	11	46365160	36.1	0.888584587
cg00197641	122704	36	14	22369301	36.1	0.044009313
cg00199549	4174	36	22	34125374	36.1	0.958052968
cg00200063	84669	36	17	55824723	36.1	0.047232504
cg00201234	2199	36	3	13565968	36.1	0.039316481
cg00202702	85016	36	11	101423367	36.1	0.031476804
cg00206052	25911	36	10	103338133	36.1	0.061630109
cg00208830	3918	36	1	181421401	36.1	0.804724879
cg00208967	93145	36	19	9908924	36.1	0.14838035
cg00209066	23774	36	22	48604927	36.1	0.921196968
cg00209951	163259	36	1	115014357	36.1	0.085835472
cg00210842	317	36	12	97563709	36.1	0.045778659
cg00211661	116985	36	11	72111267	36.1	0.038052677
cg00213331	64374	36	5	138491362	36.1	0.866179467
cg00213714	22954	36	9	118489191	36.1	0.063837979
cg00214855	63933	36	6	13921926	36.1	0.123596043
cg00215066	4650	36	19	17073316	36.1	0.947250349
cg00216361	2596	36	3	116825217	36.1	0.042323409
cg00216758	256329	36	11	550589	36.1	0.048753036
cg00217795	1734	36	14	79747441	36.1	0.515033957
cg00221494	10160	36	13	97592594	36.1	0.031910215
cg00223186	84320	36	1	178738823	36.1	0.047170289
cg00223950	23352	36	1	19408809	36.1	0.044526331
cg00224508	56882	36	1	149297947	36.1	0.030491656
cg00226904	5268	36	18	59308045	36.1	0.700645259
cg00226923	221472	36	6	37080005	36.1	0.947950932
cg00228799	2021	36	9	130620412	36.1	0.056804669
cg00229387	93643	36	6	43553920	36.1	0.40654041
cg00230271	93627	36	4	107456632	36.1	0.074791523
cg00230368	3482	36	6	160309823	36.1	0.041321147
cg00230502	160777	36	12	118256764	36.1	0.117623727
cg00231644	7280	36	6	3103511	36.1	0.224651782
cg00231920	64601	36	20	2769308	36.1	0.021382736
cg00233307	11184	36	19	43800916	36.1	0.056125078
cg00234616	3196	36	2	74594080	36.1	0.121104504
cg00234961	9889	36	22	48632577	36.1	0.043024376
cg00236832	5914	36	17	35719015	36.1	0.111395438
cg00237010	4815	36	12	643122	36.1	0.752268722
cg00239071	283600	36	14	99859490	36.1	0.981192502
cg00239685	64689	36	3	39123346	36.1	0.097338134
cg00240432	7291	36	7	19123821	36.1	0.025264671
cg00240880	8839	36	20	42776647	36.1	0.914547432
cg00241355	2597	36	12	6513890	36.1	0.025996863
cg00242839	84991	36	10	6170584	36.1	0.677215164
cg00243313	50805	36	5	1936413	36.1	0.031605155
cg00247489	1380	36	1	205694805	36.1	0.037996572
cg00250430	10655	36	9	1041579	36.1	0.090984984
cg00253200	151963	36	3	194118768	36.1	0.03627213
cg00256074	29895	36	16	30293651	36.1	0.85556828
cg00256166	64410	36	15	84139432	36.1	0.03898989
cg00256281	5372	36	22	40315588	36.1	0.015243532
cg00261552	1389	36	12	12656161	36.1	0.070401225
cg00261781	4148	36	2	20075998	36.1	0.026503474
cg00262415	126789	36	1	1232595	36.1	0.040772673
cg00263760	11023	36	10	118887356	36.1	0.07467346
cg00265415	148789	36	1	233734130	36.1	0.020825245
cg00265490	92140	36	8	98725021	36.1	0.115253381
cg00268009	128	36	4	100229234	36.1	0.029904852
cg00268338	143279	36	10	93159475	36.1	0.024117208
cg00269115	148898	36	1	23568117	36.1	0.026197864
cg00273068	90187	36	20	39429161	36.1	0.091226077
cg00273124	55651	36	5	177514118	36.1	0.913175359
cg00274399	2254	36	13	21143420	36.1	0.073080135
cg00275232	162979	36	19	50271381	36.1	0.05293786
cg00276797	9748	36	10	105716604	36.1	0.043598145
cg00278366	144715	36	12	109424670	36.1	0.234969685
cg00280814	150244	36	22	22075389	36.1	0.877212633
cg00282347	26038	36	1	6163627	36.1	0.064726732
cg00282683	9690	36	7	156624756	36.1	0.028746509
cg00288562	29896	36	7	23538170	36.1	0.043456761
cg00290028	5994	36	13	36291125	36.1	0.026220325
cg00290506	149111	36	1	222870849	36.1	0.031060031
cg00291877	6627	36	15	99653456	36.1	0.105954538
cg00292662	3956	36	22	36401114	36.1	0.02856158
cg00292971	9715	36	7	142770658	36.1	0.636111796
cg00293409	375387	36	3	197851066	36.1	0.067299846
cg00294382	51561	36	12	55018988	36.1	0.126329368
cg00295206	7879	36	3	129927503	36.1	0.038717264
cg00297584	400077	36	12	115455414	36.1	0.057825852
cg00297600	137970	36	8	35521212	36.1	0.484395402
cg00298357	27190	36	5	148738984	36.1	0.955847231
cg00302793	5530	36	4	102487148	36.1	0.018300688
cg00303548	266722	36	13	95540414	36.1	0.047634302
cg00307685	676	36	1	92188112	36.1	0.874985938
cg00308133	2593	36	19	1352118	36.1	0.012100286
cg00308665	3356	36	13	46367655	36.1	0.544997339
cg00309056	83930	36	7	38184637	36.1	0.049857921
cg00309204	254863	36	17	7248156	36.1	0.052303822
cg00311768	7264	36	8	144770000	36.1	0.861758332
cg00312919	83930	36	7	38184235	36.1	0.029613944
cg00314943	251	36	2	232978994	36.1	0.85307559
cg00315936	27044	36	7	127079975	36.1	0.128247798
cg00317680	51001	36	8	97343246	36.1	0.118406368
cg00318573	1137	36	20	61463562	36.1	0.151138632
cg00318865	91	36	12	50632163	36.1	0.026381804
cg00319692	245972	36	8	87180235	36.1	0.751189832
cg00320243	5864	36	19	18175691	36.1	0.02632079
cg00321478	23418	36	1	195505021	36.1	0.902993606
cg00323915	55303	36	7	149895920	36.1	0.551464252
cg00324733	4925	36	11	17254923	36.1	0.036951869
cg00325491	56935	36	11	92925818	36.1	0.652480955
cg00327185	1737	36	11	111401708	36.1	0.109373116
cg00327483	844	36	1	158427211	36.1	0.940251955
cg00328227	113802	36	1	109005848	36.1	0.222834259
cg00332153	55024	36	4	102931033	36.1	0.042259296
cg00332745	8996	36	16	65765748	36.1	0.042217545
cg00333226	375567	36	7	49784309	36.1	0.097707128
cg00333528	2569	36	6	89984204	36.1	0.213679529
cg00334507	9961	36	16	29732100	36.1	0.621764109
cg00335286	4158	36	18	13906355	36.1	0.625303824
cg00336605	7376	36	19	55571249	36.1	0.051585826
cg00338702	55743	36	12	131973767	36.1	0.102317863
cg00338893	51650	36	7	140361083	36.1	0.075119516
cg00340102	51614	36	20	33592870	36.1	0.146344481
cg00342530	84253	36	9	129066841	36.1	0.763863714
cg00343092	706	36	22	41877918	36.1	0.039118503
cg00344358	10220	36	12	54421960	36.1	0.938595648
cg00344372	3083	36	4	3413423	36.1	0.827926623
cg00346145	6164	36	4	109761008	36.1	0.089083727
cg00347729	4319	36	11	102156963	36.1	0.61450722
cg00347904	222663	36	6	35290486	36.1	0.17002532
cg00350296	57124	36	11	65841417	36.1	0.17947805
cg00350478	79981	36	6	168222862	36.1	0.805052689
cg00350702	51614	36	20	33593341	36.1	0.040799185
cg00353953	171017	36	12	6669802	36.1	0.358900814
cg00354572	79611	36	12	79995550	36.1	0.105053799
cg00355802	1846	36	8	29264902	36.1	0.07996465
cg00359325	7375	36	3	49352423	36.1	0.025777517
cg00363813	25900	36	12	6535133	36.1	0.013872881
cg00364814	22864	36	12	55977722	36.1	0.741028578
cg00367438	83590	36	7	150411730	36.1	0.115253489
cg00368415	81609	36	1	149851022	36.1	0.011996577
cg00371195	2147	36	11	46697057	36.1	0.868965567
cg00374717	22901	36	17	63814740	36.1	0.89001929
cg00375964	6059	36	4	146238580	36.1	0.081877065
cg00376639	51545	36	19	60846963	36.1	0.092405848
cg00380464	84946	36	6	144206343	36.1	0.029662766
cg00381076	162681	36	18	50138795	36.1	0.020640014
cg00384537	3886	36	17	36891489	36.1	0.75544984
cg00386408	7045	36	5	135392869	36.1	0.169467613
cg00387170	116113	36	6	41621980	36.1	0.080355103
cg00393585	152756	36	4	166097541	36.1	0.107951691
cg00394658	5795	36	11	47958245	36.1	0.408954201
cg00396163	284944	36	2	84597095	36.1	0.074064351
cg00396894	339779	36	2	27215924	36.1	0.770134589
cg00397740	5498	36	1	159402945	36.1	0.061775378
cg00398048	175	36	4	178601336	36.1	0.306102788
cg00399483	1630	36	18	48122376	36.1	0.161873586
cg00400263	63939	36	20	57947596	36.1	0.937439192
cg00402366	127255	36	1	74436338	36.1	0.059000382
cg00405070	10961	36	12	110935030	36.1	0.056198316
cg00405568	4836	36	17	40494491	36.1	0.069942376
cg00405677	9421	36	5	153838295	36.1	0.042690005
cg00407150	57467	36	3	42718798	36.1	0.843889383
cg00410419	170622	36	13	75009786	36.1	0.039019669
cg00410576	5597	36	15	50098428	36.1	0.027901143
cg00410895	374969	36	1	43056471	36.1	0.690795826
cg00410898	6781	36	8	23768300	36.1	0.183993795
cg00411097	202915	36	7	1562576	36.1	0.342952423
cg00412772	64073	36	19	43486685	36.1	0.62164434
cg00412805	131377	36	3	42701974	36.1	0.951699443
cg00413066	10017	36	15	50192756	36.1	0.923262979
cg00415993	2151	36	5	75954944	36.1	0.324133907
cg00417297	285267	36	3	40493746	36.1	0.040763178
cg00418150	60529	36	11	44284445	36.1	0.282554048
cg00419564	6277	36	1	151775484	36.1	0.049680245
cg00420568	53358	36	9	90984724	36.1	0.099726231
cg00420715	157680	36	8	100094540	36.1	0.031489442
cg00420929	54858	36	19	18312112	36.1	0.395630591
cg00422913	84981	36	17	1565772	36.1	0.052918167
cg00424946	6645	36	16	67778673	36.1	0.036704424
cg00425710	4489	36	16	55230172	36.1	0.744596474
cg00426056	51596	36	6	33493874	36.1	0.025780423
cg00426498	399687	36	17	24531793	36.1	0.197416716
cg00426963	55582	36	9	85725575	36.1	0.0499916
cg00427635	161514	36	15	71953425	36.1	0.286439321
cg00430287	2444	36	6	116489569	36.1	0.769341581
cg00430945	64130	36	19	54309121	36.1	0.024074756
cg00431050	83401	36	10	103975720	36.1	0.626814387
cg00431549	4256	36	12	14930292	36.1	0.260718506
cg00432979	78988	36	13	20648473	36.1	0.042691521
cg00433406	127731	36	1	20489562	36.1	0.871119907
cg00435408	89970	36	16	55778163	36.1	0.076316107
cg00436282	6779	36	4	70896038	36.1	0.780924294
cg00436301	221294	36	6	116528429	36.1	0.052691896
cg00436603	1571	36	10	135190730	36.1	0.81553525
cg00441382	9399	36	15	72071534	36.1	0.015568151
cg00445824	51477	36	19	18409929	36.1	0.030906648
cg00446235	50848	36	1	159275268	36.1	0.0589989
cg00447208	147138	36	17	73637896	36.1	0.033689532
cg00448720	338872	36	13	23781014	36.1	0.871739052
cg00449941	10615	36	17	23950138	36.1	0.056383279
cg00451635	2013	36	16	10582531	36.1	0.693190255
cg00453193	26136	36	7	115638286	36.1	0.009295375
cg00459975	79618	36	8	28805018	36.1	0.038782731
cg00461841	80063	36	16	10430986	36.1	0.67863586
cg00462994	162417	36	17	39437481	36.1	0.042062212
cg00463202	113622	36	13	113155711	36.1	0.931061062
cg00463577	115004	36	6	74218632	36.1	0.031867575
cg00463848	3849	36	12	51332372	36.1	0.749743714
cg00464269	7126	36	17	23686969	36.1	0.031124363
cg00465284	347730	36	2	80385409	36.1	0.054167963
cg00466249	124565	36	17	76884479	36.1	0.4574588
cg00466492	404217	36	19	7897731	36.1	0.947714751
cg00466544	54916	36	14	56115996	36.1	0.04219793
cg00468146	3400	36	6	19946190	36.1	0.121794484
cg00469635	51400	36	11	73560119	36.1	0.009483198
cg00471562	22884	36	10	1092373	36.1	0.01742115
cg00472814	9510	36	21	27139547	36.1	0.031987008
cg00474004	3448	36	9	21229944	36.1	0.681570327
cg00474209	28514	36	6	170441985	36.1	0.062869466
cg00475955	51490	36	9	130631870	36.1	0.028350765
cg00476580	81611	36	1	148474207	36.1	0.020605252
cg00479269	55571	36	2	101236407	36.1	0.073401305
cg00480115	5349	36	19	40298717	36.1	0.850893407
cg00480356	25764	36	15	41880098	36.1	0.18334172
cg00483154	51428	36	5	176876110	36.1	0.0189218
cg00485296	4832	36	16	1761560	36.1	0.014945003
cg00485380	11335	36	7	26207085	36.1	0.046645258
cg00487159	8651	36	16	11257069	36.1	0.024626983
cg00488718	256471	36	4	129106494	36.1	0.04101764
cg00489401	2324	36	5	180008481	36.1	0.099415799
cg00491404	79574	36	1	110108114	36.1	0.840210213
cg00491839	23645	36	19	54067452	36.1	0.058790111
cg00493400	6772	36	2	191587372	36.1	0.04583526
cg00495415	6667	36	12	52060062	36.1	0.039929305
cg00495442	57148	36	20	36534586	36.1	0.074806811
cg00496170	51382	36	14	66896633	36.1	0.033424985
cg00497251	57140	36	2	241157398	36.1	0.036944897
cg00498305	6571	36	10	118990226	36.1	0.384936774
cg00499599	8888	36	21	46530820	36.1	0.057175717
cg00499822	6387	36	10	44201557	36.1	0.104199706
cg00500400	2033	36	22	39817229	36.1	0.057822054
cg00501366	242	36	17	7933201	36.1	0.844970733
cg00502442	79683	36	6	157721881	36.1	0.03552697
cg00503458	22889	36	1	154171063	36.1	0.129286612
cg00503840	1749	36	7	96488445	36.1	0.153317363
cg00504595	55504	36	13	23042985	36.1	0.478972114
cg00509616	145781	36	15	55671707	36.1	0.152098807
cg00510787	55005	36	6	151814639	36.1	0.757484387
cg00510956	10657	36	1	32251027	36.1	0.852305728
cg00511475	1013	36	16	87765831	36.1	0.421606677
cg00512031	54360	36	4	5072877	36.1	0.871539976
cg00512279	6571	36	10	118990981	36.1	0.025820901
cg00512374	3487	36	17	35853208	36.1	0.032944121
cg00513467	55958	36	9	21325551	36.1	0.084313913
cg00514407	5270	36	2	224612870	36.1	0.04524965
cg00514895	8532	36	4	8645313	36.1	0.042009161
cg00515905	79574	36	1	110108030	36.1	0.926053863
cg00516481	5152	36	21	42946271	36.1	0.246266952
cg00518989	3985	36	22	29938519	36.1	0.026243111
cg00519627	79585	36	16	4406651	36.1	0.025816387
cg00520135	7168	36	15	61120899	36.1	0.911911339
cg00521434	83873	36	1	109883488	36.1	0.835298888
cg00522034	868	36	3	107070411	36.1	0.013096106
cg00522316	8570	36	19	6376042	36.1	0.052663584
cg00528052	10765	36	1	201043918	36.1	0.014578379
cg00528967	8428	36	13	98026956	36.1	0.018845539
cg00532335	9211	36	10	95506851	36.1	0.72294573
cg00532890	5087	36	1	162795306	36.1	0.048308782
cg00534274	23657	36	4	139382791	36.1	0.261617959
cg00537910	10058	36	2	219792855	36.1	0.917521644
cg00539322	6295	36	2	233881099	36.1	0.697886403
cg00539716	3344	36	2	48395425	36.1	0.049114316
cg00540544	1465	36	1	199742920	36.1	0.016300284
cg00544557	259234	36	21	38500612	36.1	0.926065113
cg00545573	51347	36	12	117294819	36.1	0.105673847
cg00546491	5137	36	7	32077587	36.1	0.299773861
cg00546897	284837	36	21	44056660	36.1	0.471526503
cg00547018	56052	36	16	5061710	36.1	0.245650766
cg00548060	80896	36	1	181028528	36.1	0.698134024
cg00548268	4885	36	7	98083766	36.1	0.372390276
cg00550617	85280	36	17	36659343	36.1	0.574426162
cg00551244	157376	36	8	125252957	36.1	0.855743362
cg00554173	9762	36	20	3097777	36.1	0.85702804
cg00554250	10062	36	11	47237946	36.1	0.162774929
cg00554682	91752	36	2	185171377	36.1	0.042820783
cg00554702	1111	36	11	125001855	36.1	0.224510211
cg00556408	164656	36	22	35830534	36.1	0.86802333
cg00559473	8086	36	12	52001859	36.1	0.03412232
cg00560119	6812	36	9	129413930	36.1	0.069101031
cg00563229	55113	36	1	28158733	36.1	0.028766868
cg00563926	7049	36	1	92125069	36.1	0.168005292
cg00563932	5730	36	9	138990870	36.1	0.570749371
cg00564163	79689	36	7	87773915	36.1	0.19065891
cg00565075	51386	36	22	36574839	36.1	0.156856489
cg00565688	7161	36	1	3558072	36.1	0.115469517
cg00566759	1824	36	18	26936343	36.1	0.048430045
cg00567479	9855	36	2	241944672	36.1	0.081609958
cg00567749	1462	36	5	82803664	36.1	0.132606453
cg00568128	55088	36	10	115924090	36.1	0.051228907
cg00568792	3703	36	11	124967764	36.1	0.086327758
cg00569620	55347	36	3	113180343	36.1	0.081284744
cg00571634	54554	36	3	123617510	36.1	0.200781885
cg00573606	1293	36	2	237987419	36.1	0.889726889
cg00575744	3109	36	6	33016620	36.1	0.060478447
cg00576250	284747	36	20	44521172	36.1	0.077289527
cg00577167	229	36	9	103237496	36.1	0.670616028
cg00577464	6469	36	7	155297541	36.1	0.032008449
cg00581156	27292	36	5	61735173	36.1	0.030088566
cg00582628	8601	36	8	54927068	36.1	0.412246487
cg00584022	3845	36	12	25294434	36.1	0.038164748
cg00585790	3987	36	2	108571277	36.1	0.25707224
cg00585846	4795	36	6	31623437	36.1	0.072810126
cg00587613	390212	36	11	66976799	36.1	0.88254655
cg00594118	25920	36	9	139269821	36.1	0.02976997
cg00594952	9783	36	1	40903228	36.1	0.797049257
cg00597076	4641	36	17	1342630	36.1	0.683299525
cg00598858	5589	36	19	11406966	36.1	0.0408349
cg00601486	341567	36	12	47009415	36.1	0.930640223
cg00602891	79415	36	17	78002153	36.1	0.095919656
cg00605270	27293	36	1	28134139	36.1	0.030070809
cg00609097	10420	36	1	45729561	36.1	0.038904566
cg00611397	26164	36	20	60201421	36.1	0.856421329
cg00612467	3033	36	4	109130526	36.1	0.064461566
cg00613255	3630	36	11	2138952	36.1	0.901936063
cg00613344	79802	36	1	220789293	36.1	0.823924705
cg00615241	5657	36	19	790689	36.1	0.316361548
cg00615377	23543	36	22	34566595	36.1	0.184485285
cg00615915	5271	36	18	59788279	36.1	0.129797401
cg00616129	55359	36	12	10718281	36.1	0.046584945
cg00616135	114294	36	15	61200667	36.1	0.868469416
cg00616369	4691	36	2	232037340	36.1	0.024919602
cg00617305	149345	36	1	200124563	36.1	0.046023478
cg00619207	79961	36	1	111544891	36.1	0.443424434
cg00620024	5537	36	9	126992712	36.1	0.66939834
cg00620629	221302	36	6	117096644	36.1	0.045956832
cg00622552	161753	36	15	73803390	36.1	0.310650574
cg00622677	10098	36	4	99798271	36.1	0.084305571
cg00623593	1793	36	10	128657600	36.1	0.925131164
cg00625425	163782	36	1	62558100	36.1	0.626030796
cg00626119	4914	36	1	155051912	36.1	0.785692988
cg00626466	2799	36	12	63440249	36.1	0.547394131
cg00629217	84708	36	4	54120106	36.1	0.799040825
cg00630164	9132	36	1	41022649	36.1	0.087863722
cg00630249	284613	36	1	109838412	36.1	0.022884027
cg00630583	5426	36	12	131774387	36.1	0.018290986
cg00631230	65082	36	12	121316869	36.1	0.041408258
cg00633969	83666	36	3	123767240	36.1	0.898952303
cg00635481	7629	36	6	35334895	36.1	0.022396949
cg00636639	92399	36	9	124067070	36.1	0.047650755
cg00638514	347741	36	17	70443643	36.1	0.065704577
cg00642303	23527	36	3	196644201	36.1	0.020047572
cg00643392	83546	36	19	12807856	36.1	0.314921599
cg00644033	57876	36	7	100382640	36.1	0.943685042
cg00645579	3665	36	11	607140	36.1	0.430068006
cg00645922	51014	36	5	114990078	36.1	0.044211423
cg00646492	9446	36	10	106004286	36.1	0.16277594
cg00647741	10782	36	19	63385262	36.1	0.415464003
cg00648153	26503	36	6	74420870	36.1	0.077089659
cg00648883	196549	36	13	31422761	36.1	0.250027184
cg00650762	2048	36	1	22909955	36.1	0.021102447
cg00650876	4904	36	1	42920645	36.1	0.023999455
cg00651216	3326	36	6	44321698	36.1	0.092345591
cg00653387	5764	36	7	136679075	36.1	0.118665941
cg00654814	146664	36	17	72376663	36.1	0.086784295
cg00654816	166793	36	4	4342312	36.1	0.04046788
cg00655307	2099	36	6	152170436	36.1	0.040383833
cg00655779	10574	36	2	73314576	36.1	0.03089702
cg00657095	5467	36	6	35418101	36.1	0.122135065
cg00657582	57680	36	14	20974746	36.1	0.076206308
cg00658007	343035	36	1	209732752	36.1	0.07476177
cg00658626	160762	36	12	109769362	36.1	0.086773255
cg00659129	50807	36	8	131483796	36.1	0.70352352
cg00659953	65990	36	16	710732	36.1	0.012672395
cg00660989	54813	36	14	44502266	36.1	0.258544092
cg00661202	131474	36	3	14141503	36.1	0.011290264
cg00662556	2587	36	18	73092352	36.1	0.152478638
cg00665395	9654	36	2	219283734	36.1	0.039602509
cg00666446	93474	36	1	245308896	36.1	0.108592649
cg00666746	85360	36	19	15078781	36.1	0.193310982
cg00668685	283375	36	12	54910819	36.1	0.956501419
cg00669856	10252	36	4	124537229	36.1	0.171431962
cg00671161	540	36	13	51484368	36.1	0.021180234
cg00672638	23092	36	5	142129583	36.1	0.066321956
cg00673191	9980	36	21	36458793	36.1	0.415027702
cg00676660	56999	36	3	64647649	36.1	0.047341842
cg00677811	83605	36	7	45006846	36.1	0.061929223
cg00678539	55329	36	15	54544917	36.1	0.196512275
cg00679556	11074	36	6	30188761	36.1	0.671399975
cg00679738	375061	36	1	229241869	36.1	0.013708644
cg00682653	10490	36	14	67211195	36.1	0.029509834
cg00685836	8499	36	12	80677387	36.1	0.019705446
cg00686022	283461	36	12	38306345	36.1	0.920042434
cg00686623	823	36	11	64705614	36.1	0.02665766
cg00687674	283673	36	15	67160314	36.1	0.354648754
cg00687686	65009	36	16	57054737	36.1	0.039149291
cg00688421	5910	36	4	99400943	36.1	0.028370152
cg00689010	23385	36	1	158578517	36.1	0.795146545
cg00689340	6242	36	2	74522180	36.1	0.576057497
cg00690280	280664	36	20	43766147	36.1	0.660796667
cg00691625	2516	36	9	126309628	36.1	0.883153837
cg00692549	23435	36	1	10995042	36.1	0.099759414
cg00702231	5325	36	6	144371166	36.1	0.858548281
cg00702729	55262	36	7	99595590	36.1	0.879747888
cg00704310	79047	36	19	38979943	36.1	0.03153016
cg00704909	1315	36	11	14477895	36.1	0.02389379
cg00707317	23057	36	1	181654187	36.1	0.063374774
cg00708598	11061	36	13	52211896	36.1	0.167544035
cg00708642	1983	36	14	102870271	36.1	0.043512757
cg00711916	26504	36	2	96790001	36.1	0.062139296
cg00712898	55119	36	1	109036731	36.1	0.015775325
cg00714377	84174	36	20	34708129	36.1	0.069277737
cg00717862	51726	36	3	187771465	36.1	0.072954524
cg00718440	1029	36	9	21985312	36.1	0.058106781
cg00718513	28905	36	2	88996387	36.1	0.664803669
cg00718748	57547	36	17	16497596	36.1	0.026447361
cg00720072	54708	36	10	94041139	36.1	0.02847228
cg00720137	83657	36	16	79132519	36.1	0.012027594
cg00720723	51602	36	2	202838890	36.1	0.048778783
cg00722300	117579	36	19	13999639	36.1	0.732808779
cg00724662	10482	36	11	62329769	36.1	0.04724686
cg00725635	8707	36	1	191422429	36.1	0.176413144
cg00727590	50487	36	22	29866549	36.1	0.263475047
cg00727947	353514	36	19	59516912	36.1	0.949072081
cg00728317	4494	36	16	55249534	36.1	0.098408893
cg00728398	64769	36	1	37753286	36.1	0.020032874
cg00728602	80737	36	6	31852906	36.1	0.038677676
cg00729275	147429	36	18	22699132	36.1	0.791934672
cg00729541	84895	36	9	130838398	36.1	0.020310557
cg00729875	54873	36	1	99884301	36.1	0.355855171
cg00731459	9759	36	2	239988028	36.1	0.017026509
cg00736326	10552	36	7	98761814	36.1	0.065219859
cg00739120	10430	36	19	40727715	36.1	0.2677176
cg00743372	7745	36	6	28217627	36.1	0.04648728
cg00744433	1525	36	21	17805938	36.1	0.775921116
cg00745543	341567	36	12	47009021	36.1	0.883409822
cg00745735	84665	36	10	69538866	36.1	0.588016132
cg00746083	57680	36	14	20975294	36.1	0.036439907
cg00747849	6576	36	22	17545386	36.1	0.256790367
cg00750606	978	36	1	20771708	36.1	0.798502384
cg00751288	90624	36	5	130534684	36.1	0.0208245
cg00754253	117245	36	11	63015763	36.1	0.211745121
cg00754617	171169	36	19	53801100	36.1	0.693864329
cg00755043	158046	36	9	90339979	36.1	0.059045324
cg00756887	81607	36	1	159326278	36.1	0.837690435
cg00757070	7379	36	11	118332292	36.1	0.757543354
cg00757952	1414	36	22	25344415	36.1	0.845975561
cg00761755	124935	36	17	1478329	36.1	0.014736465
cg00762512	11019	36	4	39137001	36.1	0.044405351
cg00763679	4735	36	2	241902871	36.1	0.057658193
cg00763889	54979	36	11	63087120	36.1	0.678372387
cg00766729	147808	36	19	60827948	36.1	0.043028018
cg00767581	3233	36	2	176723371	36.1	0.183433174
cg00769470	140881	36	20	155338	36.1	0.826271256
cg00769520	6489	36	12	22379732	36.1	0.028269841
cg00770279	1032	36	19	10540308	36.1	0.02326055
cg00772000	378884	36	6	18231028	36.1	0.158080034
cg00775197	202500	36	6	44373032	36.1	0.064392469
cg00777121	11186	36	3	50353195	36.1	0.024501497
cg00777555	378	36	3	57558114	36.1	0.025098393
cg00778920	27339	36	11	60430946	36.1	0.069129499
cg00779924	399717	36	10	8134647	36.1	0.141771997
cg00782174	6510	36	19	51983466	36.1	0.065553816
cg00782854	598	36	20	29774519	36.1	0.049613788
cg00783759	55132	36	4	129202891	36.1	0.028075964
cg00784357	5879	36	7	6380402	36.1	0.027176403
cg00791249	112812	36	19	10287722	36.1	0.058338949
cg00792687	80185	36	8	33489641	36.1	0.044178588
cg00792740	7337	36	15	23235581	36.1	0.045732759
cg00793648	57062	36	14	93618521	36.1	0.728465273
cg00793774	81603	36	10	104393697	36.1	0.020180367
cg00795268	399879	36	11	36250899	36.1	0.844212693
cg00795812	5133	36	2	242450682	36.1	0.721934441
cg00796728	2526	36	11	93916546	36.1	0.042614228
cg00798206	9943	36	3	38182114	36.1	0.035335407
cg00804048	1984	36	17	7151263	36.1	0.115061763
cg00804392	399	36	4	39874990	36.1	0.052175244
cg00806490	1012	36	16	81218374	36.1	0.087563868
cg00807586	9940	36	3	38055794	36.1	0.057422823
cg00808492	83998	36	1	120155682	36.1	0.72491491
cg00810473	79856	36	15	62230762	36.1	0.018879124
cg00810495	80135	36	1	84717455	36.1	0.141361345
cg00812502	9993	36	22	17489875	36.1	0.01712553
cg00814580	79090	36	19	50372809	36.1	0.13172957
cg00815440	7386	36	19	34395868	36.1	0.010286717
cg00815583	157574	36	8	28404042	36.1	0.084268096
cg00816620	81627	36	1	183394124	36.1	0.490136358
cg00818693	151613	36	3	181802658	36.1	0.021090006
cg00818872	1141	36	1	152806895	36.1	0.070425389
cg00819310	81839	36	1	115995306	36.1	0.845242012
cg00819362	25999	36	19	41216048	36.1	0.900017238
cg00819696	8914	36	12	55129283	36.1	0.029726633
cg00821764	7372	36	3	125932370	36.1	0.022399764
cg00822607	146542	36	16	30490419	36.1	0.026919514
cg00823148	1419	36	2	208720540	36.1	0.793393996
cg00824109	1108	36	12	6586827	36.1	0.052928081
cg00826384	5803	36	7	121300301	36.1	0.031807206
cg00827369	7458	36	7	73226189	36.1	0.023240212
cg00828602	7474	36	3	55495874	36.1	0.102351439
cg00830029	83714	36	12	2814163	36.1	0.739350412
cg00830393	26018	36	3	66634753	36.1	0.049164255
cg00831028	51507	36	20	54477152	36.1	0.019132969
cg00832517	112487	36	14	30996543	36.1	0.108092385
cg00833393	10488	36	9	35721638	36.1	0.044262854
cg00834958	81628	36	7	99915083	36.1	0.085715267
cg00836605	221895	36	7	28186572	36.1	0.028373601
cg00837103	1299	36	20	60917713	36.1	0.411933513
cg00838150	4286	36	3	69871132	36.1	0.055599217
cg00839584	3552	36	2	113258562	36.1	0.493504087
cg00839802	4121	36	6	119712937	36.1	0.044000835
cg00840403	10164	36	16	70117706	36.1	0.09589546
cg00840516	8692	36	3	50335101	36.1	0.613049771
cg00841581	10274	36	3	137953852	36.1	0.034927149
cg00845900	51200	36	7	129718965	36.1	0.917089444
cg00846036	1740	36	11	84311774	36.1	0.417144178
cg00848394	25886	36	3	52163808	36.1	0.046193201
cg00848397	79154	36	17	32022707	36.1	0.029833623
cg00848728	1600	36	1	58488606	36.1	0.004173084
cg00849368	153642	36	5	94916167	36.1	0.089059982
cg00850538	51232	36	2	36435542	36.1	0.834579316
cg00852964	8876	36	6	133076843	36.1	0.1913399
cg00853068	752	36	17	40654375	36.1	0.084794752
cg00854637	55815	36	16	66398358	36.1	0.03473939
cg00854995	6500	36	5	133540829	36.1	0.029728652
cg00856375	10213	36	2	161872922	36.1	0.058131915
cg00858899	595	36	11	69164458	36.1	0.095060298
cg00859193	51371	36	13	28131011	36.1	0.025198253
cg00861635	7752	36	16	3225426	36.1	0.056245995
cg00862290	27094	36	3	180467667	36.1	0.582202211
cg00862770	2289	36	6	35763742	36.1	0.04008652
cg00864867	5074	36	12	78609399	36.1	0.059106387
cg00870662	84552	36	18	76106656	36.1	0.042134043
cg00871453	93594	36	8	124153821	36.1	0.066960893
cg00873037	252969	36	8	11664393	36.1	0.051393258
cg00873937	220202	36	10	69661570	36.1	0.058606326
cg00875272	6886	36	1	47467908	36.1	0.079962049
cg00876704	5585	36	19	14405684	36.1	0.038885358
cg00877887	405753	36	15	43193946	36.1	0.042882112
cg00877964	6509	36	2	65069142	36.1	0.035956585
cg00881086	27031	36	3	133924632	36.1	0.060196938
cg00881370	55908	36	19	11209439	36.1	0.941877415
cg00882451	7783	36	16	21130364	36.1	0.875974113
cg00882832	10252	36	4	124537433	36.1	0.085696515
cg00884221	3490	36	4	57671672	36.1	0.099241151
cg00884529	28969	36	7	16652348	36.1	0.067511214
cg00885506	114987	36	9	115142613	36.1	0.124696039
cg00886554	10874	36	4	56197355	36.1	0.052243011
cg00887101	80789	36	11	62177154	36.1	0.077333395
cg00887547	51347	36	12	117295403	36.1	0.063348292
cg00887700	1967	36	12	122684313	36.1	0.032576701
cg00888007	894	36	12	4252445	36.1	0.021690964
cg00888479	57419	36	20	19141824	36.1	0.069960495
cg00888561	115825	36	13	51055911	36.1	0.049295563
cg00890257	123099	36	14	99695509	36.1	0.030820221
cg00891278	348807	36	3	127596474	36.1	0.085923539
cg00892798	4804	36	17	44927908	36.1	0.026891166
cg00893242	27044	36	7	127078816	36.1	0.05378635
cg00893636	9852	36	3	37009844	36.1	0.024666956
cg00897329	246269	36	6	108722981	36.1	0.061470657
cg00899086	55752	36	4	78090318	36.1	0.045229542
cg00899641	23451	36	2	198007831	36.1	0.043608669
cg00899659	7570	36	10	44815977	36.1	0.232370131
cg00901493	51087	36	17	7138099	36.1	0.050943162
cg00901652	9646	36	11	10729010	36.1	0.070867828
cg00901683	10898	36	7	98874692	36.1	0.017845835
cg00901704	60386	36	17	70796920	36.1	0.058150776
cg00901766	4298	36	19	6230546	36.1	0.070838719
cg00903242	10752	36	3	213161	36.1	0.194368987
cg00904483	4255	36	10	131244863	36.1	0.880336849
cg00904574	1263	36	1	45038265	36.1	0.052485917
cg00905170	23212	36	8	67503860	36.1	0.012945069
cg00906183	9146	36	17	77261331	36.1	0.023114962
cg00908551	2188	36	11	22603507	36.1	0.045276636
cg00910067	56301	36	19	38409385	36.1	0.104528454
cg00910168	57647	36	12	124039974	36.1	0.731376271
cg00911873	221823	36	7	18033988	36.1	0.593685939
cg00915289	1163	36	1	153213570	36.1	0.024092769
cg00916199	55374	36	5	139999471	36.1	0.02709206
cg00916635	26191	36	1	114215835	36.1	0.170195581
cg00917893	5162	36	3	58394821	36.1	0.049355588
cg00918794	5479	36	15	62241994	36.1	0.064136921
cg00919857	29767	36	15	49830550	36.1	0.11642719
cg00922727	27244	36	6	109521816	36.1	0.104753411
cg00925229	56834	36	11	63809123	36.1	0.028405954
cg00925717	6338	36	16	23220649	36.1	0.070413179
cg00929606	7551	36	7	99518216	36.1	0.263478342
cg00929855	3303	36	6	31891343	36.1	0.030857277
cg00930078	23219	36	1	222368576	36.1	0.040336949
cg00930194	5626	36	5	177356204	36.1	0.150995234
cg00933411	10395	36	8	13417461	36.1	0.415679555
cg00935388	122665	36	14	20595159	36.1	0.927950438
cg00935430	339500	36	1	225817913	36.1	0.072497292
cg00936626	80235	36	3	198179253	36.1	0.595619133
cg00940278	2627	36	18	18003502	36.1	0.02532765
cg00940891	53834	36	4	996016	36.1	0.029958307
cg00941229	56957	36	1	148249024	36.1	0.053452093
cg00943245	56097	36	5	140847570	36.1	0.809707959
cg00943909	2778	36	20	56861337	36.1	0.536980568
cg00943950	7320	36	5	133734820	36.1	0.057509798
cg00945507	23480	36	7	54795171	36.1	0.23651937
cg00945862	57835	36	2	74423748	36.1	0.879344531
cg00947019	94239	36	7	44854483	36.1	0.03350141
cg00948524	84282	36	17	26321883	36.1	0.043131407
cg00950418	6733	36	7	104816361	36.1	0.014078587
cg00950621	80765	36	15	79403396	36.1	0.033411451
cg00951770	5875	36	14	23811503	36.1	0.806867453
cg00953256	595	36	11	69178056	36.1	0.913636248
cg00953277	6427	36	17	72244295	36.1	0.03494339
cg00954003	9168	36	2	84985903	36.1	0.028222519
cg00954566	6319	36	10	102096395	36.1	0.029371908
cg00955230	5982	36	7	73307141	36.1	0.06372677
cg00955451	321	36	15	27000932	36.1	0.68199842
cg00958517	6483	36	16	69030817	36.1	0.021141293
cg00960702	26093	36	19	52451631	36.1	0.033094999
cg00962459	10887	36	2	68725146	36.1	0.857880473
cg00964109	84993	36	15	72540838	36.1	0.038816041
cg00970325	344838	36	3	144165866	36.1	0.137504899
cg00971396	5437	36	3	185564094	36.1	0.030247763
cg00973286	7132	36	12	6321391	36.1	0.033323726
cg00973334	91012	36	12	48847289	36.1	0.066225261
cg00973677	1129	36	7	136204135	36.1	0.033774546
cg00976054	10476	36	17	70554132	36.1	0.060620949
cg00979348	10855	36	4	84475369	36.1	0.077210856
cg00980978	10406	36	20	43532138	36.1	0.056164164
cg00983520	1375	36	22	49363933	36.1	0.278203297
cg00983899	51475	36	11	67047429	36.1	0.854215216
cg00984602	6722	36	6	43247670	36.1	0.126986716
cg00987015	1128	36	11	62445327	36.1	0.816998365
cg00987379	55893	36	8	28300305	36.1	0.089566911
cg00995065	10599	36	12	21174992	36.1	0.548653265
cg00995152	153090	36	9	123536136	36.1	0.773140766
cg00995327	9435	36	3	144321537	36.1	0.041900621
cg00995520	3738	36	1	111019805	36.1	0.454006063
cg01000094	144106	36	11	18239903	36.1	0.869877379
cg01001286	3603	36	15	79262693	36.1	0.201333752
cg01007201	50856	36	12	8166472	36.1	0.919723149
cg01009664	7200	36	3	131176303	36.1	0.038139398
cg01013324	1949	36	17	7548793	36.1	0.041440126
cg01015871	84560	36	16	55156689	36.1	0.684050695
cg01015879	5962	36	11	109672959	36.1	0.089285704
cg01021485	53944	36	15	62435277	36.1	0.015695763
cg01025842	8717	36	16	65752570	36.1	0.056982037
cg01026744	266812	36	4	89838076	36.1	0.669730346
cg01027739	57171	36	9	130882559	36.1	0.073668777
cg01027805	51222	36	14	20636703	36.1	0.052788532
cg01029592	6665	36	17	7434177	36.1	0.800978734
cg01031251	6195	36	1	26728010	36.1	0.596014159
cg01031400	8793	36	8	23077458	36.1	0.019041771
cg01033160	1054	36	19	38557113	36.1	0.034950496
cg01035238	7130	36	2	151921477	36.1	0.804934536
cg01035422	5346	36	15	88023559	36.1	0.814558671
cg01036148	6051	36	1	200218489	36.1	0.012937408
cg01036173	55848	36	9	5427898	36.1	0.057711363
cg01036779	10045	36	19	6719251	36.1	0.04905966
cg01037108	3313	36	5	137939119	36.1	0.026968112
cg01040062	124936	36	17	3993216	36.1	0.035360236
cg01040759	8869	36	2	85969895	36.1	0.030622438
cg01040850	3140	36	1	179269292	36.1	0.651919024
cg01041367	54968	36	8	75050634	36.1	0.089453584
cg01044662	6936	36	2	75791868	36.1	0.158654472
cg01044722	4628	36	17	8474851	36.1	0.07632139
cg01046174	200576	36	2	208838945	36.1	0.047066607
cg01047414	5264	36	10	13381666	36.1	0.033003226
cg01048931	81552	36	7	55607425	36.1	0.041982079
cg01049530	651	36	4	82171032	36.1	0.047517566
cg01050433	7301	36	15	39638334	36.1	0.073705593
cg01053621	336	36	1	159460615	36.1	0.939230628
cg01055695	5047	36	9	137592771	36.1	0.88738489
cg01056568	9340	36	17	9669983	36.1	0.578012018
cg01057962	604	36	3	188946006	36.1	0.034066715
cg01058368	1008	36	5	24681244	36.1	0.726429304
cg01062029	4920	36	9	93752730	36.1	0.022773657
cg01063524	4830	36	17	46585699	36.1	0.121952685
cg01064307	1604	36	1	205561661	36.1	0.024517995
cg01064957	6643	36	5	122138766	36.1	0.018836468
cg01065920	55967	36	12	93921456	36.1	0.041983629
cg01069256	51101	36	8	79740497	36.1	0.058523504
cg01071811	26013	36	20	41576494	36.1	0.531142763
cg01072821	203074	36	8	10419575	36.1	0.745701361
cg01076838	255043	36	19	60432494	36.1	0.909451794
cg01078276	5328	36	10	75340683	36.1	0.017141945
cg01078434	116511	36	6	29563511	36.1	0.857771569
cg01081263	57758	36	11	9069047	36.1	0.162214728
cg01086895	8642	36	11	6633091	36.1	0.168074587
cg01086978	10565	36	8	68417642	36.1	0.049972714
cg01087382	6885	36	6	91353911	36.1	0.506916775
cg01087710	80262	36	16	65701676	36.1	0.033886556
cg01090445	10293	36	3	49868952	36.1	0.053297938
cg01091448	23600	36	5	34043884	36.1	0.04359393
cg01091565	55897	36	15	88095766	36.1	0.877501959
cg01092036	4317	36	11	102100510	36.1	0.804288494
cg01092561	79660	36	8	9046091	36.1	0.012953406
cg01095590	9674	36	1	173428408	36.1	0.029105008
cg01097940	84727	36	12	6852581	36.1	0.057080538
cg01100784	23162	36	16	1696772	36.1	0.041999746
cg01100796	1376	36	1	53434628	36.1	0.221687736
cg01103730	50604	36	1	205105327	36.1	0.888440729
cg01103836	4650	36	19	17073632	36.1	0.987174597
cg01104423	27102	36	7	6065259	36.1	0.05399522
cg01106788	57724	36	18	41751531	36.1	0.853349897
cg01107031	7040	36	19	46550999	36.1	0.058895436
cg01107741	124583	36	17	74517675	36.1	0.046393684
cg01108476	6954	36	6	35217361	36.1	0.970355682
cg01110312	2967	36	12	122682873	36.1	0.713196517
cg01110846	253980	36	16	29844691	36.1	0.048002469
cg01112778	5521	36	5	146441180	36.1	0.614801682
cg01114088	54360	36	4	5072012	36.1	0.107297371
cg01116966	6932	36	5	133477916	36.1	0.014201053
cg01117627	10858	36	14	99220466	36.1	0.029982416
cg01119135	79098	36	1	205272148	36.1	0.891280737
cg01120165	83933	36	22	49032279	36.1	0.052571469
cg01120307	349236	36	9	91168969	36.1	0.915591904
cg01120308	8301	36	11	85458619	36.1	0.144302332
cg01120898	3556	36	3	191714076	36.1	0.03224853
cg01124420	10913	36	2	108971950	36.1	0.485981169
cg01124961	55756	36	8	28803372	36.1	0.030916948
cg01125463	5190	36	6	43054156	36.1	0.298627191
cg01126560	286257	36	9	139006125	36.1	0.241842971
cg01127428	50511	36	12	100657171	36.1	0.950623469
cg01128603	10992	36	11	65576967	36.1	0.150316373
cg01129459	341883	36	14	59456581	36.1	0.096163441
cg01130192	48	36	9	32375002	36.1	0.053606638
cg01131735	10609	36	17	37221945	36.1	0.035196858
cg01135200	134957	36	6	147566271	36.1	0.066446288
cg01136458	64478	36	8	4840683	36.1	0.484508174
cg01137065	3607	36	17	78070299	36.1	0.044582201
cg01137198	160760	36	12	109504832	36.1	0.031149707
cg01137532	22891	36	10	63803894	36.1	0.017349076
cg01137708	4790	36	4	103642400	36.1	0.040251235
cg01137737	51573	36	16	19440911	36.1	0.052638869
cg01138020	201305	36	17	4283843	36.1	0.040531639
cg01139059	7247	36	2	122229458	36.1	0.081014837
cg01139966	55204	36	1	148936420	36.1	0.078092306
cg01141769	29761	36	21	16023858	36.1	0.046847612
cg01143454	128653	36	20	2743601	36.1	0.140521234
cg01144286	24141	36	20	9443596	36.1	0.052519435
cg01145389	1031	36	1	51206428	36.1	0.047440845
cg01145396	1146	36	2	233111307	36.1	0.716972134
cg01146980	134218	36	5	34966001	36.1	0.035996023
cg01148741	1844	36	2	96175180	36.1	0.084308065
cg01150454	64969	36	2	95151610	36.1	0.029328938
cg01151686	3980	36	17	30331735	36.1	0.0195509
cg01151699	10369	36	22	35429205	36.1	0.067788327
cg01152019	3233	36	2	176723290	36.1	0.102050866
cg01152499	54855	36	1	117949843	36.1	0.044360622
cg01154193	55721	36	1	32443544	36.1	0.149766603
cg01154537	118924	36	10	95452157	36.1	0.09000516
cg01154775	133015	36	4	20311427	36.1	0.092423718
cg01155039	81693	36	14	102459567	36.1	0.152330297
cg01161216	22980	36	16	88466949	36.1	0.054932021
cg01161597	6873	36	8	120914159	36.1	0.066071008
cg01168201	3090	36	17	1905162	36.1	0.027701555
cg01169610	3631	36	2	98501903	36.1	0.884860098
cg01169624	8910	36	7	94124872	36.1	0.460592331
cg01169726	1749	36	7	96492361	36.1	0.056692316
cg01169778	26301	36	9	135028511	36.1	0.707632451
cg01171588	84640	36	4	144325928	36.1	0.006339103
cg01172656	29982	36	10	64563126	36.1	0.014054009
cg01172735	83667	36	1	28459530	36.1	0.075982325
cg01172899	151473	36	2	230641995	36.1	0.16143963
cg01172972	9372	36	1	52381146	36.1	0.097014967
cg01173186	140767	36	6	24234200	36.1	0.296312761
cg01173291	54993	36	15	82945044	36.1	0.022954324
cg01176271	6642	36	15	62175312	36.1	0.04917889
cg01177524	4739	36	6	11340919	36.1	0.039841967
cg01177956	6522	36	7	150387442	36.1	0.061732408
cg01182585	115416	36	7	23305260	36.1	0.059996712
cg01182697	9528	36	1	54293020	36.1	0.189934382
cg01182873	50831	36	7	141110760	36.1	0.779359091
cg01183669	54879	36	1	112963814	36.1	0.031991463
cg01184449	27436	36	2	42249674	36.1	0.73858511
cg01184522	84838	36	1	245562441	36.1	0.031484855
cg01185080	374655	36	15	88344817	36.1	0.623715992
cg01185754	2152	36	1	94779317	36.1	0.280577515
cg01186777	8744	36	19	6482016	36.1	0.043746966
cg01190915	4502	36	16	55200262	36.1	0.076861429
cg01192900	54766	36	11	110888878	36.1	0.102350049
cg01193293	27036	36	19	56336366	36.1	0.582894116
cg01194444	4656	36	1	201321345	36.1	0.987920182
cg01195053	124216	36	16	2593275	36.1	0.1450788
cg01195127	84272	36	2	32356585	36.1	0.025444779
cg01197831	8789	36	9	96395762	36.1	0.887285354
cg01199721	10985	36	12	119117147	36.1	0.027144293
cg01200060	85508	36	20	605283	36.1	0.049692327
cg01200177	5433	36	2	128332552	36.1	0.409426662
cg01204271	51087	36	17	7138724	36.1	0.060920455
cg01206472	56993	36	22	37408257	36.1	0.015678897
cg01206970	8541	36	19	54312999	36.1	0.951522707
cg01211097	9100	36	16	83290470	36.1	0.456107435
cg01214321	1808	36	8	26491346	36.1	0.024741874
cg01214847	64699	36	21	42689155	36.1	0.655879863
cg01216369	83893	36	3	174341716	36.1	0.754820413
cg01220033	89891	36	9	130458921	36.1	0.035321538
cg01221484	201514	36	19	63611891	36.1	0.035571939
cg01221637	140688	36	20	30535605	36.1	0.027041646
cg01222684	7265	36	5	159368539	36.1	0.164860881
cg01226811	3764	36	12	21818879	36.1	0.061648595
cg01226883	4524	36	1	11788229	36.1	0.027628948
cg01228636	5728	36	10	89611753	36.1	0.055898216
cg01230160	8527	36	2	233928507	36.1	0.037375851
cg01231779	22795	36	14	51605637	36.1	0.02931591
cg01234063	6484	36	11	125731217	36.1	0.087625686
cg01234133	1277	36	17	45634071	36.1	0.064556955
cg01236137	10923	36	5	32621283	36.1	0.150433405
cg01240931	324	36	5	112101942	36.1	0.467361804
cg01241375	27130	36	9	101901595	36.1	0.03782319
cg01243790	130827	36	2	102745486	36.1	0.660389447
cg01244871	51115	36	8	87589960	36.1	0.031146475
cg01245595	4047	36	21	46473073	36.1	0.037408424
cg01246405	6786	36	11	3833138	36.1	0.088369886
cg01248426	245972	36	8	87180271	36.1	0.686914431
cg01252496	55850	36	19	17187655	36.1	0.51633418
cg01253107	30968	36	9	35092903	36.1	0.050316455
cg01254459	5706	36	14	52243641	36.1	0.040010498
cg01254505	684	36	19	17377470	36.1	0.063891638
cg01255349	8496	36	12	27567964	36.1	0.07711447
cg01259619	3707	36	1	224992325	36.1	0.015395454
cg01260219	11095	36	11	129804543	36.1	0.467456941
cg01261503	11232	36	17	59924061	36.1	0.12934423
cg01261535	84656	36	16	4837217	36.1	0.044027214
cg01262913	257203	36	21	37502356	36.1	0.097462947
cg01263716	7262	36	11	2908166	36.1	0.03310718
cg01264826	58190	36	2	218973489	36.1	0.046569723
cg01265637	128653	36	20	2743930	36.1	0.901558554
cg01267315	55182	36	1	44643563	36.1	0.065110628
cg01269048	57221	36	6	138569235	36.1	0.608610526
cg01269795	10384	36	6	26548080	36.1	0.218008428
cg01272601	22848	36	2	69725189	36.1	0.082979535
cg01273150	23603	36	12	107649698	36.1	0.097657866
cg01274324	55264	36	21	32869873	36.1	0.920718144
cg01274660	7205	36	7	100303561	36.1	0.110900598
cg01275830	79946	36	10	104201739	36.1	0.879146138
cg01277844	90780	36	1	153201358	36.1	0.045289598
cg01278291	79930	36	5	176869969	36.1	0.352351818
cg01278696	8467	36	4	144653819	36.1	0.050220002
cg01280080	471	36	2	215885521	36.1	0.114610779
cg01281904	4986	36	8	54327310	36.1	0.562844784
cg01282074	1482	36	5	172594934	36.1	0.121670087
cg01282432	54916	36	14	56116610	36.1	0.038986171
cg01283289	79611	36	12	79996308	36.1	0.068862469
cg01284306	54149	36	21	18112500	36.1	0.183567833
cg01284619	610	36	19	540411	36.1	0.132048572
cg01288067	9833	36	9	36562645	36.1	0.046422556
cg01289103	125113	36	17	36074803	36.1	0.289207375
cg01291404	1280	36	12	46684139	36.1	0.066774009
cg01292265	10528	36	20	2581870	36.1	0.031117545
cg01293143	6919	36	20	62158770	36.1	0.607193931
cg01293647	4761	36	17	35017790	36.1	0.05093119
cg01294695	55897	36	15	88095644	36.1	0.077432719
cg01294702	2302	36	17	71648573	36.1	0.148428998
cg01295203	63978	36	8	71146753	36.1	0.044831133
cg01297972	10194	36	18	71124541	36.1	0.825582672
cg01299496	55505	36	15	32422796	36.1	0.073333765
cg01301664	10468	36	5	52811562	36.1	0.047342242
cg01302245	63970	36	11	128318793	36.1	0.699885445
cg01305421	3479	36	12	101398416	36.1	0.263791661
cg01305547	7468	36	4	1863105	36.1	0.689256027
cg01305625	8572	36	5	131621711	36.1	0.839535734
cg01306510	1026	36	6	36754518	36.1	0.056218138
cg01307730	221613	36	6	25834576	36.1	0.907018094
cg01308501	3592	36	3	161189517	36.1	0.021903094
cg01309153	6834	36	9	135214487	36.1	0.949412011
cg01311051	226	36	16	29972398	36.1	0.209825808
cg01311285	132851	36	4	177353633	36.1	0.033555648
cg01313514	89780	36	1	226261539	36.1	0.04200037
cg01313949	202459	36	6	159198093	36.1	0.880412151
cg01313966	220134	36	18	46155441	36.1	0.035718704
cg01316071	79686	36	14	94946749	36.1	0.768906943
cg01316516	3939	36	11	18372540	36.1	0.03796498
cg01316819	5502	36	12	53268548	36.1	0.02374905
cg01320040	49854	36	21	42303563	36.1	0.045446132
cg01320361	11231	36	6	108386474	36.1	0.018790732
cg01320507	10638	36	1	227506974	36.1	0.678955799
cg01322897	25875	36	12	49728323	36.1	0.02831298
cg01324261	11341	36	4	174556953	36.1	0.809686649
cg01328164	84681	36	9	35804704	36.1	0.027654986
cg01331554	9908	36	4	76817501	36.1	0.014055707
cg01333011	5744	36	12	28015932	36.1	0.10852952
cg01333131	9578	36	14	102594337	36.1	0.073602415
cg01333619	112936	36	11	133599460	36.1	0.05068983
cg01333788	2709	36	1	34993401	36.1	0.8599942
cg01334437	10434	36	8	55177208	36.1	0.04733178
cg01335367	84915	36	12	108656591	36.1	0.114958261
cg01337047	1828	36	18	27151111	36.1	0.498948158
cg01340005	6657	36	3	182912154	36.1	0.027304826
cg01342792	149647	36	1	210863945	36.1	0.815221033
cg01343729	146542	36	16	30490431	36.1	0.020702922
cg01344171	221421	36	6	43720625	36.1	0.467430532
cg01344518	8786	36	16	266729	36.1	0.871315352
cg01346152	9249	36	1	12601348	36.1	0.052626936
cg01346589	55920	36	1	17638484	36.1	0.082841409
cg01346718	1454	36	22	37043820	36.1	0.574152488
cg01348086	10636	36	5	176717902	36.1	0.032705227
cg01351032	4261	36	16	10878692	36.1	0.081321299
cg01352108	50801	36	11	63815454	36.1	0.293371993
cg01352882	10273	36	16	670131	36.1	0.037423134
cg01353448	10842	36	7	31693437	36.1	0.563295909
cg01354473	3205	36	7	27171328	36.1	0.167196827
cg01355520	3030	36	2	26321590	36.1	0.099430768
cg01355739	2778	36	20	56850283	36.1	0.589199772
cg01356829	3595	36	1	67545484	36.1	0.209498743
cg01357116	474	36	4	94968519	36.1	0.096639015
cg01357263	605	36	12	120943892	36.1	0.019683536
cg01360325	6877	36	10	105117801	36.1	0.036519009
cg01360768	7251	36	11	18504878	36.1	0.017991796
cg01362183	23118	36	6	149681386	36.1	0.05667449
cg01366407	80308	36	1	153222615	36.1	0.051395308
cg01366419	64409	36	7	70235027	36.1	0.065493487
cg01367992	4063	36	1	159033159	36.1	0.552666281
cg01369413	50613	36	11	5487120	36.1	0.833908443
cg01371258	7738	36	6	27548785	36.1	0.035828941
cg01371477	81611	36	1	148474446	36.1	0.095541778
cg01372605	84987	36	12	48792224	36.1	0.046297063
cg01372689	6182	36	17	77280453	36.1	0.041521557
cg01373706	144110	36	11	18677305	36.1	0.014032856
cg01374047	54985	36	16	3014171	36.1	0.039909001
cg01376672	51433	36	12	120274656	36.1	0.04158918
cg01377911	4909	36	19	54259848	36.1	0.10367917
cg01381846	3205	36	7	27171310	36.1	0.193190887
cg01385430	11311	36	1	148305705	36.1	0.037799603
cg01386493	155	36	8	37943686	36.1	0.469114942
cg01390445	200879	36	3	186754006	36.1	0.894953509
cg01399317	286077	36	8	144882327	36.1	0.616567171
cg01400401	284424	36	19	4720531	36.1	0.204839727
cg01401376	2070	36	6	133605035	36.1	0.056546429
cg01402045	84197	36	8	43067874	36.1	0.050197581
cg01402255	57459	36	1	152067323	36.1	0.251668685
cg01404197	9183	36	11	113149862	36.1	0.051822876
cg01404615	27123	36	4	108178021	36.1	0.078262561
cg01405107	3215	36	17	44026634	36.1	0.290022508
cg01405761	157807	36	8	62363243	36.1	0.026585746
cg01407244	8794	36	8	23016952	36.1	0.135551557
cg01407341	145946	36	15	95127802	36.1	0.925297031
cg01407797	150275	36	22	27498514	36.1	0.083978807
cg01408558	5141	36	19	10424212	36.1	0.821372231
cg01409734	10906	36	12	111047568	36.1	0.092973891
cg01410472	83690	36	8	76059530	36.1	0.028890282
cg01411954	4931	36	1	222584453	36.1	0.03934458
cg01412445	585	36	15	70765878	36.1	0.076424148
cg01413314	7866	36	3	50305119	36.1	0.022196895
cg01413516	3640	36	19	17793328	36.1	0.953341876
cg01414934	83442	36	1	26478556	36.1	0.072465759
cg01418124	83478	36	4	86615120	36.1	0.050944761
cg01419479	2752	36	1	180627445	36.1	0.025046322
cg01419675	388	36	2	20510361	36.1	0.028263313
cg01419679	754	36	21	45118665	36.1	0.020154209
cg01419788	3705	36	14	92651631	36.1	0.025590405
cg01420388	26232	36	1	11636841	36.1	0.854078478
cg01422136	54819	36	5	132390123	36.1	0.031776876
cg01424107	1045	36	13	27441113	36.1	0.029433079
cg01425405	1747	36	17	45427704	36.1	0.074136254
cg01425670	257194	36	1	72521603	36.1	0.019275491
cg01426743	9917	36	1	177260866	36.1	0.846450209
cg01427567	147798	36	19	59368560	36.1	0.23905283
cg01428361	55316	36	17	45911459	36.1	0.032622359
cg01428678	10243	36	14	66043804	36.1	0.121299193
cg01429181	50717	36	1	158498209	36.1	0.122103904
cg01429321	4015	36	5	121441696	36.1	0.028455215
cg01429391	4625	36	14	22974770	36.1	0.900253449
cg01429996	54187	36	9	99859363	36.1	0.081459536
cg01430430	222183	36	7	75752249	36.1	0.809421964
cg01430807	4714	36	10	102279776	36.1	0.04085628
cg01431114	10846	36	6	165996961	36.1	0.064004734
cg01437411	1822	36	12	6904172	36.1	0.06499139
cg01438829	27346	36	17	23670778	36.1	0.038103435
cg01439669	8507	36	5	73971809	36.1	0.017697414
cg01439983	5194	36	2	61097497	36.1	0.161183996
cg01441777	1454	36	22	37044362	36.1	0.404876327
cg01442481	22913	36	20	32044517	36.1	0.107291108
cg01442799	10413	36	11	101486260	36.1	0.049267114
cg01442833	7374	36	12	108019781	36.1	0.020703349
cg01443067	9101	36	15	48504047	36.1	0.030108503
cg01443452	26330	36	19	40716279	36.1	0.831978495
cg01443630	1186	36	16	1465699	36.1	0.913325051
cg01446393	11170	36	3	58538649	36.1	0.632160665
cg01446692	9350	36	9	14713496	36.1	0.706767415
cg01446983	8405	36	17	45109975	36.1	0.014012398
cg01447498	7257	36	1	229731294	36.1	0.098750089
cg01449415	7760	36	16	3124812	36.1	0.015406231
cg01450842	286749	36	2	48649717	36.1	0.789375934
cg01454134	85569	36	19	61378519	36.1	0.70385936
cg01457080	23357	36	14	76348331	36.1	0.029827472
cg01457653	55336	36	16	65750719	36.1	0.031616576
cg01459162	51702	36	1	17446917	36.1	0.896526849
cg01459453	6403	36	1	167865836	36.1	0.704501926
cg01461641	9725	36	1	224136542	36.1	0.031036438
cg01462829	9957	36	4	11040001	36.1	0.017117904
cg01464985	84450	36	2	27659126	36.1	0.194986892
cg01465325	2074	36	10	50417594	36.1	0.042560063
cg01465641	6453	36	21	33937553	36.1	0.051336279
cg01466075	27230	36	3	151747056	36.1	0.04251885
cg01468868	3976	36	22	28972653	36.1	0.071075755
cg01470283	51282	36	20	34005523	36.1	0.021710392
cg01471384	27123	36	4	108176714	36.1	0.027131651
cg01471713	79762	36	1	218930902	36.1	0.241919396
cg01473816	2001	36	11	34491857	36.1	0.833454597
cg01476044	8972	36	7	141341762	36.1	0.640409283
cg01478450	55315	36	10	72749355	36.1	0.015958516
cg01479232	113278	36	20	696992	36.1	0.677098322
cg01481441	9761	36	12	119609520	36.1	0.035212104
cg01481976	54107	36	9	115214130	36.1	0.879395963
cg01482279	94103	36	17	35337314	36.1	0.075398915
cg01483882	58476	36	20	32756111	36.1	0.023531447
cg01484156	83988	36	8	102871791	36.1	0.707242553
cg01485645	4302	36	17	34115725	36.1	0.094954929
cg01485797	6181	36	11	800820	36.1	0.138419835
cg01485998	79805	36	1	211190520	36.1	0.038166666
cg01488147	23089	36	7	94132016	36.1	0.865868585
cg01489608	3931	36	16	66536564	36.1	0.966071618
cg01491225	84240	36	5	80633307	36.1	0.029178967
cg01491540	85464	36	17	25280550	36.1	0.018993172
cg01492649	65084	36	11	86426885	36.1	0.043594632
cg01493303	83743	36	19	53640859	36.1	0.049897129
cg01493517	25900	36	12	6535708	36.1	0.124601619
cg01494593	55289	36	2	111272720	36.1	0.682351867
cg01495509	3779	36	5	169748956	36.1	0.129926996
cg01497527	348094	36	15	63001218	36.1	0.984384959
cg01497576	283652	36	15	46200510	36.1	0.778715822
cg01498098	26278	36	13	22840776	36.1	0.726507016
cg01500097	9896	36	6	110117849	36.1	0.551543088
cg01500140	3982	36	19	56582398	36.1	0.85806992
cg01500421	23438	36	5	140051056	36.1	0.07519908
cg01500567	988	36	6	44463755	36.1	0.034153437
cg01505176	7407	36	6	31871289	36.1	0.033434565
cg01505590	7262	36	11	2907208	36.1	0.012026905
cg01507173	26525	36	2	113533133	36.1	0.714811108
cg01510051	147947	36	19	61571074	36.1	0.916216852
cg01511567	6749	36	11	56860207	36.1	0.147145442
cg01512854	56132	36	5	140461151	36.1	0.395622255
cg01513611	126328	36	19	5855233	36.1	0.064251898
cg01513661	9701	36	22	49128853	36.1	0.092213569
cg01514487	4640	36	12	55730314	36.1	0.898029826
cg01515426	51529	36	17	77443371	36.1	0.026495918
cg01517033	140686	36	20	43855158	36.1	0.629788404
cg01519742	152789	36	4	6252992	36.1	0.02156787
cg01520924	3306	36	14	64075923	36.1	0.119634424
cg01522721	11140	36	19	10375734	36.1	0.029008734
cg01522975	11311	36	1	148306544	36.1	0.044581296
cg01525376	3932	36	1	32488799	36.1	0.172514327
cg01526089	5023	36	17	3766139	36.1	0.384722279
cg01532080	170463	36	19	18390846	36.1	0.071860265
cg01532771	10332	36	19	7733560	36.1	0.880333304
cg01533387	10437	36	19	18145728	36.1	0.037505494
cg01535453	35	36	12	119648270	36.1	0.038768604
cg01536400	4702	36	9	123963104	36.1	0.894095941
cg01536980	1915	36	6	74287973	36.1	0.084685461
cg01538982	79714	36	3	48456514	36.1	0.036024939
cg01541443	222166	36	7	30151840	36.1	0.735056907
cg01543654	84366	36	17	44155638	36.1	0.529728549
cg01545079	9362	36	14	23611217	36.1	0.959375367
cg01545242	55723	36	19	14109090	36.1	0.037407011
cg01546430	3702	36	5	156540414	36.1	0.337285855
cg01546563	2626	36	8	11604598	36.1	0.088713605
cg01550148	9555	36	5	134763443	36.1	0.225439817
cg01555431	9590	36	6	151603719	36.1	0.053359507
cg01557297	51310	36	14	22891857	36.1	0.015103844
cg01557667	11252	36	22	41741347	36.1	0.027460731
cg01557989	57419	36	20	19140675	36.1	0.023365577
cg01558777	387695	36	10	85923778	36.1	0.931336901
cg01560871	219793	36	10	72215430	36.1	0.76107408
cg01561916	23498	36	2	42873673	36.1	0.024485348
cg01564343	340205	36	6	41229898	36.1	0.853465338
cg01565918	2778	36	20	56890887	36.1	0.911012689
cg01566170	824	36	1	221966369	36.1	0.58026294
cg01566404	55224	36	1	202388548	36.1	0.851502532
cg01567482	10636	36	5	176716924	36.1	0.406414412
cg01568335	1329	36	2	97628677	36.1	0.05546261
cg01568736	8710	36	18	59592710	36.1	0.850162131
cg01570086	10620	36	15	72620133	36.1	0.054784886
cg01570885	26240	36	6	3794271	36.1	0.443662677
cg01573562	22895	36	12	111713702	36.1	0.148073917
cg01578341	84206	36	15	80125582	36.1	0.078170299
cg01579216	4688	36	1	181827536	36.1	0.667948033
cg01580044	10745	36	1	114102179	36.1	0.257451867
cg01580568	3914	36	1	207892479	36.1	0.943334344
cg01580681	9464	36	4	174686591	36.1	0.129822556
cg01584473	140453	36	7	100450087	36.1	0.864999404
cg01585703	161835	36	15	37861938	36.1	0.053073843
cg01585758	7341	36	2	202810998	36.1	0.080864703
cg01587454	138009	36	8	88955167	36.1	0.910770292
cg01589580	9150	36	18	75541788	36.1	0.125352448
cg01593190	9509	36	5	178705399	36.1	0.041423204
cg01593385	2266	36	4	155753599	36.1	0.682071479
cg01593886	1277	36	17	45633777	36.1	0.023537592
cg01594214	10924	36	6	123152253	36.1	0.055753038
cg01594262	90522	36	19	43497985	36.1	0.163084791
cg01594915	220988	36	2	177786439	36.1	0.063464546
cg01598046	10293	36	3	49869156	36.1	0.026843896
cg01598642	3047	36	11	5228615	36.1	0.863019868
cg01599709	1839	36	5	139705861	36.1	0.24933852
cg01601573	2549	36	4	144476285	36.1	0.498125643
cg01602416	2653	36	16	79687847	36.1	0.135791349
cg01603095	114134	36	12	38786406	36.1	0.499716057
cg01605517	25909	36	1	245148496	36.1	0.801905129
cg01605783	284837	36	21	44057015	36.1	0.702411349
cg01605984	6837	36	9	135205975	36.1	0.764061568
cg01606998	56666	36	22	48950725	36.1	0.064027048
cg01610488	8989	36	8	73150424	36.1	0.03937932
cg01615080	98	36	2	54196088	36.1	0.090589834
cg01615704	7851	36	2	110230685	36.1	0.081034128
cg01617750	152189	36	3	32254265	36.1	0.512902079
cg01618660	9830	36	9	99922197	36.1	0.616019054
cg01618851	30835	36	19	7718265	36.1	0.663388645
cg01620308	5621	36	20	4614848	36.1	0.057652916
cg01620569	204	36	1	33275397	36.1	0.067774785
cg01620785	8884	36	2	27289615	36.1	0.23691554
cg01623187	149699	36	20	41789553	36.1	0.659058616
cg01623438	1522	36	20	57016289	36.1	0.215059341
cg01625242	2922	36	18	55037895	36.1	0.173911951
cg01626197	29925	36	3	49736044	36.1	0.040755545
cg01626227	89122	36	7	99355225	36.1	0.026916538
cg01628253	10456	36	1	152511584	36.1	0.024916066
cg01630869	10435	36	11	64838696	36.1	0.028073574
cg01632825	8218	36	22	17658672	36.1	0.041692688
cg01634119	8833	36	3	157070704	36.1	0.053690264
cg01635061	1302	36	6	33268212	36.1	0.059877816
cg01636591	6355	36	17	29670269	36.1	0.587121645
cg01637734	922	36	1	156077927	36.1	0.763137569
cg01638735	1021	36	7	92300917	36.1	0.042096992
cg01639256	151516	36	2	70043407	36.1	0.963491956
cg01643284	55198	36	12	104153885	36.1	0.021531138
cg01643580	3777	36	2	26769903	36.1	0.1538343
cg01643624	56673	36	11	8911469	36.1	0.834732707
cg01644850	90233	36	19	62885043	36.1	0.027047887
cg01646665	84283	36	1	154518060	36.1	0.280435447
cg01651364	79780	36	11	95762299	36.1	0.039238381
cg01651593	991	36	1	43596828	36.1	0.044351846
cg01651821	129531	36	2	99163790	36.1	0.068183884
cg01653110	8674	36	1	169978464	36.1	0.094057579
cg01653445	576	36	1	32002822	36.1	0.035274512
cg01654582	51166	36	4	171248152	36.1	0.029744804
cg01655123	284345	36	19	48700316	36.1	0.022118928
cg01655341	56915	36	19	46595537	36.1	0.134664999
cg01655355	6528	36	19	17843748	36.1	0.030152971
cg01656216	220929	36	10	31313716	36.1	0.660721193
cg01656470	23619	36	19	62041908	36.1	0.649431186
cg01656750	10300	36	16	56328696	36.1	0.544319212
cg01656853	2524	36	19	53890984	36.1	0.278247895
cg01656955	84618	36	1	39910553	36.1	0.09947911
cg01657207	7584	36	3	44665023	36.1	0.212964388
cg01657380	8620	36	12	52187790	36.1	0.860384048
cg01657408	153830	36	5	158567567	36.1	0.022194025
cg01657694	84861	36	22	19179950	36.1	0.025829023
cg01663295	55690	36	11	65593770	36.1	0.051357909
cg01663469	89876	36	3	120904357	36.1	0.052891685
cg01663570	1857	36	3	185356123	36.1	0.028900437
cg01663968	1522	36	20	57015401	36.1	0.043962929
cg01664666	200150	36	1	240754088	36.1	0.061204971
cg01665633	56160	36	15	27349434	36.1	0.099904856
cg01667384	2323	36	19	54669078	36.1	0.025486619
cg01668383	122011	36	13	36577573	36.1	0.766290012
cg01669948	83795	36	6	39398855	36.1	0.886585529
cg01671575	79605	36	1	228580189	36.1	0.869449871
cg01671881	128861	36	20	31268562	36.1	0.805095449
cg01675895	173	36	4	74565534	36.1	0.666169922
cg01677098	6917	36	8	55097578	36.1	0.026263104
cg01677177	57684	36	9	124733498	36.1	0.104713608
cg01678321	285641	36	5	150663723	36.1	0.625284534
cg01678893	811	36	19	12910949	36.1	0.012884693
cg01680823	8557	36	17	35075571	36.1	0.806024355
cg01683883	146225	36	16	65170554	36.1	0.018991617
cg01684579	51491	36	5	175749440	36.1	0.498417011
cg01684901	131408	36	3	185541099	36.1	0.760319249
cg01687051	55692	36	16	218853	36.1	0.044182534
cg01687711	10367	36	10	74056166	36.1	0.049421746
cg01692572	22827	36	8	144982775	36.1	0.078603216
cg01692815	8546	36	5	77627176	36.1	0.031174014
cg01693108	6732	36	6	35996276	36.1	0.035874161
cg01693157	7277	36	2	219826517	36.1	0.020786543
cg01693350	7490	36	11	32408763	36.1	0.560535778
cg01697732	54757	36	17	64109095	36.1	0.061806022
cg01699584	386617	36	4	44145756	36.1	0.003401423
cg01703884	283446	36	12	108362557	36.1	0.784327899
cg01704534	54502	36	4	40212781	36.1	0.453839397
cg01705458	91057	36	11	27341573	36.1	0.048858613
cg01705587	9900	36	1	148155988	36.1	0.019978253
cg01708236	4794	36	6	44341424	36.1	0.059975498
cg01708964	58498	36	7	44148316	36.1	0.952030834
cg01712016	79885	36	3	13496531	36.1	0.042112019
cg01714932	5858	36	12	9252121	36.1	0.69432751
cg01716083	30834	36	6	30137122	36.1	0.080804831
cg01717150	51305	36	8	140785677	36.1	0.02464972
cg01717706	8651	36	16	11256809	36.1	0.026634644
cg01718365	23028	36	1	23218230	36.1	0.140082224
cg01720228	342527	36	17	4433683	36.1	0.179950753
cg01722450	221241	36	18	59967616	36.1	0.74332187
cg01722994	2903	36	16	10184818	36.1	0.035002414
cg01723464	93621	36	4	6693021	36.1	0.02173018
cg01724150	349565	36	3	140880053	36.1	0.174896085
cg01725199	79695	36	9	100609811	36.1	0.042667535
cg01726767	3906	36	12	47251390	36.1	0.705507204
cg01726775	51279	36	12	7152986	36.1	0.025861468
cg01727899	55105	36	1	215872498	36.1	0.875041101
cg01729862	65993	36	16	1764042	36.1	0.059734204
cg01731341	2251	36	12	4424556	36.1	0.956857493
cg01731685	23765	36	22	15945455	36.1	0.03026524
cg01733599	3990	36	15	56511143	36.1	0.883326827
cg01733783	3309	36	9	127043673	36.1	0.057519311
cg01737507	5480	36	5	122399992	36.1	0.033603067
cg01738359	5925	36	13	47776640	36.1	0.036203758
cg01739167	1145	36	17	4747123	36.1	0.218584812
cg01739965	51542	36	2	64099801	36.1	0.045141517
cg01743370	25801	36	2	162909221	36.1	0.037480648
cg01745448	10067	36	1	153499003	36.1	0.041043732
cg01745510	1027	36	12	12761386	36.1	0.032531174
cg01745657	257068	36	3	112875859	36.1	0.248877668
cg01746088	6432	36	2	38831698	36.1	0.036566077
cg01747191	285753	36	6	109556643	36.1	0.901079408
cg01747665	3483	36	16	1783425	36.1	0.92485041
cg01753375	1639	36	2	74461108	36.1	0.650038617
cg01753595	1289	36	9	136672962	36.1	0.036218782
cg01755369	3609	36	19	10625728	36.1	0.030465665
cg01757745	255352	36	10	134605591	36.1	0.67201855
cg01761409	23682	36	11	87547840	36.1	0.032009986
cg01762581	27121	36	8	42353771	36.1	0.515320059
cg01765461	8792	36	18	58143964	36.1	0.026789578
cg01765473	84896	36	10	89568148	36.1	0.01355822
cg01765641	9779	36	3	17756892	36.1	0.746309802
cg01767116	283807	36	15	61676146	36.1	0.841454325
cg01769037	3720	36	6	15354592	36.1	0.338321727
cg01770232	3569	36	7	22732680	36.1	0.09977098
cg01770400	462	36	1	172153108	36.1	0.916246133
cg01772980	10648	36	11	61714271	36.1	0.828609525
cg01773061	84967	36	1	36635594	36.1	0.050730902
cg01773854	3489	36	12	51777486	36.1	0.077500009
cg01774645	257106	36	1	159306668	36.1	0.499911303
cg01775265	317716	36	20	31244543	36.1	0.486150112
cg01775414	112885	36	22	43784068	36.1	0.037229139
cg01776246	8161	36	17	52393507	36.1	0.115833122
cg01780107	79075	36	8	120936807	36.1	0.035839037
cg01780482	2034	36	2	46378116	36.1	0.036803863
cg01782320	10730	36	10	27483410	36.1	0.037863806
cg01782486	51043	36	1	153253136	36.1	0.726636449
cg01782487	114625	36	1	43055772	36.1	0.067140194
cg01783386	91869	36	3	53139429	36.1	0.073900935
cg01785060	340481	36	9	14683082	36.1	0.027167113
cg01785339	29097	36	1	222611079	36.1	0.068050339
cg01785568	4487	36	4	4915734	36.1	0.262612143
cg01789267	9153	36	15	43332403	36.1	0.707854959
cg01791232	83999	36	22	27799490	36.1	0.204124657
cg01794265	54491	36	5	14635549	36.1	0.039728677
cg01794711	55748	36	18	70314178	36.1	0.027176811
cg01795122	2014	36	19	53520671	36.1	0.013928106
cg01795697	1655	36	17	59933463	36.1	0.055017596
cg01796223	51200	36	7	129720250	36.1	0.688054229
cg01796228	3977	36	5	38631977	36.1	0.711448521
cg01797043	6123	36	16	1944687	36.1	0.751951632
cg01797527	650	36	20	6697480	36.1	0.027654246
cg01798443	3921	36	3	39422895	36.1	0.084569494
cg01798589	6769	36	3	36396576	36.1	0.069582544
cg01800843	472	36	11	107597917	36.1	0.080692875
cg01801174	51506	36	1	159390385	36.1	0.050021684
cg01802635	81567	36	6	8009799	36.1	0.060174388
cg01803059	4086	36	4	146621854	36.1	0.198320094
cg01804429	91746	36	4	68898672	36.1	0.478004518
cg01804844	10194	36	18	71125307	36.1	0.706836577
cg01805282	2070	36	6	133605457	36.1	0.07870169
cg01805540	783	36	10	18469755	36.1	0.029360613
cg01805784	80758	36	5	176806414	36.1	0.025656735
cg01806808	5747	36	8	142080326	36.1	0.024684049
cg01808130	51000	36	6	8380205	36.1	0.151480702
cg01808508	9861	36	3	63984576	36.1	0.637929912
cg01808706	3706	36	15	39573915	36.1	0.024204816
cg01809579	3190	36	9	85785272	36.1	0.043681834
cg01813965	84229	36	16	56286605	36.1	0.222705684
cg01816336	9562	36	10	89255184	36.1	0.021783495
cg01817029	29953	36	12	70951777	36.1	0.096941526
cg01817393	2778	36	20	56861037	36.1	0.350226844
cg01818492	5167	36	6	132171056	36.1	0.028765428
cg01819572	54756	36	3	57179570	36.1	0.053344893
cg01819863	80314	36	10	32675820	36.1	0.025518634
cg01820374	3902	36	12	6752344	36.1	0.42224304
cg01820777	79778	36	7	1466260	36.1	0.032789251
cg01824804	4015	36	5	121441377	36.1	0.061698846
cg01827098	168537	36	7	149842085	36.1	0.944423254
cg01830294	7472	36	7	116750728	36.1	0.07843191
cg01833398	6895	36	12	52181027	36.1	0.020258287
cg01835489	3856	36	12	51585577	36.1	0.855659934
cg01836044	64881	36	13	60887204	36.1	0.058329833
cg01837574	58485	36	17	7777335	36.1	0.447757725
cg01837719	10690	36	6	96569906	36.1	0.073923804
cg01838317	2643	36	14	54439611	36.1	0.064298054
cg01839464	1630	36	18	48122475	36.1	0.088573769
cg01840268	11119	36	6	26510755	36.1	0.176928029
cg01843018	727	36	9	122852965	36.1	0.674675785
cg01846065	10254	36	2	152740615	36.1	0.036446836
cg01848594	56942	36	16	79598825	36.1	0.197724277
cg01849789	23264	36	22	40027225	36.1	0.072818208
cg01851208	84293	36	10	82158023	36.1	0.042108573
cg01851399	5318	36	12	32941484	36.1	0.067115345
cg01852131	5514	36	6	30693133	36.1	0.017925473
cg01856970	3600	36	4	142777012	36.1	0.027827568
cg01856985	171017	36	12	6668665	36.1	0.016893829
cg01861509	9806	36	10	73519632	36.1	0.706338386
cg01862366	159371	36	10	95644148	36.1	0.019807264
cg01866162	10664	36	16	66154015	36.1	0.015928177
cg01866521	10938	36	11	64403012	36.1	0.033218147
cg01868128	254910	36	1	150750299	36.1	0.800268572
cg01868559	11171	36	12	15926229	36.1	0.051528736
cg01868782	23493	36	6	126112792	36.1	0.060555854
cg01870826	389458	36	7	5078401	36.1	0.133134463
cg01871963	3934	36	9	129950816	36.1	0.911033973
cg01873645	138241	36	9	73716469	36.1	0.033420176
cg01875775	11200	36	22	27468271	36.1	0.031923944
cg01876612	55625	36	16	83602925	36.1	0.051434279
cg01879488	960	36	11	35117074	36.1	0.084682609
cg01880404	7515	36	19	48771367	36.1	0.033201372
cg01880569	1012	36	16	81217829	36.1	0.493118663
cg01881255	29946	36	19	45642543	36.1	0.017522728
cg01882150	28992	36	11	63690574	36.1	0.032971305
cg01882179	8835	36	12	92488784	36.1	0.018711673
cg01883521	204851	36	1	114273497	36.1	0.032506612
cg01883966	8859	36	6	32046865	36.1	0.927456248
cg01885635	285268	36	3	40541089	36.1	0.2152976
cg01888411	25841	36	11	34334869	36.1	0.053553575
cg01888566	4232	36	7	129913749	36.1	0.030665347
cg01888601	79841	36	11	47692758	36.1	0.421032999
cg01889448	3119	36	6	32743849	36.1	0.674281792
cg01892528	25809	36	22	41815429	36.1	0.026240579
cg01892689	10404	36	8	97726248	36.1	0.463984566
cg01892727	51185	36	3	3196728	36.1	0.232966002
cg01894895	301	36	9	74956114	36.1	0.849568327
cg01897036	6344	36	2	119998797	36.1	0.850453187
cg01899253	2321	36	13	27968056	36.1	0.296680101
cg01900048	84826	36	2	128175202	36.1	0.074564564
cg01900364	1264	36	19	11510194	36.1	0.795062887
cg01902747	221016	36	10	32774667	36.1	0.134150955
cg01906055	23397	36	2	96364538	36.1	0.642769956
cg01907837	9025	36	6	37429315	36.1	0.71987657
cg01909245	4046	36	11	1830333	36.1	0.815020377
cg01909487	3725	36	1	59022499	36.1	0.018261905
cg01909833	6046	36	6	33045245	36.1	0.080851049
cg01909921	8328	36	9	134844067	36.1	0.107520282
cg01910481	51297	36	20	31287729	36.1	0.775953726
cg01914242	489	36	17	3814817	36.1	0.037516912
cg01918706	29089	36	1	200577464	36.1	0.037994615
cg01918888	6018	36	1	40399637	36.1	0.060274344
cg01919488	27332	36	2	71412097	36.1	0.083931163
cg01920232	5992	36	12	105500798	36.1	0.079474001
cg01920829	8941	36	2	219533005	36.1	0.203503588
cg01924619	9334	36	20	47763967	36.1	0.023889381
cg01924993	3014	36	11	118471592	36.1	0.035654699
cg01928902	677	36	14	68329393	36.1	0.045090283
cg01929065	967	36	12	54408901	36.1	0.013812914
cg01929105	64802	36	1	9926159	36.1	0.047644139
cg01930621	65251	36	19	57100162	36.1	0.063362509
cg01932459	8763	36	6	109810206	36.1	0.007480449
cg01934790	146330	36	16	696401	36.1	0.061299078
cg01934797	84662	36	16	4321662	36.1	0.831197686
cg01936124	2107	36	5	137906411	36.1	0.016408898
cg01936270	1545	36	2	38157184	36.1	0.046063623
cg01936555	10246	36	6	26039184	36.1	0.821263939
cg01938354	23116	36	14	44501161	36.1	0.028812612
cg01939428	9690	36	7	156623931	36.1	0.176432129
cg01939443	353299	36	1	180723419	36.1	0.66301214
cg01939479	22909	36	15	28983274	36.1	0.018873199
cg01939597	2120	36	12	11694466	36.1	0.027605417
cg01939681	2561	36	5	160907602	36.1	0.034652125
cg01940867	58986	36	16	371544	36.1	0.03476085
cg01941619	4225	36	18	28024079	36.1	0.656303688
cg01942127	776	36	3	53504299	36.1	0.038040341
cg01943185	10874	36	4	56196873	36.1	0.040597033
cg01944444	203068	36	6	30796660	36.1	0.057053557
cg01946401	860	36	6	45404079	36.1	0.421182313
cg01946574	5797	36	18	7558186	36.1	0.041183444
cg01947224	55659	36	19	62781697	36.1	0.026295129
cg01951308	9371	36	20	30329163	36.1	0.043739168
cg01952458	526	36	8	20098827	36.1	0.020741698
cg01954353	196383	36	12	122486936	36.1	0.041869222
cg01957330	8935	36	7	26870995	36.1	0.052535371
cg01958189	245938	36	20	16396	36.1	0.586575926
cg01958916	10500	36	1	149386149	36.1	0.026938314
cg01959004	10525	36	11	118433621	36.1	0.075976
cg01959848	219541	36	11	57236970	36.1	0.056492134
cg01962086	10188	36	3	197121424	36.1	0.13582253
cg01962969	873	36	21	36363974	36.1	0.036529762
cg01965939	79628	36	5	148422887	36.1	0.252042451
cg01966105	283870	36	16	2201238	36.1	0.822790858
cg01966465	154661	36	7	87095352	36.1	0.021552826
cg01968178	65055	36	2	86418549	36.1	0.047913033
cg01968530	85019	36	18	19271972	36.1	0.093335939
cg01969748	29899	36	1	109221557	36.1	0.018711995
cg01971122	796	36	11	14950505	36.1	0.084231093
cg01979004	115939	36	16	1341196	36.1	0.050351914
cg01980222	54209	36	6	41238895	36.1	0.296696902
cg01982455	6208	36	5	149809443	36.1	0.069559135
cg01982597	267004	36	10	50403426	36.1	0.812952499
cg01985090	27037	36	22	18484996	36.1	0.016278522
cg01985396	23500	36	6	39868811	36.1	0.480124552
cg01985852	115992	36	16	87300486	36.1	0.043924685
cg01986577	56938	36	12	27376640	36.1	0.132031746
cg01988129	137872	36	8	67507490	36.1	0.099050187
cg01989224	4692	36	15	21483851	36.1	0.52566531
cg01990225	81562	36	2	96769746	36.1	0.124958617
cg01990334	22887	36	1	42573921	36.1	0.056651918
cg01991150	1132	36	11	46364253	36.1	0.925943122
cg01991383	55572	36	11	125644217	36.1	0.028549491
cg01992081	23531	36	17	50853957	36.1	0.035562115
cg01993411	63935	36	20	43996249	36.1	0.053964154
cg01993576	2030	36	6	44295652	36.1	0.296478071
cg01994328	1326	36	10	30763353	36.1	0.014397123
cg01994513	641	36	15	89061607	36.1	0.029294995
cg01994779	84937	36	16	73590885	36.1	0.075408889
cg01995513	51678	36	7	24579093	36.1	0.031670911
cg01998146	11168	36	9	15501358	36.1	0.121311698
cg01998682	57621	36	6	151754239	36.1	0.020725768
cg01998785	54947	36	16	54100210	36.1	0.904524092
cg01999333	23581	36	19	15023623	36.1	0.709035146
cg01999523	23122	36	3	33734900	36.1	0.049571796
cg01999787	29880	36	13	36471656	36.1	0.077622729
cg02001410	4131	36	5	71438801	36.1	0.028189158
cg02005336	2237	36	11	61316699	36.1	0.01587751
cg02005375	8886	36	2	118288646	36.1	0.046059165
cg02005755	26266	36	7	135063389	36.1	0.798900979
cg02007463	3679	36	12	54387810	36.1	0.064188842
cg02007844	3764	36	12	21819257	36.1	0.039644907
cg02008154	57057	36	7	35260062	36.1	0.048980565
cg02008416	199964	36	1	55218468	36.1	0.777936999
cg02008544	8795	36	8	22982545	36.1	0.050735466
cg02009694	399665	36	9	129753581	36.1	0.876922507
cg02010852	286204	36	9	125158176	36.1	0.486955717
cg02014107	1746	36	2	172676225	36.1	0.072772401
cg02016419	64518	36	17	15185962	36.1	0.362566268
cg02017041	6324	36	19	40212894	36.1	0.058811924
cg02017109	55255	36	5	76824351	36.1	0.594153722
cg02018101	23224	36	14	63390274	36.1	0.007591639
cg02019333	7348	36	3	120374905	36.1	0.686096712
cg02021817	5934	36	16	52025651	36.1	0.164606754
cg02022375	81851	36	17	36451247	36.1	0.736746883
cg02025407	54675	36	20	5934831	36.1	0.020843715
cg02026235	9028	36	16	665863	36.1	0.077944366
cg02027010	210	36	9	115203207	36.1	0.031737334
cg02028524	4287	36	14	91643163	36.1	0.909980974
cg02029926	2919	36	4	74953738	36.1	0.084561108
cg02032115	93185	36	1	158335676	36.1	0.047984852
cg02033116	55094	36	19	38263697	36.1	0.067331904
cg02034222	165545	36	2	74606789	36.1	0.815617604
cg02037013	4160	36	18	56190510	36.1	0.798986624
cg02039171	1053	36	14	22658002	36.1	0.674143654
cg02040734	79946	36	10	104200971	36.1	0.060938855
cg02043070	122622	36	14	104261203	36.1	0.024500052
cg02043083	5110	36	6	150112690	36.1	0.022497327
cg02044161	152028	36	3	138158395	36.1	0.90900756
cg02044879	84647	36	10	74384941	36.1	0.919679835
cg02045085	64398	36	14	66778064	36.1	0.029865163
cg02046017	220070	36	11	70385054	36.1	0.771449965
cg02046340	55905	36	20	47986149	36.1	0.046248271
cg02046532	140881	36	20	155858	36.1	0.673851247
cg02047577	54963	36	20	62058146	36.1	0.015972062
cg02049180	3645	36	1	155094826	36.1	0.772122392
cg02053171	81554	36	7	74127521	36.1	0.027754625
cg02055483	266743	36	11	65944595	36.1	0.142593708
cg02055963	1045	36	13	27441520	36.1	0.056004718
cg02056135	3431	36	2	230792767	36.1	0.07342823
cg02058918	9568	36	9	100510705	36.1	0.06446165
cg02059813	6596	36	3	150287984	36.1	0.983893344
cg02060698	2309	36	6	108988148	36.1	0.014062929
cg02060988	3927	36	17	34279504	36.1	0.028086838
cg02062650	54985	36	16	3014538	36.1	0.084903582
cg02064402	348932	36	5	1278719	36.1	0.846066521
cg02065387	2554	36	5	161206885	36.1	0.279171189
cg02065795	9768	36	15	62460508	36.1	0.032468501
cg02066681	80781	36	21	45648228	36.1	0.561881778
cg02068676	25920	36	9	139269304	36.1	0.019309613
cg02071305	57617	36	15	38973265	36.1	0.263434065
cg02071439	158055	36	9	138496842	36.1	0.022836456
cg02075593	2940	36	6	52881670	36.1	0.732748382
cg02077702	3671	36	15	72252941	36.1	0.781802954
cg02077793	10498	36	19	10844098	36.1	0.135452643
cg02078356	55116	36	1	32311494	36.1	0.154063646
cg02082342	23584	36	11	124127583	36.1	0.761944669
cg02082571	50856	36	12	8167985	36.1	0.63090956
cg02084087	8718	36	1	6448636	36.1	0.10644057
cg02085507	9322	36	19	6690192	36.1	0.517283973
cg02089348	92305	36	4	1694247	36.1	0.455369743
cg02091100	2978	36	6	42231007	36.1	0.589057389
cg02092466	23620	36	2	11728082	36.1	0.773380832
cg02094237	121504	36	12	14815403	36.1	0.142558815
cg02096633	10497	36	9	35152499	36.1	0.041051283
cg02096656	154791	36	7	138675721	36.1	0.05241298
cg02097420	3273	36	3	187866568	36.1	0.877364249
cg02097636	5050	36	19	47498184	36.1	0.025521739
cg02100629	84883	36	10	71562766	36.1	0.129677634
cg02100828	23198	36	2	54051842	36.1	0.014906857
cg02100848	51066	36	3	8668859	36.1	0.923398669
cg02101486	1749	36	7	96490181	36.1	0.146331715
cg02102644	11276	36	17	33043474	36.1	0.03912171
cg02103294	6386	36	8	59628525	36.1	0.024956999
cg02104644	9066	36	11	61104396	36.1	0.131699981
cg02105034	9887	36	1	181708488	36.1	0.036832449
cg02105377	9223	36	3	65999594	36.1	0.010027204
cg02105856	5284	36	1	205186407	36.1	0.703925407
cg02110963	221718	36	6	10542961	36.1	0.840025077
cg02111587	6869	36	2	75280020	36.1	0.07091423
cg02113971	64745	36	14	20527656	36.1	0.075129426
cg02115041	2831	36	8	54014654	36.1	0.052480927
cg02117021	26716	36	6	29533939	36.1	0.870524588
cg02119229	83875	36	11	111551458	36.1	0.052902316
cg02119982	64127	36	16	49288913	36.1	0.837151745
cg02121427	131578	36	3	195572481	36.1	0.566320066
cg02121943	6926	36	12	113605872	36.1	0.165860254
cg02123547	5292	36	6	37245442	36.1	0.183483572
cg02125271	8926	36	15	22751499	36.1	0.523773666
cg02126638	255252	36	15	40628079	36.1	0.02888471
cg02128567	8645	36	6	39304976	36.1	0.031478645
cg02130905	81551	36	8	27172130	36.1	0.81967938
cg02131399	4035	36	12	55807422	36.1	0.042839892
cg02131853	80008	36	4	38711032	36.1	0.535448022
cg02131967	1636	36	17	58907838	36.1	0.018783904
cg02131995	57817	36	19	40464757	36.1	0.439602064
cg02136132	56659	36	14	89597644	36.1	0.042162207
cg02141675	55568	36	5	153549601	36.1	0.053990862
cg02144298	1050	36	19	38484521	36.1	0.015727883
cg02144933	316	36	2	201158935	36.1	0.022833247
cg02147791	10284	36	13	20612429	36.1	0.101702919
cg02149446	728	36	19	52504359	36.1	0.688166454
cg02150709	10465	36	1	42896509	36.1	0.046850155
cg02150910	2999	36	14	24149197	36.1	0.570925937
cg02151301	81502	36	20	29565446	36.1	0.294560646
cg02153528	79035	36	12	54904915	36.1	0.083932997
cg02153871	23438	36	5	140051063	36.1	0.081902648
cg02154074	27429	36	2	74609742	36.1	0.050756537
cg02154186	10687	36	8	26427270	36.1	0.125072871
cg02154956	5095	36	13	99539411	36.1	0.013466846
cg02157083	116519	36	11	116168010	36.1	0.859162063
cg02157306	255520	36	4	141664509	36.1	0.064322916
cg02159896	65258	36	18	11898181	36.1	0.059043381
cg02160826	51021	36	10	74682595	36.1	0.028389242
cg02161046	64645	36	1	100276331	36.1	0.031067683
cg02161900	283078	36	10	28075637	36.1	0.094161023
cg02162069	23619	36	19	62043946	36.1	0.65637436
cg02162412	3156	36	5	74668682	36.1	0.043028677
cg02162950	22894	36	13	72253954	36.1	0.049783073
cg02163937	9679	36	10	126422358	36.1	0.04554782
cg02164046	6750	36	3	188870842	36.1	0.119663936
cg02164442	3681	36	16	31312602	36.1	0.85584484
cg02166313	10914	36	14	96037803	36.1	0.084535696
cg02166532	3481	36	11	2116429	36.1	0.163343568
cg02168291	1012	36	16	81229021	36.1	0.743055337
cg02169098	2547	36	22	40347240	36.1	0.064454219
cg02169446	4649	36	15	70197248	36.1	0.033790193
cg02170525	925	36	2	86871893	36.1	0.036009116
cg02171008	6157	36	11	8660460	36.1	0.026419817
cg02171545	6638	36	15	22644459	36.1	0.429693025
cg02173484	2702	36	1	145711792	36.1	0.218153031
cg02175308	6272	36	1	109742583	36.1	0.239364051
cg02178774	4207	36	19	19163803	36.1	0.032047644
cg02178898	9617	36	13	40735525	36.1	0.108919594
cg02181494	410	36	22	49413621	36.1	0.02810488
cg02181506	5265	36	14	93926737	36.1	0.18670169
cg02182354	63973	36	4	113656971	36.1	0.386028642
cg02184413	8876	36	6	133076928	36.1	0.218643026
cg02186948	29099	36	11	36267430	36.1	0.041284663
cg02186966	10282	36	7	93471840	36.1	0.054465055
cg02187357	55633	36	6	37332194	36.1	0.870397245
cg02189785	9022	36	9	139010829	36.1	0.027922977
cg02192520	5959	36	12	54400422	36.1	0.826822066
cg02192855	8346	36	6	26381178	36.1	0.079097962
cg02192965	6519	36	2	44356244	36.1	0.759116334
cg02194211	131177	36	3	58627386	36.1	0.88395099
cg02196655	79954	36	2	10748215	36.1	0.348857776
cg02196730	10588	36	15	77975832	36.1	0.04563879
cg02196805	1437	36	5	131437536	36.1	0.749474794
cg02197293	126433	36	19	44214998	36.1	0.247315726
cg02198044	4734	36	15	54073628	36.1	0.131636534
cg02198582	7249	36	16	2039377	36.1	0.945934184
cg02200132	1974	36	3	187983948	36.1	0.05100475
cg02200584	56034	36	4	158111996	36.1	0.076473278
cg02201963	56984	36	18	12692795	36.1	0.031312315
cg02205739	51450	36	9	131467391	36.1	0.038387446
cg02207610	54776	36	19	60320382	36.1	0.070231689
cg02210123	57381	36	14	62740588	36.1	0.089359617
cg02210887	2982	36	4	156806130	36.1	0.744386986
cg02212737	23265	36	17	71611344	36.1	0.046419417
cg02212836	9450	36	6	6534074	36.1	0.61202291
cg02213716	337867	36	13	98651498	36.1	0.018079315
cg02215538	404734	36	5	139762225	36.1	0.020513178
cg02216250	4950	36	5	68823929	36.1	0.041649606
cg02217159	202559	36	6	63054656	36.1	0.072267723
cg02217814	93343	36	19	17391319	36.1	0.212047336
cg02218214	27329	36	1	62835077	36.1	0.632085883
cg02218260	2912	36	3	51717918	36.1	0.831668657
cg02218324	81492	36	19	51010279	36.1	0.435920121
cg02224164	64333	36	12	56169582	36.1	0.649273989
cg02225847	79567	36	16	66120919	36.1	0.202337324
cg02226697	6713	36	8	126079447	36.1	0.020956355
cg02226871	51160	36	8	145624470	36.1	0.018565923
cg02226939	642	36	17	25643607	36.1	0.07880015
cg02227605	83853	36	5	10494490	36.1	0.072797978
cg02228185	443	36	17	3326317	36.1	0.64067527
cg02229516	55621	36	19	13088228	36.1	0.039341289
cg02229946	27178	36	2	113386383	36.1	0.742245861
cg02233558	6558	36	5	127446821	36.1	0.051221787
cg02233559	283537	36	13	28191325	36.1	0.023897201
cg02235880	2188	36	11	22603699	36.1	0.033624452
cg02237186	6241	36	2	10180494	36.1	0.037184979
cg02238504	23090	36	16	48418876	36.1	0.861725603
cg02238747	23223	36	10	99151269	36.1	0.124236843
cg02238826	84002	36	3	184453763	36.1	0.038372635
cg02239021	51253	36	1	54438021	36.1	0.053422102
cg02239082	9266	36	19	53664656	36.1	0.018441736
cg02240226	79411	36	2	219818271	36.1	0.027669665
cg02240622	5330	36	15	38388759	36.1	0.297022877
cg02241586	200576	36	2	208839753	36.1	0.024050362
cg02244695	55365	36	7	150128279	36.1	0.042811679
cg02245378	151278	36	2	222870015	36.1	0.064529795
cg02245418	27246	36	1	144321032	36.1	0.866711009
cg02246968	337867	36	13	98650860	36.1	0.025254246
cg02247582	84450	36	2	27659621	36.1	0.038584996
cg02248486	3202	36	7	27149721	36.1	0.762440834
cg02250594	9480	36	18	53254351	36.1	0.100501373
cg02250787	3356	36	13	46368990	36.1	0.098264001
cg02250992	949	36	12	123914121	36.1	0.023334679
cg02252907	8943	36	19	2102887	36.1	0.045830211
cg02252918	144348	36	12	123024395	36.1	0.007194094
cg02254407	58473	36	11	73034807	36.1	0.92404896
cg02254461	64651	36	3	39170908	36.1	0.899841805
cg02254649	55740	36	1	223906732	36.1	0.053032287
cg02255004	118425	36	4	80967684	36.1	0.634778861
cg02255609	7268	36	1	54953857	36.1	0.061354953
cg02257405	23305	36	5	131374884	36.1	0.386131608
cg02257681	23564	36	6	31805981	36.1	0.085336429
cg02259997	2254	36	13	21143013	36.1	0.039882332
cg02261346	758	36	22	42229926	36.1	0.831859727
cg02266731	1368	36	12	67643600	36.1	0.310468996
cg02268424	7695	36	19	12135129	36.1	0.02626159
cg02269221	9618	36	17	24095335	36.1	0.016577666
cg02271621	1850	36	11	1549251	36.1	0.042408761
cg02273078	9097	36	18	148567	36.1	0.001741702
cg02273392	5054	36	7	100557134	36.1	0.040088233
cg02275294	6646	36	1	177529085	36.1	0.064610246
cg02275830	145482	36	14	73388527	36.1	0.030063989
cg02275989	10924	36	6	123152562	36.1	0.022368085
cg02276665	1495	36	5	138116341	36.1	0.430173116
cg02276686	5700	36	14	89792609	36.1	0.053385861
cg02276793	7095	36	3	171167825	36.1	0.035717899
cg02277509	26520	36	14	57963695	36.1	0.079847871
cg02278071	150290	36	22	29393986	36.1	0.039941733
cg02278165	9167	36	2	42442122	36.1	0.034460762
cg02279071	4292	36	3	37009158	36.1	0.031074257
cg02280309	5313	36	1	153537584	36.1	0.804440783
cg02282237	5583	36	14	60858615	36.1	0.01495081
cg02283643	23213	36	8	70541294	36.1	0.111634927
cg02284889	51400	36	11	73559924	36.1	0.034948747
cg02285477	219404	36	13	27094059	36.1	0.018676954
cg02286642	9534	36	19	24061913	36.1	0.112831747
cg02286990	79140	36	1	32438685	36.1	0.041992154
cg02290509	26608	36	7	72630851	36.1	0.026177758
cg02292024	26519	36	11	57054925	36.1	0.051421416
cg02293044	10634	36	22	28033543	36.1	0.870921441
cg02296128	2963	36	13	44592882	36.1	0.030813461
cg02298612	4166	36	16	74085960	36.1	0.93637538
cg02299279	84993	36	15	72540840	36.1	0.019290987
cg02300906	2188	36	11	22604062	36.1	0.070899189
cg02301754	29765	36	1	149415994	36.1	0.876999889
cg02301815	284058	36	17	41605268	36.1	0.912309411
cg02303361	1175	36	19	52046080	36.1	0.039949632
cg02304930	56256	36	1	208472189	36.1	0.094300904
cg02305261	3755	36	20	49072374	36.1	0.059511624
cg02305723	6638	36	15	22644549	36.1	0.529322974
cg02307482	144608	36	12	14847273	36.1	0.061841797
cg02309273	3633	36	1	38185331	36.1	0.09571031
cg02309431	128859	36	20	31082592	36.1	0.915049424
cg02309594	3061	36	1	31856916	36.1	0.613741573
cg02310296	4318	36	20	44070765	36.1	0.092126092
cg02311163	6407	36	20	43283925	36.1	0.767769793
cg02312170	55717	36	10	122600825	36.1	0.030503454
cg02312751	10078	36	11	2379104	36.1	0.04269325
cg02314308	23127	36	1	182273595	36.1	0.078703254
cg02316718	7316	36	12	123965362	36.1	0.012922136
cg02317742	84913	36	2	85834532	36.1	0.017310746
cg02317907	9077	36	1	68288376	36.1	0.555084482
cg02318426	4792	36	14	34943434	36.1	0.027980502
cg02318535	22843	36	17	54187803	36.1	0.813944911
cg02320454	285601	36	5	94981773	36.1	0.066208504
cg02321871	55213	36	13	49057139	36.1	0.086573729
cg02322621	221504	36	6	33530381	36.1	0.050569708
cg02322989	53353	36	2	142605068	36.1	0.057696348
cg02324920	9148	36	10	105243142	36.1	0.818496458
cg02326931	29880	36	13	36470901	36.1	0.071583264
cg02327719	79000	36	1	26057973	36.1	0.226213498
cg02330106	4255	36	10	131154830	36.1	0.846017201
cg02331561	21	36	16	2331082	36.1	0.014877693
cg02332073	114960	36	7	130022959	36.1	0.24356701
cg02332492	733	36	9	138960499	36.1	0.876157036
cg02332525	2917	36	3	6878153	36.1	0.197748962
cg02332537	83597	36	3	46515023	36.1	0.615403794
cg02334775	3669	36	15	86983680	36.1	0.648785841
cg02335441	28990	36	3	132228638	36.1	0.039204591
cg02335804	6928	36	17	33179352	36.1	0.058433871
cg02336128	1633	36	4	72077894	36.1	0.027253089
cg02342494	254013	36	12	31703313	36.1	0.121353597
cg02344078	6789	36	20	43028649	36.1	0.062669758
cg02344201	8178	36	19	18493488	36.1	0.041326439
cg02344238	83786	36	11	64910353	36.1	0.011196848
cg02347487	338323	36	11	7015679	36.1	0.694626582
cg02351381	84915	36	12	108656729	36.1	0.21974822
cg02352653	4090	36	5	135497014	36.1	0.052110285
cg02357714	79930	36	5	176869169	36.1	0.216206369
cg02357725	55272	36	15	73719653	36.1	0.01643892
cg02358761	9262	36	2	196745025	36.1	0.064866181
cg02358804	7705	36	19	41411052	36.1	0.87645679
cg02360776	79842	36	11	62278158	36.1	0.073304577
cg02360836	6603	36	17	59273920	36.1	0.025710012
cg02361363	6487	36	1	43946165	36.1	0.026740331
cg02361557	22854	36	1	107484486	36.1	0.026988347
cg02364038	5725	36	19	748109	36.1	0.057447606
cg02364642	115557	36	12	56292025	36.1	0.187082703
cg02366059	85019	36	18	19271614	36.1	0.102271924
cg02367472	10569	36	5	159778476	36.1	0.039114424
cg02372712	168544	36	7	149101228	36.1	0.087964029
cg02374486	5551	36	10	72032815	36.1	0.685588851
cg02376163	81545	36	5	147743417	36.1	0.109194558
cg02376703	2041	36	7	142816252	36.1	0.063922883
cg02377083	1238	36	3	42826023	36.1	0.928380034
cg02381948	4255	36	10	131245102	36.1	0.762360817
cg02382666	800	36	7	134113994	36.1	0.689816899
cg02385474	80003	36	1	231461420	36.1	0.710689535
cg02385791	148268	36	19	42652382	36.1	0.091500031
cg02387613	11073	36	3	134863169	36.1	0.024760633
cg02387679	10788	36	5	75735621	36.1	0.042525379
cg02387854	51529	36	17	77442738	36.1	0.006829305
cg02388150	6422	36	8	41284856	36.1	0.170303406
cg02391387	83943	36	7	110989458	36.1	0.032013483
cg02393447	80119	36	15	62904660	36.1	0.051332744
cg02397514	57801	36	1	925002	36.1	0.026009557
cg02398725	58487	36	11	85053881	36.1	0.118422085
cg02399449	9069	36	7	89870786	36.1	0.152433671
cg02399455	6717	36	7	87693650	36.1	0.848743479
cg02400248	1030	36	9	21999355	36.1	0.005608029
cg02401149	1417	36	22	23925409	36.1	0.909793834
cg02401978	155061	36	7	148826398	36.1	0.48956451
cg02403232	2802	36	12	131915193	36.1	0.023587831
cg02404636	9814	36	22	30221804	36.1	0.138371156
cg02407785	5101	36	13	66702286	36.1	0.053797645
cg02409351	8092	36	12	84198153	36.1	0.053955789
cg02412050	1432	36	6	36103407	36.1	0.033806661
cg02413850	51006	36	20	44426642	36.1	0.020860636
cg02415431	3543	36	22	22253255	36.1	0.165825382
cg02417408	132160	36	3	52255728	36.1	0.52135569
cg02420102	160140	36	11	107843372	36.1	0.060092432
cg02422627	90390	36	8	118602185	36.1	0.061714015
cg02422694	3214	36	17	44010789	36.1	0.03489495
cg02423618	145946	36	15	95126729	36.1	0.722646331
cg02425732	6238	36	20	17610212	36.1	0.030614114
cg02430692	51555	36	3	181236933	36.1	0.110819378
cg02431687	203245	36	9	129868473	36.1	0.888206504
cg02431964	8685	36	2	119416499	36.1	0.831443046
cg02433671	57139	36	19	11390856	36.1	0.052043226
cg02437376	7417	36	10	76639886	36.1	0.014712323
cg02441831	84447	36	11	64658145	36.1	0.101375224
cg02443089	6235	36	14	49122515	36.1	0.105646217
cg02447314	11201	36	18	50050329	36.1	0.016577158
cg02449608	147685	36	19	63178412	36.1	0.914611299
cg02449978	993	36	3	48205171	36.1	0.019991912
cg02451362	4097	36	17	77478941	36.1	0.020933203
cg02451670	51514	36	1	210274429	36.1	0.560565712
cg02452985	64919	36	14	98807301	36.1	0.013091462
cg02453591	10056	36	2	223229332	36.1	0.069842209
cg02453653	80789	36	11	62177555	36.1	0.14280688
cg02456292	284339	36	19	47509102	36.1	0.024442548
cg02460349	6238	36	20	17611383	36.1	0.046596501
cg02471507	92421	36	8	82807302	36.1	0.028148273
cg02473123	924	36	17	77868065	36.1	0.79063222
cg02475653	9914	36	16	82995162	36.1	0.75704508
cg02477931	399980	36	11	131037931	36.1	0.80305656
cg02479196	64844	36	2	160277294	36.1	0.025830668
cg02479575	284424	36	19	4720653	36.1	0.019217238
cg02480835	11097	36	7	23187879	36.1	0.085774074
cg02486845	55122	36	6	88468518	36.1	0.027216083
cg02488871	7429	36	2	218996447	36.1	0.882528844
cg02489552	126402	36	19	14982531	36.1	0.560726569
cg02490034	4232	36	7	129913072	36.1	0.24278721
cg02491878	50617	36	7	138133120	36.1	0.292492834
cg02494117	1759	36	9	130005295	36.1	0.064226398
cg02496295	118	36	4	2815953	36.1	0.020385908
cg02497175	51701	36	17	23392725	36.1	0.065258903
cg02497428	10261	36	16	21572639	36.1	0.92342251
cg02497700	10472	36	1	242279981	36.1	0.102369724
cg02497758	9935	36	20	38750608	36.1	0.077914688
cg02499249	5915	36	3	25444724	36.1	0.107528462
cg02501779	140689	36	20	54012762	36.1	0.059978122
cg02501984	5426	36	12	131774019	36.1	0.021307908
cg02502132	7804	36	1	53565527	36.1	0.021607792
cg02503850	140766	36	10	72102558	36.1	0.055787049
cg02503970	6482	36	8	134653327	36.1	0.029069512
cg02505409	51129	36	19	8335160	36.1	0.050779114
cg02505689	80174	36	17	40141351	36.1	0.033662288
cg02506426	282679	36	11	76978152	36.1	0.052133013
cg02507175	5316	36	21	43267505	36.1	0.022479044
cg02508567	83439	36	2	85214695	36.1	0.041640087
cg02510853	9088	36	16	2971708	36.1	0.627499032
cg02511532	6873	36	8	120914336	36.1	0.112296241
cg02512226	55130	36	10	28328198	36.1	0.205233262
cg02512860	24146	36	7	100667471	36.1	0.449936114
cg02513045	755	36	21	44583930	36.1	0.072234304
cg02515422	7099	36	9	119506314	36.1	0.121474957
cg02515725	27295	36	4	186693929	36.1	0.10756898
cg02516189	64170	36	9	138387913	36.1	0.158521151
cg02516388	80221	36	17	45858633	36.1	0.018001255
cg02517489	7337	36	15	23234168	36.1	0.054297441
cg02519218	55743	36	12	131934359	36.1	0.741583003
cg02519806	171024	36	4	120029484	36.1	0.059702258
cg02523617	3093	36	4	39375775	36.1	0.231286792
cg02525396	84134	36	1	159462507	36.1	0.104425224
cg02525756	115273	36	1	28791949	36.1	0.258869919
cg02527529	78995	36	17	39575205	36.1	0.011189766
cg02528468	23200	36	3	183993595	36.1	0.030104656
cg02532648	10950	36	21	17906641	36.1	0.019512089
cg02533173	23476	36	19	15252124	36.1	0.575333667
cg02533993	10785	36	21	43173013	36.1	0.03105122
cg02537838	140893	36	20	60435990	36.1	0.903447647
cg02537909	22837	36	2	165405841	36.1	0.027952277
cg02539714	54509	36	12	120716249	36.1	0.025826339
cg02543879	51028	36	13	51922718	36.1	0.009708205
cg02545106	256309	36	4	186630263	36.1	0.100741068
cg02546521	8408	36	12	130945279	36.1	0.017292801
cg02547138	9986	36	11	66367358	36.1	0.019818061
cg02547439	63916	36	20	44468580	36.1	0.078080906
cg02548238	4015	36	5	121440949	36.1	0.028678323
cg02549910	92104	36	2	178191847	36.1	0.033043241
cg02550200	51009	36	17	5330186	36.1	0.008676463
cg02550358	9487	36	17	16061240	36.1	0.052201178
cg02551396	57158	36	20	42249296	36.1	0.028964933
cg02552572	84560	36	16	55155247	36.1	0.781237495
cg02552945	727	36	9	122851435	36.1	0.675171619
cg02553486	10699	36	4	47534852	36.1	0.244227926
cg02554564	4908	36	12	5473392	36.1	0.834899286
cg02554810	29907	36	11	64551616	36.1	0.019568776
cg02555579	83733	36	22	16423043	36.1	0.74822343
cg02556718	26470	36	16	29818095	36.1	0.061922067
cg02558133	5586	36	1	88922926	36.1	0.024472698
cg02564061	84070	36	12	48285230	36.1	0.407491432
cg02564523	80228	36	7	101860544	36.1	0.173569951
cg02564733	170689	36	11	129824284	36.1	0.069166763
cg02566518	170384	36	10	75201977	36.1	0.033723888
cg02567144	114327	36	6	52393108	36.1	0.017274109
cg02569086	3709	36	12	26876939	36.1	0.018624336
cg02569333	23678	36	8	67787834	36.1	0.036087008
cg02569613	196740	36	10	49993133	36.1	0.074153225
cg02571905	84314	36	17	8020351	36.1	0.024366124
cg02577849	11174	36	5	64813434	36.1	0.110195124
cg02579133	386681	36	21	44856169	36.1	0.773836372
cg02580606	3884	36	17	36780252	36.1	0.845964086
cg02581667	1891	36	19	44014082	36.1	0.041502604
cg02582608	214	36	3	106568681	36.1	0.04608801
cg02582754	4142	36	6	160247335	36.1	0.925759643
cg02583151	6495	36	14	60185964	36.1	0.048275759
cg02584520	27067	36	8	74821597	36.1	0.048633911
cg02586730	30008	36	11	65396445	36.1	0.797870785
cg02588309	23548	36	5	40792219	36.1	0.272939589
cg02589695	83593	36	1	204797622	36.1	0.032493251
cg02590345	54886	36	9	102830780	36.1	0.058596656
cg02592124	7341	36	2	202811724	36.1	0.038432207
cg02593766	55040	36	17	45963676	36.1	0.461657573
[truncated: 19,369 more rows]
