# Supplementary material for: DNA methylation age of human tissues and cell types
Source: Genome Biol. 2013 Oct 21;14(10):R115. doi: 10.1186/gb-2013-14-10-r115 (PMC4015143; doi:10.1186/gb-2013-14-10-r115)
Supplement: Additional file 26 — Methylation data from data set 55. This comma-delimited text file (.csv file) contains the DNA methylation data needed for the R software tutorial. [file gb-2013-14-10-r115-S26.csv]

ProbeID	GSM946048	GSM946049	GSM946052	GSM946054	GSM946055	GSM946056	GSM946059	GSM946062	GSM946064	GSM946065	GSM946066	GSM946067	GSM946073	GSM946074	GSM946075	GSM946076
cg00000292	0.705861431	0.729790365	0.704587006	0.750851623	0.715302226	0.63440712	0.681816613	0.635320371	0.727532164	0.777193913	0.601302367	0.751631378	0.671318843	0.767865476	0.74882275	0.664822848
cg00002426	0.272443435	0.27398577	0.310648656	0.278648844	0.178116582	0.26858398	0.329730878	0.501223179	0.196823442	0.281686752	0.202653657	0.221132393	0.237562732	0.188156849	0.232323012	0.17921886
cg00003994	0.037032466	0.014692376	0.017115722	0.028960542	0.016254482	0.024279664	0.012705737	0.020628148	0.015136485	0.010465486	0.028988007	0.014494483	0.032983973	0.025096097	0.02185954	0.021333965
cg00005847	0.133246824	0.12048361	0.120860048	0.106939397	0.109781934	0.12935425	0.102437983	0.123934306	0.104037878	0.108495207	0.12248214	0.125264064	0.131823124	0.090984681	0.098988677	0.095528813
cg00006414	0.030939062	0.019236754	0.021715651	0.013162699	0.018125106	0.024314697	0.019883573	0.014283214	0.018448821	0.017268119	0.017920511	0.018347118	0.018080366	0.013591187	0.018502999	0.017681042
cg00007981	0.069973968	0.071518078	0.06547106	0.071903687	0.091368001	0.050759477	0.029428944	0.056418546	0.045815471	0.037745957	0.041334305	0.0578533	0.035448784	0.041455745	0.034169535	0.046897138
cg00008493	0.992719199	0.993204428	0.992958316	0.993988096	0.990718175	0.993595553	0.99327851	0.996285623	0.992087621	0.99389629	0.994363283	0.99302085	0.995184558	0.992672551	0.9913325	0.991294785
cg00008713	0.02145768	0.020226023	0.018673253	0.016909791	0.016207283	0.01426383	0.01721178	0.018941862	0.019436096	0.018815147	0.015322217	0.019880511	0.017104402	0.018018343	0.017825094	0.01667622
cg00009407	0.010457567	0.005184467	0.00410315	0.006713128	0.007575285	0.005175612	0.005425126	0.006243924	0.006421381	0.006799044	0.00712126	0.007694335	0.006623017	0.00475376	0.006315635	0.007118544
cg00010193	0.634211887	0.635333579	0.620589352	0.639022421	0.599294514	0.590539149	0.594123814	0.583218964	0.610391875	0.630675269	0.618029489	0.616924483	0.61650951	0.593258726	0.580540133	0.623114239
cg00011459	0.96170754	0.967188015	0.955909118	0.937418814	0.960908386	0.930832805	0.940097614	0.962788358	0.951000443	0.949500837	0.942328237	0.9673508	0.930843457	0.937855173	0.954319201	0.946916707
cg00012199	0.007031004	0.005195848	0.00639629	0.007688353	0.003970845	0.00849436	0.006272251	0.004907457	0.00607382	0.005943509	0.005520571	0.008050619	0.007278828	0.006784675	0.008764238	0.005605531
cg00012386	0.027587839	0.03125253	0.020575688	0.020955178	0.023009528	0.015181802	0.018835012	0.023493109	0.027591573	0.016406037	0.030911066	0.023080923	0.024706833	0.029167856	0.020099508	0.022772706
cg00012792	0.025206845	0.025953047	0.031571295	0.025945964	0.027536842	0.023158617	0.025262766	0.025490522	0.02561854	0.023987126	0.029929646	0.032568497	0.026207177	0.035227104	0.046952295	0.022591891
cg00013618	0.945071544	0.934224335	0.935316359	0.940588786	0.938782958	0.933117967	0.927241412	0.92864055	0.932432338	0.926540548	0.937869607	0.926042666	0.929495965	0.931870766	0.926106019	0.943977477
cg00014085	0.009495937	0.009643207	0.011847067	0.015400896	0.01897439	0.009786809	0.014925778	0.009760714	0.010054093	0.015926945	0.014331222	0.019046581	0.01375507	0.015638726	0.014780989	0.010197434
cg00014837	0.965734173	0.950079573	0.943700392	0.953072542	0.945679056	0.947595491	0.94717104	0.957860813	0.943703295	0.942573182	0.933036452	0.937963811	0.93679047	0.96240014	0.948786257	0.931611892
cg00015770	0.085470689	0.07591741	0.093154564	0.096944626	0.073247299	0.072933254	0.072192273	0.079983018	0.072809565	0.063572793	0.06591072	0.118508921	0.101692977	0.070228414	0.079353193	0.13428139
cg00016968	0.778303626	0.798075556	0.707738283	0.658241403	0.706335634	0.692345324	0.672601042	0.667959776	0.725834887	0.664054437	0.752733409	0.667085618	0.741490368	0.678329381	0.701154725	0.743960678
cg00019495	0.135158094	0.197419621	0.424711078	0.327092736	0.146503801	0.382927703	0.380794573	0.52528796	0.294071968	0.28521308	0.225366886	0.331304412	0.213714575	0.224672792	0.26590569	0.189453189
cg00020533	0.963626981	0.97589055	0.974573375	0.970928117	0.974559639	0.972896393	0.965543018	0.967269887	0.957033077	0.965032624	0.965421601	0.945939889	0.973972565	0.966324925	0.956890635	0.973192813
cg00021527	0.009068994	0.012902753	0.009119009	0.013229342	0.011044682	0.02135118	0.00615157	0.012973462	0.008061827	0.013987521	0.010427737	0.008218339	0.013496469	0.017016082	0.015458567	0.024047773
cg00022606	0.034070851	0.029426183	0.034922529	0.028676135	0.028127431	0.030926931	0.02981429	0.029151231	0.0311896	0.026459386	0.03452926	0.02826036	0.030838729	0.029990571	0.023496032	0.03140154
cg00022866	0.58669366	0.551285964	0.660908441	0.606410062	0.591765849	0.659449276	0.539553732	0.658904145	0.507309233	0.551153225	0.55024725	0.514054379	0.605070786	0.578602903	0.564802595	0.552202422
cg00024396	0.034672065	0.022997863	0.017202661	0.015441819	0.018415501	0.016975041	0.026100555	0.015993364	0.019376212	0.019573029	0.01684409	0.019528418	0.021136799	0.016374441	0.015429402	0.028511721
cg00024812	0.013783031	0.019769299	0.017716685	0.011572568	0.010355994	0.016774307	0.015243625	0.011860967	0.020133001	0.012701399	0.018102065	0.011215838	0.009528486	0.01562614	0.013913949	0.015466451
cg00025138	0.01110685	0.008542402	0.006302831	0.009048799	0.007566979	0.009319309	0.007477717	0.007287072	0.011238628	0.010465121	0.007966301	0.008372984	0.008364821	0.010101715	0.008876075	0.006355178
cg00025991	0.712835775	0.700209783	0.648668303	0.60936276	0.63247454	0.683824411	0.672282499	0.673337413	0.623947753	0.617621511	0.680760397	0.603350743	0.663696848	0.629229313	0.658429425	0.695389292
cg00027083	0.010962606	0.008967886	0.012792959	0.0144417	0.011585404	0.011130676	0.008768187	0.02422009	0.005763578	0.007959565	0.005732684	0.009725632	0.009673929	0.011106315	0.006839484	0.015920767
cg00027674	0.160578838	0.150248638	0.297288306	0.342868577	0.304137141	0.339669448	0.31208559	0.213574195	0.173439186	0.298204636	0.251786275	0.33341537	0.275491353	0.27479797	0.260747635	0.20541938
cg00029826	0.049941838	0.045367907	0.056231945	0.054464865	0.04497054	0.054853382	0.043445645	0.042957004	0.045283268	0.042053262	0.037262083	0.057566504	0.04339254	0.055031528	0.049833143	0.04247307
cg00029931	0.001495316	0.00329571	0.007443627	0.005383394	0.004636241	0.004871995	0.004037784	0.004210343	0.003506403	0.005597653	0.005251687	0.002240641	0.013050504	0.001760647	0.007855692	0.004693078
cg00030047	0.127022197	0.179281537	0.163358175	0.16556454	0.120106773	0.183164606	0.117469848	0.243391218	0.128337424	0.096815281	0.116470335	0.110857044	0.131128017	0.105584115	0.109309342	0.127886423
cg00031162	0.727043657	0.655586401	0.399555657	0.319649254	0.377736028	0.373472589	0.395023626	0.544107804	0.584188815	0.427158825	0.531357669	0.432584645	0.491109687	0.477611204	0.4641003	0.528501451
cg00032227	0.010931545	0.011214007	0.011193644	0.005582621	0.010246063	0.007478449	0.009175878	0.008894675	0.005706075	0.013823659	0.008803758	0.006809683	0.009948191	0.010978024	0.009488353	0.010815991
cg00032666	0.928377169	0.928045955	0.892919921	0.863250566	0.901583565	0.905868128	0.898306677	0.918423835	0.912310448	0.860994749	0.917626977	0.866752727	0.937422205	0.916807655	0.937867963	0.911548031
cg00033516	0.020625173	0.017385813	0.016338889	0.017752525	0.029744203	0.020964196	0.011509049	0.027593369	0.016535428	0.025403582	0.023285938	0.01939088	0.016456424	0.021155133	0.016556011	0.025427714
cg00033773	0.808301167	0.844240227	0.845274378	0.810347063	0.837164833	0.86861671	0.901202451	0.858233926	0.873580402	0.874394779	0.790279562	0.892595547	0.817189274	0.851936552	0.822247999	0.829458425
cg00034039	0.067610576	0.071711726	0.067469511	0.066803132	0.073993162	0.062756994	0.059662172	0.062069633	0.066516093	0.063693397	0.06311736	0.072770896	0.062548918	0.07132356	0.065291874	0.071045273
cg00035347	0.530466797	0.543029574	0.390633213	0.488962072	0.592212553	0.531866832	0.515607245	0.496393357	0.583942355	0.476879014	0.48943787	0.544374611	0.434825851	0.571646603	0.554568137	0.533326826
cg00035623	0.062571235	0.065914998	0.050743056	0.062409304	0.053533387	0.065265128	0.052634225	0.051600897	0.046102973	0.058403131	0.060427411	0.060016855	0.060142587	0.059963286	0.060550626	0.060673293
cg00037763	0.916479554	0.868552513	0.779233639	0.799584477	0.643218494	0.863003237	0.789590164	0.841932957	0.810366304	0.773898034	0.835827244	0.768397861	0.813984855	0.779968125	0.711934853	0.842750391
cg00037940	0.905114215	0.891779237	0.892825439	0.908617754	0.878683352	0.907758031	0.882826615	0.891418873	0.887031517	0.901947299	0.882708017	0.876444369	0.896866528	0.889817188	0.897527126	0.91832352
cg00040861	0.022493833	0.013289888	0.015994837	0.011052161	0.014732017	0.018847059	0.014722558	0.012900798	0.017682186	0.012231352	0.014381139	0.01181128	0.016291892	0.010175806	0.013267565	0.011896088
cg00040873	0.135966612	0.190308321	0.112611518	0.079585729	0.126619795	0.135696212	0.112865017	0.13410793	0.096446756	0.085667014	0.121721659	0.154217091	0.128068159	0.106423556	0.113318692	0.113232413
cg00041575	0.755403201	0.698897709	0.802942702	0.841590613	0.72832382	0.801619383	0.788651951	0.83826184	0.739079469	0.792358309	0.762147851	0.763839833	0.77546612	0.729333717	0.771474555	0.737522965
cg00042156	0.593368994	0.553843904	0.629947127	0.547734848	0.651345151	0.536833793	0.608351972	0.649523821	0.635706792	0.593158088	0.621171155	0.680757938	0.541887613	0.600547735	0.575970718	0.551326151
cg00043004	0.440601604	0.324912917	0.193019335	0.332303548	0.310862927	0.217994681	0.145924432	0.163003616	0.284358363	0.152655748	0.365353503	0.285171919	0.35029214	0.341424696	0.25866313	0.321752778
cg00043080	0.930867644	0.928490471	0.927515921	0.90896617	0.928791917	0.934273059	0.937218668	0.936533296	0.937125084	0.928810065	0.930142634	0.937122235	0.940763378	0.913987918	0.928456848	0.93393447
cg00044245	0.035516164	0.036557566	0.040280333	0.037839651	0.036872633	0.034458123	0.039076499	0.03621788	0.043296797	0.046621132	0.040790077	0.046021642	0.042601494	0.040359957	0.042159687	0.048410141
cg00044729	0.94472838	0.931568186	0.917073431	0.934361448	0.897025854	0.931325348	0.899868329	0.898917478	0.916761004	0.899848773	0.932719796	0.890043362	0.942545647	0.927441934	0.917578825	0.935926283
cg00047050	0.053331642	0.052304263	0.045588905	0.036726583	0.041571074	0.045653837	0.041578338	0.053424267	0.043413151	0.041880291	0.051684581	0.039250867	0.05299762	0.049260634	0.036822247	0.04666701
cg00047469	0.031519193	0.022881065	0.023905428	0.02345732	0.027680268	0.023252732	0.02650962	0.024078704	0.027187402	0.026103449	0.022848091	0.030192014	0.023450545	0.025474106	0.020161724	0.025050434
cg00049986	0.153812953	0.157875226	0.13546182	0.180321656	0.170094906	0.173827827	0.096560612	0.112569548	0.154171528	0.09651147	0.099809776	0.114669006	0.120474133	0.116368705	0.093082538	0.127144466
cg00050312	0.014843169	0.010811656	0.010294116	0.007046519	0.009250694	0.007029098	0.013886869	0.006126348	0.00581048	0.006802192	0.007818409	0.014485105	0.00950076	0.011179498	0.003072521	0.008575503
cg00051623	0.959995367	0.974529969	0.962318352	0.972499731	0.964132263	0.971158289	0.978252922	0.979698554	0.96469987	0.979458055	0.984816857	0.975402663	0.983987006	0.977971856	0.977167948	0.983583343
cg00051979	0.034392665	0.04050033	0.045322209	0.034297552	0.042221635	0.040415067	0.031227848	0.034038583	0.043141678	0.036155365	0.041767258	0.041463498	0.036923827	0.037127089	0.038810163	0.030530587
cg00053292	0.014600916	0.019082199	0.014879834	0.020205159	0.018196045	0.015324077	0.02410781	0.013504616	0.016697623	0.021671316	0.019099305	0.016559037	0.019311392	0.013832498	0.015897586	0.018338861
cg00053647	0.091794257	0.099030654	0.075786127	0.095314102	0.099650203	0.088892258	0.071182493	0.076727791	0.088724476	0.07101749	0.094748368	0.100295163	0.106627357	0.090142979	0.100704713	0.10039461
cg00054706	0.014191319	0.020447791	0.014833137	0.015633016	0.020506334	0.020230338	0.017254694	0.013691511	0.016298513	0.016027509	0.020242217	0.017190306	0.017423301	0.015564389	0.019383234	0.018506404
cg00055233	0.423003466	0.434414411	0.458431759	0.429475185	0.33210424	0.411238071	0.399769921	0.489859815	0.357911997	0.315952625	0.415257254	0.401140145	0.476790624	0.381951883	0.335079451	0.451548229
cg00056767	0.052438436	0.057545199	0.043375143	0.091057789	0.06519926	0.058784733	0.047639888	0.043328629	0.043322229	0.042682877	0.079946853	0.070585299	0.060022719	0.060682299	0.040356674	0.067246181
cg00057593	0.858219304	0.796189689	0.901821627	0.903056879	0.845894655	0.851544428	0.801237946	0.877209428	0.876055199	0.843356104	0.825457165	0.794085413	0.882070396	0.873523787	0.844254944	0.859283456
cg00058938	0.39408679	0.324307452	0.399487862	0.378980842	0.299399307	0.342591642	0.302416682	0.398045977	0.376426126	0.339587063	0.307406142	0.356651743	0.344515128	0.370669734	0.324090892	0.343641036
cg00059225	0.208458614	0.180788867	0.168523147	0.185194283	0.130461251	0.132634132	0.084375454	0.237305915	0.086270456	0.110983923	0.169655549	0.089435932	0.196803554	0.133904405	0.108653427	0.203354251
cg00059424	0.01585414	0.013452973	0.008000233	0.011037649	0.008098573	0.019492702	0.015925051	0.016335402	0.012142531	0.009892538	0.013213437	0.013342881	0.008222398	0.006754851	0.013119092	0.01560242
cg00059740	0.015050386	0.012533575	0.010963462	0.010791378	0.009628444	0.005737976	0.009748073	0.010077239	0.010265924	0.008640501	0.008345549	0.012202488	0.010724308	0.007946712	0.018181569	0.009013213
cg00059930	0.8793221	0.839545571	0.804329969	0.791851496	0.772474038	0.834365275	0.815279372	0.815323052	0.745838035	0.714744174	0.83246069	0.666706918	0.842013437	0.811609278	0.749781586	0.838889345
cg00060762	0.016724476	0.009667959	0.012710666	0.011307102	0.008525485	0.00483176	0.020595931	0.018632599	0.019052367	0.011448778	0.023525038	0.024099016	0.007872968	0.019954621	0.018544338	0.030676275
cg00060882	0.176780791	0.188722504	0.20566722	0.221005795	0.229195718	0.219155018	0.266154934	0.195417689	0.200598175	0.228042928	0.175013259	0.173868909	0.187642549	0.190758696	0.194040856	0.178729741
cg00061059	0.027138308	0.04440868	0.041532695	0.038343178	0.019922041	0.043455338	0.053109925	0.044257318	0.038741386	0.026767674	0.050405875	0.033647599	0.033522641	0.029770889	0.024809542	0.027554657
cg00061629	0.098319683	0.104842663	0.309462234	0.283083855	0.189206525	0.431376868	0.354677368	0.552248923	0.210657146	0.299293065	0.309493412	0.255584355	0.220803988	0.202409637	0.278483972	0.169312005
cg00062776	0.995746753	0.99604171	0.996804103	0.994785514	0.996579685	0.991542615	0.996565074	0.997856716	0.998263289	0.995448801	0.997014859	0.997697701	0.997174016	0.996503232	0.993772819	0.997834071
cg00063144	0.921072068	0.911256961	0.915381481	0.908281162	0.904861674	0.922483058	0.90921615	0.91513243	0.915081079	0.902043481	0.915593918	0.906061524	0.9197939	0.922995725	0.906896337	0.917600067
cg00065385	0.965943131	0.968667462	0.972911034	0.971239402	0.971746326	0.975341013	0.971683694	0.975081855	0.976377808	0.963591799	0.97045678	0.974768831	0.964814441	0.96966308	0.970523377	0.98018862
cg00065408	0.032948281	0.026309288	0.025798696	0.026621667	0.028076926	0.024594851	0.035003626	0.023694286	0.035081565	0.032283157	0.029445303	0.034953498	0.025559737	0.033554962	0.032727602	0.025461985
cg00066153	0.946610176	0.944156947	0.945034738	0.949528582	0.945760604	0.947646128	0.94530033	0.954201186	0.951317055	0.948761605	0.944392108	0.947117401	0.956410111	0.943414386	0.941494804	0.955240513
cg00066816	0.292620786	0.291702395	0.362006651	0.401063117	0.352463383	0.364567023	0.319923114	0.328885896	0.302026183	0.29063055	0.352051761	0.362088308	0.343910623	0.319203427	0.317916974	0.340246666
cg00067471	0.10343993	0.095650863	0.111151147	0.084961249	0.118989954	0.118090212	0.100894174	0.12367629	0.114307074	0.134005618	0.119891264	0.148008426	0.092203068	0.10989708	0.132657155	0.108922601
cg00069261	0.050345798	0.068847501	0.049222374	0.056649437	0.05759783	0.054029572	0.043125069	0.045848265	0.043598328	0.041137921	0.051615063	0.053600912	0.050815622	0.058261928	0.049108147	0.045665011
cg00071250	0.939128752	0.909163256	0.906346476	0.910636621	0.904155482	0.906958468	0.847149258	0.867750987	0.884685429	0.873154046	0.883682966	0.886905479	0.917694818	0.90579262	0.888500106	0.909015782
cg00071998	0.049555975	0.047260773	0.050268024	0.044742781	0.038769103	0.03469101	0.041983895	0.035825377	0.04137814	0.033810354	0.03440902	0.038512313	0.046884774	0.051094975	0.04768178	0.033094785
cg00072216	0.007740597	0.005934948	0.012426045	0.009344664	0.007963837	0.006825028	0.009132061	0.007641945	0.011457471	0.007424328	0.00681254	0.009084902	0.011744266	0.011231836	0.013160849	0.007703069
cg00073650	0.768798887	0.762737215	0.69860353	0.641789632	0.599418262	0.690174851	0.702428848	0.792568395	0.717262249	0.708812108	0.693725957	0.672694144	0.704916332	0.725879293	0.692909939	0.769637177
cg00075967	0.871496779	0.843243174	0.762127635	0.786103718	0.792350546	0.740236997	0.702277021	0.652579432	0.763787477	0.684723309	0.836179185	0.707286729	0.838913077	0.79942613	0.745385107	0.804499061
cg00076645	0.027827521	0.02954208	0.020717245	0.024403216	0.021659952	0.01921611	0.020179455	0.01793908	0.018394341	0.018122994	0.018156001	0.017717491	0.024349784	0.022599921	0.016922823	0.021621958
cg00077457	0.794724637	0.770509048	0.804413768	0.753610263	0.682395587	0.820517931	0.805576292	0.846255093	0.826928113	0.812233549	0.804654846	0.817040238	0.76682882	0.73884621	0.762726453	0.778324456
cg00077877	0.847086343	0.837789665	0.853558523	0.848533279	0.793918369	0.83152878	0.740457528	0.871781997	0.725414185	0.724667946	0.811755982	0.762902648	0.842387455	0.757023387	0.774793601	0.804613841
cg00078194	0.012291564	0.012331907	0.014393811	0.015520236	0.01409669	0.016182117	0.011431641	0.013132339	0.012877667	0.012293776	0.00955744	0.012752882	0.010898662	0.017101284	0.018248422	0.016317862
cg00078867	0.866000633	0.856784816	0.809192783	0.818339069	0.845209912	0.863257216	0.792346301	0.804243252	0.820935072	0.745363067	0.875589512	0.800398429	0.858149763	0.85167721	0.803314969	0.847530195
cg00079056	0.926686678	0.923664651	0.949429394	0.945140919	0.944970561	0.949928272	0.939784473	0.962915665	0.909600853	0.942050043	0.927676761	0.93010258	0.927857486	0.930900929	0.942430387	0.914135683
cg00079563	0.01294989	0.007202945	0.006828494	0.005311601	0.005080218	0.008472517	0.005890379	0.017498951	0.008746997	0.007309609	0.010230612	0.005163141	0.015829578	0.008110202	0.004976524	0.016910322
cg00080012	0.007504834	0.009650073	0.008151848	0.009109471	0.011715825	0.007795434	0.011314509	0.010585589	0.011875911	0.010115442	0.011284213	0.010777165	0.007014288	0.0093602	0.01016252	0.00681158
cg00081935	0.042268896	0.029614372	0.027533052	0.028838591	0.028697952	0.029112773	0.029796586	0.032764977	0.047906762	0.036748491	0.033558619	0.048928706	0.034623567	0.024792544	0.034737805	0.033758865
cg00081975	0.021959146	0.020707925	0.015838972	0.027603699	0.016282431	0.016389886	0.021671849	0.014548514	0.023882653	0.018577231	0.019514656	0.016518796	0.021508841	0.023371295	0.019134186	0.023944201
cg00083720	0.005240964	0.004569911	0.005576598	0.003348718	0.008116753	0.008743708	0.009437739	0.005068099	0.00825863	0.00674528	0.006349367	0.005754254	0.006963371	0.011637348	0.006411108	0.008815848
cg00083937	0.384176195	0.409736658	0.333635475	0.266986839	0.320135406	0.342036315	0.248047867	0.426945164	0.321240039	0.346656879	0.303864892	0.290651303	0.305380321	0.34323937	0.288719652	0.336764355
cg00084687	0.011267418	0.010108458	0.009421422	0.008468435	0.007742748	0.01230322	0.008004252	0.008774743	0.007062281	0.006697184	0.013836829	0.008120237	0.007277845	0.004202605	0.008369846	0.005721208
cg00089071	0.002853438	0.003170331	0.005025422	0.002586244	0.003379534	0.005190825	0.001532698	0.004485002	0.005783869	0.003106997	0.003327633	0.004125273	0.003067424	0.002408771	0.004143351	0.004404743
cg00090147	0.069404249	0.059469313	0.063192069	0.077936159	0.053371031	0.062602417	0.044350853	0.087001881	0.045256034	0.050943695	0.066044798	0.065634017	0.104915731	0.069802328	0.066510505	0.061961895
cg00091693	0.69328495	0.694858048	0.809986223	0.815119589	0.768595375	0.797867809	0.761622279	0.797626158	0.71331149	0.789838132	0.751478694	0.747833266	0.759676945	0.76395982	0.740142919	0.746433055
cg00093177	0.923553874	0.916239881	0.920258106	0.92834879	0.904202315	0.913782284	0.905689443	0.916164981	0.912601362	0.918264883	0.922945667	0.901899583	0.91851687	0.915432508	0.927361764	0.915236668
cg00094319	0.829987619	0.774021824	0.809329392	0.835340464	0.822879028	0.847624599	0.790033911	0.800380608	0.773767294	0.770348595	0.801908176	0.831306273	0.842985889	0.82045692	0.818830926	0.816871418
cg00094851	0.126039732	0.105597376	0.088630133	0.126111721	0.099564384	0.089212873	0.078545757	0.083616445	0.102502389	0.082504071	0.109810768	0.133757571	0.089502154	0.114333938	0.109360188	0.089912199
cg00095526	0.588513789	0.624607636	0.572178867	0.579485324	0.527728002	0.534994993	0.50217865	0.600148036	0.546540683	0.482257712	0.640654107	0.491035242	0.608880578	0.562063357	0.497825943	0.567143922
cg00095674	0.154541017	0.17740832	0.157762711	0.229664183	0.156447936	0.278144632	0.084315409	0.144749763	0.145744631	0.091942127	0.129881254	0.185490833	0.119682466	0.159873254	0.219827929	0.220934495
cg00096922	0.017777443	0.016447304	0.017917439	0.018187347	0.013876735	0.017453145	0.012797248	0.016144198	0.015379583	0.015460208	0.022667976	0.020437399	0.015993679	0.010612347	0.012138914	0.016827366
cg00097536	0.032762934	0.026798502	0.030679234	0.031765549	0.030639782	0.028586756	0.02687211	0.02805036	0.026209392	0.026894498	0.042807178	0.028215285	0.044768003	0.033620471	0.032469749	0.027091475
cg00098162	0.910349037	0.880969375	0.868128593	0.881610191	0.885344293	0.900099246	0.875029307	0.894880445	0.874901051	0.859371173	0.899201155	0.877167021	0.890650257	0.877744272	0.883600992	0.886749387
cg00098239	0.005745753	0.004672705	0.003784048	0.002587843	0.00253629	0.002514364	0.003348767	0.004455626	0.003223291	0.004121877	0.004602616	0.003654027	0.003681711	0.006714093	0.005940877	0.002271709
cg00099550	0.048982075	0.044971216	0.040778441	0.049390449	0.045116168	0.041777361	0.034800213	0.030774438	0.03578026	0.036451592	0.036817269	0.046128863	0.038439894	0.04092305	0.056565332	0.049086882
cg00101227	0.891881247	0.884623581	0.851558734	0.842794287	0.866629209	0.851574272	0.864333047	0.844677355	0.848886458	0.85595731	0.877469458	0.809673449	0.872460003	0.859505187	0.834546323	0.867825196
cg00103783	0.011125484	0.011429966	0.014425711	0.013247733	0.012982358	0.019811502	0.016296529	0.011294411	0.008848535	0.004068999	0.004863708	0.017764055	0.012501183	0.013833245	0.011791564	0.010605332
cg00105253	0.148749645	0.180365273	0.140553288	0.155501185	0.141931261	0.095158876	0.101599578	0.114569579	0.184905059	0.085023453	0.173799168	0.098094306	0.196320124	0.150577547	0.163313162	0.193378504
cg00105470	0.017986042	0.010298473	0.012680056	0.012316602	0.013045798	0.018910082	0.0156586	0.011719907	0.010762152	0.011090769	0.012235534	0.014679195	0.012099712	0.021375651	0.010737504	0.020324003
cg00107187	0.104686822	0.082614569	0.093253921	0.102045311	0.073265838	0.076288861	0.073191716	0.104789847	0.084351811	0.063549077	0.073185884	0.165957097	0.082503081	0.098472229	0.07503588	0.08690818
cg00107488	0.321572937	0.293494907	0.250598016	0.252782081	0.286442066	0.28860114	0.253182673	0.280400934	0.268547145	0.237228812	0.286670918	0.260705361	0.341957956	0.268046353	0.298494747	0.288278348
cg00107632	0.013841376	0.012615631	0.016954449	0.0192088	0.014053951	0.013454288	0.012894557	0.014454794	0.014009725	0.017542524	0.018306258	0.020085525	0.012328433	0.0153522	0.012196874	0.016212299
cg00108454	0.612648373	0.555400878	0.582176137	0.535214303	0.540633624	0.594868246	0.475344565	0.563623092	0.500190468	0.487380133	0.570584709	0.440645062	0.635163113	0.571694339	0.486866244	0.558865441
cg00109274	0.054133766	0.012995349	0.044438696	0.0196273	0.017037545	0.013843279	0.029542722	0.042387297	0.031671551	0.028944959	0.033898271	0.031561355	0.016510829	0.017314936	0.023326708	0.012717533
cg00112517	0.066339312	0.059226353	0.071842834	0.08328598	0.080094042	0.074042642	0.072735066	0.070172133	0.064041281	0.075005773	0.081219825	0.084438497	0.078047095	0.071670917	0.07191584	0.060121153
cg00113020	0.972014531	0.968978896	0.96574618	0.965436507	0.973020836	0.96907106	0.953919616	0.977237785	0.945852979	0.95531723	0.979314781	0.979852184	0.975400607	0.968376331	0.973603505	0.963968076
cg00113951	0.127426427	0.132100663	0.095797794	0.115073128	0.112068189	0.092993149	0.118157246	0.116588454	0.112881607	0.096668025	0.112500122	0.121772153	0.1150982	0.112658537	0.104421933	0.095596336
cg00115714	0.037411315	0.035205314	0.033698983	0.033083132	0.036054817	0.037451484	0.043955263	0.035309122	0.041156229	0.042922203	0.025747624	0.043029325	0.037131383	0.038183267	0.039496742	0.039667339
cg00116234	0.03176107	0.040237447	0.036032927	0.043707673	0.040508596	0.037854016	0.029662084	0.036494104	0.024904422	0.040524229	0.04293137	0.048567429	0.043779445	0.040714128	0.038898391	0.03869678
cg00116838	0.09753716	0.084162431	0.111927866	0.117205323	0.086686961	0.118180622	0.106418099	0.112411372	0.077097432	0.112013892	0.096564214	0.083890829	0.100309642	0.109196881	0.096560044	0.094844487
cg00117172	0.055820752	0.056995611	0.04910784	0.066161904	0.035666809	0.062789001	0.045754677	0.065726547	0.047055896	0.037643251	0.048935247	0.038957434	0.049465133	0.047307251	0.031794363	0.047130509
cg00119079	0.060438554	0.053497608	0.053791951	0.055229225	0.050912655	0.052398756	0.040233002	0.049747149	0.056705691	0.042262329	0.052720741	0.033207689	0.055037386	0.064482263	0.052646658	0.054160371
cg00121158	0.023317661	0.023187897	0.022854476	0.022279625	0.029333698	0.031247857	0.020700908	0.022527935	0.027325042	0.019528602	0.020861995	0.025868558	0.024191762	0.023264396	0.020404782	0.028879673
cg00121640	0.115242893	0.112762801	0.10362733	0.133661049	0.110584139	0.095090402	0.081727855	0.106689594	0.100999539	0.086764627	0.100248214	0.14069605	0.100415707	0.116384786	0.095370793	0.102212668
cg00121904	0.100272655	0.094734794	0.089102007	0.079322337	0.092796634	0.102258438	0.087505829	0.067304304	0.06811712	0.092699129	0.117041658	0.087114025	0.087136889	0.079527852	0.063713876	0.078996951
cg00123035	0.020843461	0.026339462	0.02255988	0.035586905	0.026278874	0.019483468	0.015448613	0.02228674	0.019248618	0.021073374	0.023626588	0.024918209	0.019291125	0.023765143	0.016037601	0.023984759
cg00126034	0.040212446	0.045596798	0.05794452	0.055064857	0.056860297	0.05123501	0.046284899	0.045114757	0.042837374	0.041639273	0.038848981	0.04782967	0.040535542	0.048690777	0.04671552	0.051679373
cg00126657	0.831159473	0.821733723	0.837942125	0.831340799	0.824212214	0.82000607	0.812176216	0.775451153	0.80723659	0.772699989	0.786848079	0.843466571	0.810119806	0.80718756	0.781232564	0.804049306
cg00126698	0.876064975	0.818665078	0.851862837	0.866487651	0.833285295	0.852496879	0.818390967	0.833121802	0.807403769	0.757131696	0.859592385	0.800371742	0.877413079	0.83939625	0.806144079	0.860173106
cg00128197	0.011063038	0.016234665	0.017292016	0.018378903	0.019380608	0.014255843	0.018161271	0.011807499	0.011994209	0.015812704	0.014862502	0.015868191	0.015357235	0.01271163	0.028872727	0.01102769
cg00128560	0.952385413	0.948430293	0.957098344	0.9515014	0.921296933	0.974789025	0.954981819	0.966902818	0.941924841	0.943169908	0.950938684	0.942841365	0.952453778	0.93624308	0.954750432	0.955253953
cg00128654	0.009553809	0.0115057	0.00800012	0.01022786	0.017108944	0.010307246	0.006130172	0.011207212	0.010696433	0.006682335	0.007467756	0.009116279	0.008364622	0.009337687	0.009668854	0.009656408
cg00128766	0.032415029	0.029381027	0.041119028	0.03085597	0.041288494	0.043500341	0.045596319	0.018909715	0.023188354	0.022772145	0.027825804	0.028912979	0.040725086	0.024531423	0.037620317	0.037931595
cg00128877	0.261694049	0.231435326	0.153798226	0.138591101	0.130787722	0.124397395	0.094209144	0.122105736	0.166574951	0.095244178	0.177092498	0.106803527	0.215786591	0.182547246	0.14156665	0.240506761
cg00129774	0.058546699	0.045831195	0.090159581	0.134778139	0.085536174	0.121665361	0.069275709	0.059634513	0.055219944	0.073668174	0.072544653	0.061093085	0.119537012	0.086214149	0.084219672	0.066696754
cg00131121	0.017698148	0.016817619	0.015814457	0.025281017	0.018756837	0.018623369	0.01422471	0.014876173	0.014301041	0.01870356	0.017297662	0.016640568	0.031646927	0.016339055	0.020371057	0.016178909
cg00131557	0.944058471	0.939994379	0.935522355	0.922002617	0.930868379	0.941258449	0.927577993	0.937929831	0.94644005	0.938787845	0.956722769	0.943133186	0.932148588	0.942856838	0.933278446	0.942521824
cg00132141	0.851184143	0.879017492	0.918098497	0.889659242	0.875738626	0.913323616	0.888803769	0.874665733	0.909842771	0.85624657	0.884393056	0.87189673	0.894394171	0.923457843	0.907246273	0.904788149
cg00133909	0.045937386	0.044543248	0.039491856	0.051488153	0.05583668	0.041836332	0.040083586	0.045566526	0.050412908	0.045040106	0.039693436	0.044262982	0.045108081	0.047356747	0.059051118	0.061449052
cg00134539	0.973407059	0.985508791	0.937668636	0.958565897	0.951040324	0.926449894	0.944042057	0.888297096	0.957192168	0.948969466	0.968151735	0.976461181	0.966441308	0.975970005	0.977941458	0.974404406
cg00134787	0.937929457	0.93248666	0.922967464	0.93880236	0.937972341	0.931217985	0.934684625	0.935586191	0.925188538	0.926646082	0.934322684	0.925967254	0.930437036	0.933594329	0.944425859	0.929461182
cg00135056	0.208603355	0.168874996	0.148816518	0.15994792	0.146019315	0.145116788	0.14810916	0.146702167	0.184573593	0.129568312	0.143491068	0.157748674	0.155898226	0.183455555	0.173420817	0.169275298
cg00135393	0.537532714	0.472848251	0.527774537	0.482753098	0.482043261	0.483606069	0.527016713	0.680112985	0.579137682	0.516193366	0.559495057	0.46775704	0.534827636	0.554807433	0.628272989	0.50336844
cg00136105	0.012582558	0.013227171	0.012148414	0.010408033	0.021286746	0.018368991	0.01588995	0.014040027	0.021834965	0.014021022	0.015445079	0.007859465	0.016224777	0.010786932	0.011100874	0.016986287
cg00136405	0.847006578	0.777608659	0.844128298	0.828459148	0.786673342	0.782814787	0.769297759	0.820334263	0.809311242	0.755736536	0.831808862	0.795254503	0.871463161	0.809982945	0.862846773	0.851899973
cg00136477	0.74853709	0.675265156	0.726213494	0.718104672	0.706434725	0.733652455	0.671555506	0.715567699	0.668003142	0.677224935	0.720219226	0.629855998	0.746405234	0.723533555	0.709689352	0.714104238
cg00136736	0.030399676	0.033765643	0.030940806	0.044583609	0.037849339	0.036943679	0.024987639	0.017977277	0.026973236	0.026396026	0.027476231	0.025644378	0.028141897	0.020313857	0.01905098	0.037090792
cg00138126	0.718113286	0.671247954	0.677552757	0.742258573	0.676987258	0.689588713	0.662822931	0.699767992	0.660994239	0.645302643	0.710724491	0.55110888	0.739015355	0.702136491	0.627243546	0.649071018
cg00141162	0.871830154	0.848576024	0.732350585	0.768206859	0.773927894	0.754955382	0.670704213	0.753373671	0.788449605	0.648490548	0.841343429	0.637470701	0.826039169	0.809819996	0.713012813	0.836983647
cg00141550	0.911255947	0.905314839	0.923971465	0.912796402	0.89595802	0.908316988	0.892021767	0.900227457	0.897439961	0.912276575	0.903447257	0.883288521	0.903302734	0.911004672	0.916236512	0.899497905
cg00141845	0.135222771	0.151830527	0.280700182	0.183470191	0.155161411	0.2733575	0.228082885	0.362967989	0.196686784	0.20157506	0.125616504	0.198874921	0.142769734	0.133410793	0.148375985	0.117383038
cg00143376	0.544960248	0.545248309	0.583305306	0.591672757	0.530249993	0.553680431	0.490265585	0.580373123	0.492871441	0.482260632	0.58246149	0.504700694	0.562961652	0.520574856	0.533168709	0.534859321
cg00143998	0.030344465	0.028506438	0.036350628	0.029468595	0.027537149	0.029488382	0.03215648	0.030566145	0.026965867	0.024969182	0.026086453	0.033743675	0.03387216	0.032156993	0.021411451	0.03855568
cg00145118	0.202122764	0.167015025	0.289954549	0.378851913	0.333237585	0.290742924	0.339088159	0.253139258	0.226333674	0.261310928	0.213124201	0.353973706	0.244526212	0.331430042	0.209221878	0.16409082
cg00145348	0.053850707	0.06152178	0.054778773	0.056353392	0.066603036	0.063779335	0.045960788	0.059742136	0.047839972	0.047116068	0.043704234	0.047569086	0.056582004	0.049244319	0.039947645	0.051410348
cg00146096	0.014310564	0.007464005	0.00793855	0.009569295	0.009507844	0.006747531	0.010161135	0.011719264	0.008650526	0.010623334	0.011136673	0.008456312	0.01407773	0.010555186	0.012002626	0.01076062
cg00149659	0.008730461	0.008920605	0.009915356	0.013881742	0.019893448	0.00757014	0.007073426	0.012961522	0.007614703	0.009216068	0.011153154	0.006583001	0.009556154	0.008922439	0.006694355	0.007653333
cg00149976	0.028847227	0.027954226	0.025372417	0.026058343	0.030820149	0.022637465	0.023048403	0.024556109	0.032067739	0.029093825	0.035048645	0.028654179	0.027536498	0.030061131	0.03138357	0.02466436
cg00151234	0.041992107	0.031076028	0.039557743	0.037003143	0.045465364	0.042673512	0.036806932	0.036254527	0.039835219	0.029362115	0.022639523	0.039180098	0.0347323	0.038818349	0.038389465	0.041211283
cg00151607	0.011528957	0.008588754	0.020308161	0.009639815	0.010965765	0.012271095	0.009983136	0.013540913	0.014179772	0.018003533	0.010208574	0.012117547	0.012385727	0.013617095	0.01099655	0.010939244
cg00152644	0.966878305	0.959443581	0.971940088	0.971898183	0.968540153	0.972337594	0.962755649	0.972052794	0.958714773	0.968112396	0.972621196	0.963162497	0.958109928	0.966033438	0.970296615	0.966676133
cg00155167	0.009851337	0.018576607	0.017954816	0.015944304	0.00991683	0.021136488	0.0095859	0.009821457	0.012959029	0.014457397	0.013896833	0.014655441	0.012743155	0.014482078	0.010446341	0.016851099
cg00155485	0.016069022	0.01256967	0.011361295	0.010340182	0.014469984	0.013731428	0.01396637	0.014943974	0.010596808	0.009591906	0.014763158	0.015274411	0.012963686	0.013310343	0.021643468	0.013137123
cg00155609	0.029774812	0.031282373	0.059998396	0.042355765	0.02870509	0.028637808	0.030252697	0.027667272	0.026809801	0.028154837	0.029300158	0.034886148	0.026321331	0.026735259	0.02098804	0.026634534
cg00156216	0.020618719	0.010149766	0.014532969	0.014333914	0.027030147	0.021583778	0.017300805	0.011561239	0.011598523	0.019549398	0.00966019	0.008919377	0.010157238	0.011442446	0.023198317	0.015504974
cg00156744	0.025688686	0.01908974	0.016749737	0.024611967	0.01900934	0.01726101	0.021058285	0.022876496	0.017352925	0.014439134	0.017709978	0.025543177	0.021978932	0.029904506	0.010051249	0.021435107
cg00158308	0.058094282	0.051069642	0.051076308	0.049403944	0.105584958	0.079584262	0.074082786	0.103352917	0.059941916	0.075167133	0.054574385	0.233010057	0.112215915	0.064159123	0.0724772	0.047828045
cg00160914	0.090765228	0.073997959	0.075746534	0.064110736	0.065358128	0.072123529	0.060319577	0.097354342	0.079221852	0.069218206	0.082836626	0.071937613	0.069978592	0.075605303	0.080785874	0.062797959
cg00162401	0.018195158	0.015151541	0.015127775	0.020818362	0.019010158	0.015613897	0.013798136	0.021529921	0.018987028	0.020073246	0.01951692	0.031677674	0.018208348	0.017913648	0.017493675	0.013569145
cg00162643	0.0100922	0.00625528	0.00571005	0.004764716	0.008248503	0.006219676	0.00689953	0.011052405	0.011897351	0.011807401	0.007904515	0.008935796	0.009607635	0.007411709	0.006667702	0.009771227
cg00164041	0.016579979	0.014037057	0.011582614	0.010845772	0.010500475	0.016952653	0.011691496	0.015796653	0.017589886	0.016245139	0.011719192	0.027429448	0.010520589	0.012820952	0.017227319	0.014547641
cg00164898	0.102697194	0.084816175	0.032212357	0.054844368	0.037579843	0.031738632	0.032236265	0.042741861	0.041550967	0.035443056	0.067472415	0.03350792	0.083281685	0.053961799	0.045746523	0.069881371
cg00165981	0.035212115	0.033385718	0.049541164	0.025463537	0.041976402	0.042770644	0.034708364	0.03636951	0.03016306	0.035822687	0.035060439	0.038540659	0.031881973	0.029219417	0.034746306	0.027744626
cg00167504	0.026024742	0.029389266	0.029826339	0.023279346	0.031025529	0.024858342	0.017862651	0.026127183	0.021489939	0.030852088	0.026441458	0.03296257	0.02284168	0.028851636	0.024698888	0.02430837
cg00168082	0.013081265	0.014890401	0.020855024	0.009997716	0.01865039	0.019627669	0.017007572	0.011031685	0.019062168	0.014944777	0.014107698	0.019615651	0.01515055	0.01446271	0.015917408	0.011622262
cg00168785	0.023738676	0.036396615	0.029023784	0.031646718	0.030088211	0.046999633	0.032631638	0.035717747	0.025880983	0.029173765	0.024576154	0.028820952	0.023086871	0.02781586	0.026912055	0.026503553
cg00168942	0.840536666	0.854708032	0.691716053	0.688235796	0.614007756	0.741310664	0.658151802	0.780473567	0.761992795	0.689614267	0.770184629	0.699371799	0.725733564	0.731715714	0.692636606	0.776870109
cg00169548	0.611592417	0.573312344	0.617305417	0.601898196	0.613881308	0.65646436	0.560657395	0.54787534	0.499413554	0.549517429	0.548358236	0.567258406	0.62705985	0.556718445	0.537076135	0.595830901
cg00171126	0.009733151	0.009466502	0.011870984	0.012584596	0.021386608	0.013609238	0.01131256	0.010147203	0.010836273	0.005329301	0.017995229	0.010073794	0.008665733	0.00436746	0.013072236	0.008411504
cg00171161	0.048055177	0.049173841	0.039123163	0.054740019	0.051244207	0.05409085	0.043172365	0.051570383	0.042978402	0.048474658	0.038089992	0.052657496	0.042918189	0.059668411	0.048400589	0.044905834
cg00174500	0.396401181	0.347874472	0.499820164	0.552963522	0.505953636	0.525790217	0.461923163	0.527902736	0.392191093	0.466637939	0.427755507	0.419959034	0.507941672	0.483392633	0.476177501	0.399123706
cg00174901	0.074335491	0.090985062	0.143763293	0.055255905	0.061417671	0.069449943	0.074359671	0.078298359	0.084834321	0.08934992	0.077726309	0.105824045	0.067663853	0.047631879	0.088766996	0.092841764
cg00176210	0.869989333	0.825998393	0.794909363	0.762962759	0.827183358	0.77932098	0.787019758	0.778039495	0.748173744	0.724584104	0.82272556	0.733471502	0.882921138	0.777064752	0.778595571	0.823495339
cg00176879	0.998695833	0.999189838	0.996060414	0.994078755	0.997529487	0.998325251	0.996535514	0.998508088	0.996248179	0.996289193	0.998792195	0.997134991	0.998697885	0.998039837	0.99906428	0.997824164
cg00177013	0.126298308	0.113236954	0.099054049	0.129624636	0.116562824	0.092987934	0.091283334	0.087489547	0.100547347	0.082890689	0.098872881	0.110519729	0.09693029	0.10598638	0.105669873	0.095231648
cg00177698	0.042536372	0.065725682	0.040723601	0.035004359	0.044844133	0.03446742	0.031965762	0.034686162	0.034256074	0.035639411	0.030044316	0.060293371	0.05428545	0.053728608	0.036503309	0.052791785
cg00177923	0.010561976	0.010106986	0.008932388	0.00503223	0.010337123	0.007873386	0.010124441	0.010663929	0.006736516	0.010116029	0.008884578	0.008901853	0.005550006	0.008364736	0.00747568	0.00725024
cg00178790	0.039955007	0.033463567	0.036114074	0.036944009	0.038014627	0.028222491	0.035937314	0.032885922	0.040222054	0.035931443	0.033418552	0.038873204	0.029916331	0.041784084	0.0321785	0.035650508
cg00179446	0.023381903	0.028626492	0.024565418	0.029553321	0.035366347	0.050731999	0.042283304	0.058745196	0.015135603	0.018362226	0.032152464	0.026393514	0.021436965	0.025915809	0.026372939	0.036138067
cg00180012	0.017596818	0.02156877	0.019007533	0.024084005	0.011959203	0.047177515	0.016097161	0.020197499	0.018207092	0.017743836	0.01336168	0.01717563	0.019576031	0.023889187	0.014234706	0.018502839
cg00180631	0.57987524	0.505707775	0.496106654	0.392281906	0.386925213	0.444864249	0.420540894	0.545796019	0.463522112	0.366758447	0.359351405	0.418202261	0.471332368	0.481935458	0.428484925	0.45937463
cg00182461	0.037810063	0.033598838	0.034528041	0.026877814	0.043860287	0.027865354	0.031831928	0.038972249	0.020834228	0.040647136	0.040916233	0.029581617	0.047057751	0.043504786	0.034972308	0.038633644
cg00183782	0.862459161	0.866473815	0.821278371	0.822604234	0.797522759	0.852641944	0.773499867	0.849369214	0.817550155	0.771144494	0.817018219	0.767203376	0.854173215	0.809665851	0.83346695	0.876512509
cg00183916	0.030850018	0.012736777	0.02086247	0.023743266	0.015051457	0.018607273	0.012861567	0.023097306	0.014901948	0.023968235	0.013253936	0.015606122	0.025598034	0.023973893	0.012898017	0.014505058
cg00184884	0.005815969	0.008033474	0.003506875	0.003754859	0.008813039	0.005885467	0.005645925	0.004157749	0.015223527	-2.71E-05	0.000936954	0.003318348	0.002554439	0.006708116	0.013021435	0.002523058
cg00184893	0.011396125	0.013080432	0.012265145	0.018870183	0.009885355	0.010220229	0.011212403	0.008920687	0.011761335	0.016480955	0.016884234	0.013288565	0.014051278	0.012416921	0.011941408	0.010597926
cg00185103	0.892809827	0.906172018	0.898714458	0.911656857	0.888912464	0.924074066	0.931359617	0.904938002	0.873956604	0.901421194	0.857890477	0.900892435	0.878303479	0.879820756	0.901892654	0.902662582
cg00185839	0.051749388	0.041245226	0.029647585	0.038082821	0.03641523	0.036096058	0.028740547	0.030782108	0.044499758	0.029029248	0.047676088	0.028817301	0.042036933	0.049443019	0.035971015	0.041096601
cg00186141	0.018294213	0.016314029	0.017548423	0.015198795	0.016964392	0.014818006	0.02204069	0.017047598	0.016022001	0.015595925	0.016869208	0.012948076	0.014786733	0.017850343	0.018660448	0.014254767
cg00186701	0.73091199	0.697392045	0.651838873	0.501413806	0.397468492	0.664038394	0.479966538	0.707108725	0.567930321	0.343634269	0.633345864	0.524480253	0.614974711	0.583654211	0.497098393	0.713427185
cg00186954	0.649434606	0.706952864	0.40456391	0.402503693	0.524769192	0.677073947	0.382279826	0.528041169	0.53221025	0.44212128	0.581517658	0.466229057	0.597010138	0.653297755	0.442784138	0.560030462
cg00187380	0.142009277	0.103956069	0.157196214	0.164245845	0.126587275	0.131996872	0.104555372	0.143782021	0.11104834	0.113833345	0.16550643	0.121189649	0.189486653	0.169712016	0.154329123	0.139273649
cg00187686	0.910662234	0.921830633	0.88742378	0.881540952	0.866133354	0.87459766	0.826860296	0.917941334	0.876646569	0.764549104	0.920172591	0.713557007	0.917200484	0.901207799	0.859192459	0.917320672
cg00188348	0.594753536	0.598774623	0.608646501	0.60243452	0.603083237	0.608686807	0.600471774	0.581666614	0.59740565	0.590659109	0.59034172	0.608534699	0.590795683	0.600517395	0.601578768	0.591699004
cg00191052	0.539740845	0.457231577	0.483637677	0.467209931	0.546390273	0.453538546	0.293297754	0.519317849	0.395582033	0.365992055	0.487865739	0.33673924	0.481691809	0.468596011	0.408965798	0.336182644
cg00194146	0.091840469	0.093970892	0.069751173	0.083696494	0.087272096	0.084024349	0.07634731	0.102783123	0.078849188	0.087849068	0.082025088	0.078457089	0.085191187	0.077800312	0.072589335	0.081852891
cg00195561	0.905591847	0.904093058	0.883998277	0.899264426	0.894788356	0.899231988	0.875524467	0.882205663	0.86917723	0.867262798	0.898305259	0.876567084	0.909531275	0.906495657	0.894487418	0.881835652
cg00197381	0.036018716	0.046102724	0.035224213	0.043583044	0.039271417	0.035948992	0.045398037	0.038729189	0.040714159	0.038525644	0.042192687	0.053533268	0.041481436	0.046681527	0.042964396	0.044738251
cg00197641	0.040534084	0.041613482	0.045429353	0.042229118	0.046713991	0.036531304	0.040761969	0.04577123	0.050011594	0.046841695	0.048261087	0.043121146	0.039131135	0.048013128	0.056026811	0.054934645
cg00199549	0.985177306	0.988814255	0.982219549	0.982176992	0.988992542	0.979033018	0.9774414	0.989258374	0.976807275	0.964394103	0.977474	0.986023257	0.98994751	0.973650391	0.980299076	0.988526483
cg00200063	0.023188541	0.020408034	0.017743775	0.022270399	0.025599296	0.023881572	0.017014025	0.013507894	0.01884271	0.011956219	0.018001099	0.024430036	0.018795947	0.019803925	0.022889413	0.017952022
cg00201234	0.300398239	0.284004656	0.195325059	0.271573061	0.208673699	0.159768646	0.112050836	0.282073267	0.187489346	0.136600645	0.187134875	0.270474562	0.24993485	0.263720533	0.18935348	0.259610979
cg00202702	0.010060663	0.009869819	0.007729168	0.012947769	0.010979297	0.00842941	0.00772475	0.00811225	0.005496245	0.006585984	0.009409017	0.007663177	0.008665047	0.007951286	0.005901776	0.009167634
cg00202711	0.118966974	0.049790689	0.059543791	0.061645386	0.060300683	0.103754713	0.05687827	0.036753423	0.062586257	0.048849064	0.071952613	0.042822653	0.13010135	0.054869464	0.055958305	0.07199524
cg00204262	0.875674881	0.86362864	0.829611773	0.804207183	0.825918973	0.839051273	0.804856724	0.846893016	0.818884632	0.797494139	0.827181937	0.789839485	0.818227698	0.799096966	0.809641093	0.814591544
cg00206052	0.018921478	0.019370447	0.01369221	0.020110515	0.028428474	0.021561615	0.016187897	0.017199877	0.016222956	0.0162812	0.020496547	0.012786715	0.019978915	0.014428553	0.016288634	0.013471808
cg00207534	0.007881296	0.006654044	0.013543314	0.004784636	0.010811066	0.005348873	0.004619833	0.010197984	0.014057573	0.005943183	0.006638031	0.009137148	0.005984007	0.008809797	0.013991378	0.006693749
cg00208830	0.906260922	0.909044324	0.911167809	0.892751091	0.882758	0.922043906	0.900090128	0.940675073	0.871006532	0.911127346	0.913725807	0.878272479	0.917602491	0.919772452	0.889822221	0.898124698
cg00208967	0.141524829	0.135551953	0.146119703	0.141321185	0.088042816	0.160709896	0.122693804	0.191918084	0.099124098	0.108958684	0.124410445	0.093586977	0.112814635	0.123959876	0.094292177	0.144631762
cg00209066	0.900245122	0.878115809	0.89353742	0.890802363	0.868211223	0.883556257	0.890898884	0.889718445	0.859827148	0.873254487	0.859901996	0.884852896	0.869262472	0.865868877	0.895551934	0.882029767
cg00209951	0.05288592	0.052473864	0.049797733	0.05396862	0.049174005	0.069762388	0.042201687	0.051732523	0.03715281	0.046410267	0.045079231	0.055287404	0.048083116	0.04285099	0.026482507	0.047676801
cg00210842	0.049577352	0.046613754	0.040791992	0.036976857	0.034520508	0.040645874	0.039757449	0.04052047	0.027166727	0.033561724	0.040576815	0.045763318	0.028241552	0.05650348	0.053848503	0.046336065
cg00211661	0.227908275	0.176974813	0.241827129	0.265081349	0.307561498	0.177158731	0.269889657	0.14174693	0.236856092	0.249950095	0.217117039	0.330450331	0.21578258	0.247233597	0.24316271	0.181824909
cg00212549	0.019339298	0.023437836	0.025157273	0.019759755	0.015408522	0.018268505	0.013362629	0.029194777	0.026004076	0.011487622	0.022489864	0.020607718	0.026997541	0.02061476	0.021943783	0.024644207
cg00213044	0.825559543	0.820455528	0.794194159	0.768753105	0.742630844	0.787939466	0.758205407	0.821138831	0.756709657	0.761457485	0.799176808	0.741359384	0.788729266	0.781055384	0.760857937	0.824704895
cg00213331	0.939064694	0.941440803	0.934322087	0.93852072	0.935715024	0.938884328	0.937753738	0.926545308	0.926384867	0.936417934	0.927366483	0.92366635	0.936946575	0.932624853	0.924624762	0.928874205
cg00213714	0.077704907	0.060913012	0.05170303	0.048458227	0.071582731	0.05505997	0.052623045	0.05502416	0.062710691	0.055331548	0.064588892	0.05011601	0.094859603	0.066853878	0.058213051	0.062940259
cg00214346	0.008822523	0.011116733	0.008925938	0.011801893	0.008351959	0.007454455	0.011461287	0.008380026	0.004531737	0.010517409	0.01154257	0.008832708	0.010836391	0.012604136	0.012612029	0.01220502
cg00214794	0.785973141	0.767124238	0.788611238	0.838724039	0.789303442	0.832542822	0.813828549	0.827302673	0.727774814	0.787524675	0.795802231	0.796049088	0.795757611	0.791580127	0.815964161	0.789485165
cg00214855	0.224582113	0.218950921	0.240186652	0.221692696	0.232258641	0.227072867	0.163781566	0.207420379	0.221993616	0.160887614	0.203607046	0.202647602	0.178833712	0.230058486	0.178442416	0.218413955
cg00215066	0.970518951	0.973769083	0.970811704	0.973321617	0.969093709	0.973512605	0.972341095	0.982232205	0.96992778	0.978949117	0.981879369	0.973564178	0.97057328	0.974372155	0.970583088	0.979738904
cg00216361	0.036809109	0.036736177	0.020320543	0.020248435	0.024814169	0.029856972	0.020820846	0.026076852	0.025045088	0.019334207	0.028807362	0.023269648	0.028790808	0.021218157	0.025302691	0.023223816
cg00216758	0.045000123	0.045272037	0.043901421	0.04844189	0.053167505	0.050231395	0.046850854	0.042247101	0.050042946	0.04073328	0.048478482	0.048728265	0.046259739	0.053472006	0.051770915	0.049179728
cg00217795	0.305941648	0.283919504	0.582898029	0.520984108	0.531918673	0.581195601	0.570208636	0.536234452	0.424002344	0.513748291	0.429680259	0.501387819	0.432192654	0.408717704	0.463942128	0.379594584
cg00221494	0.321248809	0.29479094	0.279540219	0.28708644	0.182320063	0.329542449	0.191092039	0.39683829	0.193882348	0.145836439	0.277156871	0.139489263	0.270466787	0.242760238	0.213938849	0.301814214
cg00223186	0.014962511	0.015533293	0.01271052	0.009526391	0.012968732	0.012136785	0.019866619	0.01760499	0.015318277	0.008774387	0.007950623	0.017089043	0.011061084	0.008093589	0.013930698	0.013253043
cg00223950	0.036380661	0.044897917	0.0406819	0.038457332	0.046237359	0.039763487	0.04827499	0.04372669	0.044684491	0.046092096	0.042418677	0.045054084	0.050209985	0.046767474	0.031056806	0.052605442
cg00224234	0.007486913	0.010134336	0.011163887	0.009793416	0.010056224	0.009161184	0.010788483	0.011019764	0.009552327	0.008900399	0.009437693	0.010622482	0.007275811	0.010811607	0.010012363	0.00869674
cg00224508	0.028707678	0.032114999	0.034621574	0.032373181	0.036829957	0.033120837	0.034900394	0.032106489	0.036874098	0.035926149	0.035645239	0.045724575	0.031399506	0.036888206	0.037349741	0.038049805
cg00226904	0.874940565	0.867577692	0.845325774	0.848224784	0.85120935	0.870598187	0.82070674	0.865406791	0.861213847	0.846840766	0.864682065	0.825939595	0.843723623	0.854767782	0.848107372	0.866767839
cg00226923	0.771156826	0.779199303	0.803319109	0.768566881	0.855409352	0.79098785	0.864232965	0.825722222	0.825025988	0.89557008	0.796327963	0.873847967	0.861464909	0.841377365	0.819103199	0.743576646
cg00228799	0.017496965	0.017020958	0.016350654	0.018885256	0.024092273	0.016634732	0.016354879	0.023355213	0.012974602	0.015417685	0.017674971	0.017138985	0.018428754	0.019108977	0.012540857	0.023939013
cg00229387	0.281800891	0.238112319	0.365190792	0.373004418	0.312626915	0.359544284	0.396769366	0.379615746	0.326865921	0.388297446	0.282068251	0.439811917	0.285040189	0.324125783	0.35222742	0.330324131
cg00230271	0.029894975	0.029923644	0.03068191	0.021883451	0.021934223	0.031874457	0.035054772	0.020663866	0.02080933	0.026141677	0.021938996	0.026599577	0.040895255	0.026967428	0.02577325	0.038755702
cg00230368	0.043376137	0.027743692	0.034741239	0.032535696	0.031036656	0.034058439	0.028165178	0.029695944	0.035435894	0.041993154	0.037839708	0.032846082	0.03513394	0.030914183	0.02760249	0.028861685
cg00230502	0.114969141	0.101280622	0.155846647	0.1776222	0.145781015	0.11924233	0.108909282	0.094049022	0.096850254	0.13261312	0.150924554	0.114201309	0.146992365	0.123288529	0.112971121	0.099829444
cg00230685	0.013925244	0.016997363	0.02082299	0.024984435	0.019377288	0.016500158	0.020248455	0.018014499	0.021040607	0.019705507	0.021498343	0.01077259	0.017025736	0.01914334	0.018208536	0.016833464
cg00231140	0.020483013	0.019136382	0.042106181	0.023542061	0.026194352	0.02175734	0.023607659	0.075362674	0.024207202	0.032573209	0.040498979	0.032124131	0.033648185	0.024729595	0.040199937	0.028355188
cg00231644	0.140957128	0.174306702	0.137559763	0.089874116	0.117637779	0.110498793	0.124772815	0.144419371	0.184935356	0.161971033	0.183171982	0.178593529	0.161725977	0.255215485	0.14572753	0.189792519
cg00231920	0.033912611	0.022246534	0.03017303	0.029722506	0.035161946	0.027153631	0.030542032	0.024606228	0.035275226	0.023833946	0.036844087	0.05562377	0.027672481	0.044141409	0.026073535	0.036421009
cg00233307	0.207135339	0.179756344	0.189194868	0.110257039	0.113831313	0.100437678	0.130767425	0.195470738	0.216241873	0.097945243	0.122568931	0.367581786	0.20878709	0.230512091	0.151737242	0.130303544
cg00234616	0.07177231	0.03390798	0.056934431	0.068347769	0.046493165	0.044306423	0.051806103	0.061500741	0.070434595	0.045115059	0.053303186	0.059790057	0.039927575	0.041949811	0.056507318	0.050143901
cg00234961	0.013326945	0.01400027	0.015505065	0.018068163	0.019533767	0.017229512	0.029104863	0.017336341	0.01842334	0.014409089	0.021181048	0.01376208	0.015983535	0.013618218	0.01551956	0.012323244
cg00236832	0.04996004	0.050795405	0.053022483	0.052956244	0.053543505	0.057240129	0.041555325	0.048028042	0.049225111	0.043407858	0.049696727	0.045855753	0.051946463	0.061309342	0.050442253	0.035436299
cg00237010	0.338884781	0.339456076	0.643856883	0.69192117	0.643504184	0.787692006	0.778978197	0.694907921	0.505795381	0.78241874	0.451669199	0.83506685	0.472115167	0.517597258	0.628824957	0.414060073
cg00238052	0.071915886	0.066732609	0.064870057	0.064223276	0.09275413	0.071564755	0.067181072	0.069799338	0.067816673	0.095726387	0.066522413	0.123826306	0.066024368	0.061155159	0.049431014	0.073896711
cg00239071	0.952014177	0.944375604	0.951658746	0.947873842	0.94794636	0.960046744	0.95582592	0.957637675	0.952983025	0.961176101	0.957978602	0.9303515	0.957706866	0.937608947	0.960936424	0.956776947
cg00239419	0.917751628	0.916917826	0.92980413	0.914510053	0.925296857	0.944692897	0.92523443	0.936376228	0.923437738	0.922289398	0.91038317	0.911686514	0.925970789	0.926657425	0.909872767	0.907914634
cg00239685	0.065915115	0.057117259	0.049883138	0.04433625	0.055923425	0.05146857	0.063061386	0.066279171	0.065100096	0.064491231	0.061611514	0.044124556	0.069878064	0.055994805	0.066035343	0.074249004
cg00240312	0.014472284	0.008045797	0.02086968	0.017051472	0.020642881	0.023166718	0.014961828	0.020770657	0.017049341	0.014289594	0.017757189	0.01480212	0.01583198	0.013770685	0.015381509	0.013826896
cg00240432	0.017963024	0.016847734	0.013692227	0.013671782	0.011071459	0.011515592	0.009378479	0.01063495	0.010943022	0.009652062	0.015318986	0.015293398	0.020354493	0.012935267	0.028818601	0.011055921
cg00240880	0.756908692	0.724091592	0.771574632	0.736949129	0.744330229	0.703020705	0.784219227	0.739743881	0.697948787	0.735844631	0.737911709	0.672958702	0.758137666	0.75099672	0.70113023	0.709323067
cg00241355	0.024890288	0.015090608	0.019308819	0.01824861	0.016922224	0.017924853	0.01842008	0.020941029	0.022152991	0.021465088	0.022174587	0.013953613	0.014545896	0.017879109	0.02060732	0.015761007
cg00242839	0.399467975	0.357755264	0.457411273	0.347236091	0.357093602	0.408039072	0.342414563	0.393614547	0.361646628	0.324446824	0.36731238	0.330454452	0.468163356	0.346927072	0.341704266	0.358097055
cg00243313	0.023081632	0.014243155	0.02155596	0.020151237	0.01901929	0.019282797	0.013891703	0.020711906	0.021674833	0.018135029	0.021631225	0.015909568	0.020112249	0.018562123	0.016621679	0.019523594
cg00245878	0.904533512	0.890782463	0.925507261	0.915761692	0.889861583	0.927971158	0.915882443	0.922931094	0.88816945	0.922264068	0.864282197	0.910254355	0.913894242	0.901789387	0.904883237	0.904469555
cg00247489	0.022132726	0.018181768	0.018933038	0.020322731	0.020548408	0.015281395	0.017363148	0.020029052	0.026764432	0.024129092	0.018689532	0.013132558	0.021465636	0.02705254	0.019731779	0.015964163
cg00250430	0.267334599	0.204383077	0.160966993	0.169528812	0.115204984	0.154826496	0.111399185	0.141258935	0.157145818	0.119621563	0.192589882	0.079951688	0.177941306	0.159446654	0.221314044	0.227776877
cg00253200	0.011316804	0.014830033	0.015640764	0.012697187	0.013733567	0.012666447	0.016998978	0.013196254	0.016831262	0.01775927	0.012954228	0.015580296	0.013017309	0.016632944	0.014387823	0.012170866
cg00256074	0.925389232	0.890278236	0.879656699	0.870495697	0.912214823	0.889694658	0.90305897	0.84291697	0.895784985	0.89603435	0.90219979	0.908088132	0.923457877	0.919503152	0.901637943	0.902910722
cg00256166	0.02470771	0.030947321	0.033141963	0.027034417	0.03359439	0.02916427	0.023379828	0.031699115	0.028422166	0.024733182	0.029342056	0.02653427	0.027472912	0.020205565	0.033303953	0.023826099
cg00256281	0.012134107	0.011036313	0.014972356	0.013336078	0.010293609	0.006904846	0.011117568	0.01151858	0.007050051	0.006397328	0.008451678	0.014912459	0.007480565	0.008811129	0.008616385	0.007089617
cg00259755	0.250898651	0.237163173	0.250680921	0.292678718	0.260713706	0.282052909	0.160408947	0.181504225	0.26513802	0.18858617	0.303629279	0.293837228	0.248984771	0.291053806	0.141749844	0.175130757
cg00260778	0.816506085	0.770388243	0.78296032	0.728128924	0.685733625	0.759301292	0.758256601	0.779322682	0.755033526	0.705015203	0.760985488	0.704837877	0.805476227	0.786337197	0.742839225	0.7530543
cg00261552	0.016205408	0.015735284	0.018076342	0.01843524	0.02021895	0.015924051	0.018859609	0.017105955	0.018328778	0.015215908	0.025898235	0.017302036	0.021484977	0.019582859	0.021668463	0.020052339
cg00261781	0.018272219	0.018896757	0.015751136	0.021491002	0.011176411	0.014275457	0.010189245	0.014623379	0.00664174	0.010709357	0.020877278	0.007107856	0.031043262	0.019140596	0.013503097	0.019485453
cg00262415	0.016377213	0.017614674	0.008374512	0.010941419	0.012920006	0.014100793	0.014660623	0.014116819	0.014766512	0.011964592	0.011694571	0.010173718	0.010906604	0.014241237	0.014964484	0.014637
cg00263723	0.016173147	0.021778308	0.011392246	0.023807966	0.010315555	0.015340966	0.010842368	0.019324898	0.015294276	0.008369418	0.013445639	0.014866694	0.013522236	0.01590657	0.010889525	0.015713461
cg00263760	0.047097568	0.038068021	0.03893252	0.045659933	0.035632956	0.033804692	0.031583068	0.043427171	0.029234974	0.044473212	0.036079006	0.026633336	0.04107911	0.039796549	0.030820892	0.039238851
cg00265415	0.006965619	0.006214144	0.008558365	0.00824076	0.006356956	0.007251473	0.005307084	0.0050332	0.005501449	0.006297918	0.004765908	0.00356954	0.004292125	0.005210087	0.007422099	0.005088366
cg00265490	0.015876831	0.020912093	0.020199352	0.028403431	0.017099039	0.045675255	0.032655985	0.028116849	0.02382508	0.018017477	0.028549966	0.0275816	0.023706565	0.022122585	0.049304854	0.028404413
cg00268009	0.016463254	0.018508643	0.01152996	0.015187495	0.011375584	0.017064141	0.010790907	0.013685413	0.015667311	0.015909647	0.015610618	0.018514323	0.018454548	0.019091618	0.016795486	0.016644925
cg00268338	0.013335446	0.008580325	0.015558121	0.007752144	0.009280284	0.009385046	0.014448512	0.012060136	0.010041997	0.012383289	0.012686853	0.014182465	0.01047542	0.009753243	0.011728435	0.008554089
cg00269115	0.007954504	0.010613827	0.006476132	0.007866404	0.00667893	0.007264552	0.010405435	0.007095049	0.009554154	0.005952907	0.009256763	0.006420534	0.006254267	0.007663466	0.007039655	0.012472905
cg00269932	0.990003028	0.994370475	0.989795204	0.993084763	0.991683557	0.988470563	0.988002377	0.99309676	0.993281542	0.988131447	0.987911452	0.993016413	0.993932251	0.988883904	0.989126936	0.99389715
cg00273068	0.402673625	0.370733852	0.463559473	0.442926488	0.448479916	0.422076178	0.340761257	0.345830212	0.352389141	0.282827569	0.470410554	0.283199901	0.489164582	0.448258326	0.398071765	0.362788029
cg00273124	0.87750824	0.88283006	0.895074253	0.856366348	0.87769107	0.873972372	0.870078186	0.885007737	0.873108643	0.880429953	0.865256928	0.87732263	0.878979936	0.882643364	0.874059724	0.882613155
cg00274399	0.038526322	0.039008055	0.039141381	0.044080594	0.041844797	0.042253075	0.038103165	0.041277937	0.036507055	0.038289186	0.030464981	0.035574792	0.045147077	0.043681109	0.039396103	0.051236388
cg00275232	0.007359354	0.003893068	0.003970384	0.008796686	0.00423401	0.005492279	0.010778596	0.004863631	0.004998516	0.005174797	0.005363666	0.00484674	0.006498183	0.006554567	0.008239901	0.003162988
cg00276797	0.013198189	0.011495615	0.022508986	0.013950288	0.02763565	0.023088357	0.0149725	0.01875102	0.008397524	0.013384627	0.010929238	0.016743094	0.015264657	0.010026685	0.015277373	0.02007387
cg00278366	0.500794564	0.566192143	0.479248508	0.484948385	0.50301745	0.545701163	0.469382979	0.496881198	0.516272523	0.483700847	0.522704677	0.483351139	0.587201163	0.493992687	0.448599989	0.51196982
cg00279797	0.149559044	0.111368261	0.134684606	0.111937231	0.150319218	0.144611785	0.12036578	0.105824101	0.119912137	0.116495528	0.115679128	0.176316747	0.110412886	0.127757492	0.140735299	0.118925435
cg00280814	0.922440182	0.932514706	0.901890597	0.863039907	0.898969559	0.902382653	0.883790271	0.902423893	0.913533924	0.906597158	0.940476228	0.841024836	0.862521848	0.894291042	0.862484991	0.908565056
cg00280894	0.883138369	0.865196166	0.885842241	0.872739548	0.852104651	0.864540254	0.767594782	0.781055818	0.885379931	0.836704917	0.863974397	0.807879045	0.846609799	0.874591263	0.875713237	0.845376503
cg00282347	0.129912	0.117705421	0.142507922	0.175467774	0.084707226	0.106349763	0.073190251	0.123771008	0.074814714	0.071894311	0.118614863	0.061404808	0.014937841	0.046412316	0.063869359	0.052616783
cg00282683	0.014404081	0.015388957	0.012057617	0.019766036	0.015785571	0.016914051	0.013613898	0.018134336	0.021051081	0.015791816	0.016933379	0.018589246	0.014753139	0.015069976	0.020302968	0.015971058
cg00283535	0.894728664	0.909951778	0.884409259	0.894847356	0.881613233	0.883041768	0.887496627	0.835236317	0.896207186	0.896725789	0.903685775	0.917236086	0.920096922	0.883858465	0.85870864	0.880898272
cg00288562	0.013322322	0.026280962	0.022482409	0.018331416	0.012005061	0.020294092	0.016282014	0.026710031	0.011511861	0.019708436	0.014965847	0.019475715	0.015446189	0.018692847	0.012447459	0.015876891
cg00290028	0.019385171	0.015293743	0.018838581	0.017064992	0.018426566	0.017052388	0.016551726	0.023204772	0.017277462	0.020826387	0.02323736	0.018656706	0.021407813	0.019636991	0.023853938	0.023564591
cg00290506	0.006575229	0.006330419	0.005751351	0.005773815	0.00645057	0.008636812	0.005794039	0.007032532	0.009238414	0.008889944	0.005417792	0.005434805	0.008885652	0.004930954	0.006149371	0.008818694
cg00291877	0.037883948	0.026056119	0.035811371	0.034319214	0.035455153	0.036625426	0.024424419	0.03357917	0.030838213	0.02967167	0.030749525	0.024134952	0.020258179	0.029475715	0.025393761	0.030183326
cg00292662	0.107008079	0.070213509	0.167736211	0.254387737	0.094087244	0.17374222	0.115434827	0.16729817	0.13109779	0.176546092	0.078096895	0.190824408	0.102053563	0.102010771	0.125577917	0.076738927
cg00292971	0.230623211	0.265357097	0.457369394	0.412141422	0.41946961	0.612294889	0.556604106	0.714180927	0.313035141	0.520608536	0.289431623	0.451077797	0.332893217	0.216370493	0.473239395	0.370551851
cg00293409	0.040324475	0.055345032	0.048206685	0.037998404	0.053065555	0.04082872	0.043797733	0.040132582	0.043144585	0.04344927	0.053239505	0.046326082	0.056715269	0.039495579	0.044542364	0.04156534
cg00294382	0.372386009	0.359048683	0.398351365	0.473329445	0.402269309	0.35713447	0.295341941	0.299756634	0.335829447	0.285114173	0.386405527	0.257326851	0.420289655	0.415334455	0.337062487	0.376271558
cg00295206	0.056127157	0.042911153	0.039176226	0.03397262	0.038638201	0.044652289	0.03489936	0.027482038	0.040207436	0.029596204	0.035209172	0.046558548	0.036672254	0.028794197	0.032818653	0.036729964
cg00295325	0.943744049	0.936453748	0.90378288	0.920827584	0.941117715	0.901237258	0.919276808	0.823939114	0.936753754	0.912713463	0.935213144	0.932501817	0.942608652	0.950533728	0.971901909	0.92066227
cg00296685	0.038455755	0.048094551	0.039720891	0.041206556	0.050455886	0.037789199	0.052641739	0.046549807	0.046854402	0.043488792	0.047961002	0.087390978	0.04642654	0.056126569	0.049115864	0.054451157
cg00297584	0.085786694	0.090700891	0.080164357	0.079313589	0.068762473	0.084114822	0.084146287	0.113838022	0.066189916	0.057303612	0.081931702	0.051617739	0.094138445	0.074526117	0.080875772	0.082195343
cg00297600	0.408008138	0.439268917	0.248060089	0.294059205	0.314325088	0.26942643	0.361562127	0.329926682	0.393074858	0.291997924	0.338871746	0.331550709	0.271709152	0.326727192	0.414005657	0.326455163
cg00298357	0.812542681	0.779999847	0.871368939	0.832565533	0.775579466	0.899646352	0.810176014	0.870884681	0.778026096	0.800488738	0.803390843	0.730362891	0.814186674	0.764281578	0.812616935	0.843693928
cg00298951	0.765811885	0.704209316	0.735687484	0.76284092	0.718660416	0.752495084	0.704017616	0.792131569	0.675827917	0.672908859	0.763070049	0.656402716	0.79411343	0.738495595	0.721058465	0.704166969
cg00301864	0.00370718	0.003731702	0.002528509	0.00726618	0.000941028	0.004329531	0.002944581	0.004190669	0.004986402	0.003763248	0.003987842	0.005384425	0.003317791	0.005929505	0.003260206	0.004897129
cg00302793	0.023481301	0.019521068	0.027184833	0.024193513	0.022597345	0.018773493	0.036281304	0.024207304	0.023322287	0.021198055	0.017453618	0.029412761	0.02197132	0.027565391	0.025948975	0.029109306
cg00303548	0.004017933	0.000655588	0.002371117	0.002826737	0.004758415	0.008333104	0.007144059	0.005156447	0.008505847	0.00913455	0.003425541	0.00726863	0.005611656	0.004336201	0.009684919	0.006889774
cg00304278	0.027112701	0.015295519	0.023774701	0.01195124	0.021909184	0.015249698	0.035942179	0.019258589	0.027246493	0.034666164	0.044883453	0.020104757	0.01871342	0.019910986	0.022852472	0.018804175
cg00307685	0.926675599	0.926514031	0.919102845	0.916567066	0.922803107	0.93392005	0.903421999	0.921798128	0.915672907	0.876562408	0.93020881	0.889407906	0.918176859	0.919640878	0.912234626	0.932485135
cg00308133	0.003566021	0.002290796	0.003516648	0.003194745	0.000634296	0.005499963	0.003941271	0.003137197	0.000723862	0.002001206	0.00276818	0.002423872	0.00108804	0.006034439	0.00293059	0.011562419
cg00308665	0.139619243	0.233628429	0.300282694	0.167288197	0.18299393	0.244820224	0.262854131	0.369522394	0.198040845	0.303902111	0.185747204	0.167837048	0.192115981	0.188471739	0.217095278	0.162966982
cg00309056	0.028703063	0.030004529	0.031961166	0.035437904	0.028762897	0.034821717	0.035483529	0.036197897	0.041096043	0.031699274	0.033571572	0.035218266	0.031513264	0.033935477	0.033175028	0.027540837
cg00309204	0.014567117	0.02169282	0.008117255	0.008526966	0.005853119	0.009610476	0.015560619	0.01079186	0.008712934	0.009621259	0.013036431	0.004632467	0.002821805	0.006020295	0.00949482	0.003544042
cg00311768	0.752950902	0.768101769	0.750559968	0.740520037	0.723053702	0.749325882	0.696675729	0.806246628	0.732507918	0.795364667	0.722555518	0.719517787	0.755618357	0.775824631	0.73502637	0.726417708
cg00312919	0.012011515	0.011105448	0.014417808	0.010505404	0.01708333	0.015413623	0.013455171	0.012708096	0.042819467	0.015065282	0.01155566	0.014622896	0.015477921	0.01308387	0.015901834	0.011825093
cg00314943	0.92186088	0.92638334	0.911152445	0.920042008	0.915055775	0.916174128	0.907958406	0.91317229	0.918293012	0.899148983	0.925211601	0.920932146	0.917581247	0.914470087	0.908581518	0.926056009
cg00315936	0.088063929	0.101981834	0.084067503	0.087771899	0.091209102	0.113801275	0.065470257	0.075252895	0.073356426	0.082752556	0.076986867	0.125316314	0.096256316	0.08609316	0.087349611	0.075891248
cg00317680	0.067655117	0.047301893	0.078131223	0.061049897	0.092831925	0.068292045	0.055711068	0.053190468	0.061483235	0.048910264	0.045445149	0.051585825	0.045495319	0.040569964	0.041547043	0.049632738
cg00318573	0.358570214	0.414306751	0.439150504	0.485186093	0.272760587	0.407374861	0.316542748	0.519315358	0.381527106	0.373804343	0.412270072	0.293486087	0.468373688	0.435265378	0.363096226	0.419156361
cg00318865	0.014706764	0.012554031	0.011312558	0.014715351	0.021242217	0.016736488	0.010652034	0.012157489	0.013449869	0.01339763	0.010807612	0.01046257	0.012036017	0.013759139	0.015066477	0.016256872
cg00319692	0.905231725	0.873935876	0.890473259	0.890171896	0.869716942	0.887324967	0.860971183	0.882256397	0.879725964	0.817106972	0.893392436	0.858853171	0.91321735	0.885142394	0.848503889	0.883242089
cg00319761	0.017487511	0.010707163	0.011807093	0.007313016	0.003465852	0.007582048	0.008119383	0.009398469	0.003721878	0.004378034	0.009277279	0.004721332	0.013584963	0.002868701	0.009317928	0.011558484
cg00320243	0.011996182	0.014826499	0.01521989	0.015514641	0.012662156	0.012050883	0.021638795	0.016119144	0.017120068	0.022379565	0.015431071	0.011669811	0.015630641	0.015068337	0.014673284	0.017996738
cg00321065	0.014189021	0.012226993	0.010450243	0.007929188	0.010210736	0.009859874	0.008278503	0.015296915	0.009201284	0.019932999	0.008612173	0.009513414	0.014804013	0.020118577	0.012933952	0.012863648
cg00321478	0.273721916	0.259308491	0.524088074	0.511877031	0.337636557	0.609482919	0.540923854	0.628691451	0.372181455	0.548002431	0.332779685	0.500653022	0.388042399	0.352267108	0.469673248	0.369734193
cg00323915	0.731482517	0.645190847	0.582782864	0.607856932	0.753942211	0.656031993	0.590572084	0.596397974	0.605798651	0.602569819	0.732000551	0.634441846	0.721331443	0.671487828	0.606428314	0.703119609
cg00324733	0.022654746	0.023900049	0.02354932	0.02451327	0.025396576	0.030559529	0.025743777	0.021641624	0.03024369	0.032264196	0.022168753	0.02811741	0.028009118	0.028322913	0.041400121	0.024349203
cg00325491	0.914130535	0.927168257	0.936228513	0.897470106	0.928013236	0.920132187	0.92257158	0.921368671	0.919006897	0.889335152	0.920377946	0.89387724	0.950511281	0.941116328	0.912740453	0.927276077
cg00327185	0.137664491	0.132863774	0.132835274	0.155299379	0.148904911	0.121865032	0.111885283	0.115308948	0.1325957	0.122805115	0.126730057	0.162173401	0.12495722	0.137180011	0.136485476	0.134967332
cg00327483	0.983634443	0.975335044	0.971595271	0.980378072	0.96767907	0.975801104	0.974293345	0.977041385	0.977078656	0.97804556	0.979704628	0.975003412	0.979605668	0.975244411	0.977517568	0.980867193
cg00328227	0.534933282	0.487770564	0.359445607	0.340167009	0.354404929	0.363333797	0.357459976	0.309235349	0.449866202	0.297664478	0.479557786	0.35833666	0.439317151	0.412045815	0.363040744	0.446238275
cg00331237	0.046338136	0.050746568	0.070902306	0.073167916	0.043186748	0.070823535	0.058596488	0.060209905	0.056934167	0.054563738	0.046800743	0.03960661	0.060208768	0.043429065	0.047030155	0.043305368
cg00331433	0.020111825	0.026146279	0.025364058	0.02757598	0.028396741	0.024603815	0.027842202	0.027055032	0.025262046	0.025705654	0.023158116	0.023465839	0.029842653	0.023241685	0.032417788	0.023119147
cg00332153	0.27371109	0.179223027	0.239168072	0.305107499	0.204082208	0.250821861	0.14199202	0.319931924	0.204274567	0.182787404	0.333067798	0.240741109	0.294529702	0.281557661	0.283117162	0.177284093
cg00332745	0.015544691	0.030586601	0.015692708	0.021330545	0.015203421	0.014619163	0.021500191	0.017129418	0.02144792	0.016455557	0.034522298	0.024792391	0.025599588	0.026712663	0.024618553	0.015278142
cg00333226	0.053845174	0.056009374	0.047813592	0.044134816	0.045466051	0.046253996	0.04994532	0.057889216	0.051252154	0.061155124	0.049842461	0.04554585	0.061538824	0.053251568	0.047295514	0.050926348
cg00333528	0.677999127	0.629636872	0.618604835	0.678240135	0.673343015	0.615170432	0.556162765	0.540729382	0.606937695	0.563794704	0.66669857	0.577299599	0.67642517	0.663675445	0.645771597	0.58972403
cg00334507	0.601780709	0.58479411	0.450011277	0.307977831	0.342866955	0.468359119	0.439058188	0.467197583	0.530899416	0.390723772	0.486174269	0.327175688	0.466666275	0.442112061	0.34914617	0.453285382
cg00335286	0.564145055	0.462359265	0.50528184	0.479359271	0.498281096	0.427752884	0.400724218	0.425622252	0.273001665	0.429740419	0.387929327	0.466917855	0.554003354	0.50158611	0.391676746	0.417283102
cg00336605	0.020697109	0.021204395	0.016712295	0.021425647	0.01693387	0.02173339	0.018120756	0.020563326	0.016364173	0.009447869	0.013953283	0.021201189	0.018580421	0.01527482	0.016756565	0.021239607
cg00338702	0.03230464	0.024390168	0.028359418	0.028519176	0.024783295	0.024734872	0.021856699	0.033394895	0.027272547	0.01988776	0.026931777	0.02962118	0.025471448	0.021743681	0.022579376	0.019629836
cg00338893	0.011747562	0.011427806	0.015399705	0.021196163	0.015714828	0.015858856	0.014533466	0.011113664	0.018991665	0.012860877	0.018716806	0.011365308	0.01115693	0.015089689	0.011375726	0.015837805
cg00340102	0.0866323	0.096959651	0.11555401	0.120140534	0.131319285	0.126656081	0.076430055	0.097419053	0.091773914	0.076352405	0.082674351	0.084074797	0.077968696	0.11130712	0.076662625	0.098946763
cg00342530	0.161190517	0.189869215	0.267375126	0.268828267	0.257536606	0.259175586	0.358358562	0.280855303	0.300115848	0.382173908	0.208502677	0.393966648	0.215916326	0.234922729	0.344800166	0.203403927
cg00343092	0.254482946	0.199544489	0.281262904	0.285656353	0.224197496	0.232101933	0.228006734	0.274750149	0.193060979	0.234883522	0.260573497	0.269625118	0.261610703	0.290675974	0.243077056	0.164413665
cg00344358	0.952549744	0.941873979	0.94718695	0.951852552	0.948788831	0.957703287	0.946461688	0.951405335	0.940955199	0.946501665	0.939162453	0.938665241	0.94892801	0.951368957	0.944483452	0.950948425
cg00344372	0.944099852	0.932126928	0.951305983	0.894207597	0.914725592	0.91381766	0.929797598	0.925203294	0.908744713	0.935759512	0.913973862	0.89158645	0.941490857	0.912052532	0.922376015	0.922951383
cg00344709	0.854926022	0.760127195	0.845099099	0.814253408	0.834389787	0.85202212	0.83575402	0.86327844	0.777619153	0.807426193	0.795130622	0.831044465	0.852968086	0.775224784	0.761815523	0.812348338
cg00346145	0.035868499	0.0398351	0.033858324	0.051727508	0.033368857	0.045859614	0.047687344	0.044257809	0.053168583	0.047790516	0.04450047	0.049798699	0.04138783	0.047565345	0.045572601	0.039045355
cg00347729	0.788340361	0.716011968	0.754588373	0.671085425	0.799251727	0.640152341	0.684235931	0.792215099	0.781452839	0.735485482	0.764413771	0.764399196	0.713431906	0.740562003	0.766637373	0.751672232
cg00347904	0.041036147	0.068352395	0.051419146	0.044719013	0.032056967	0.054681369	0.045550482	0.040854565	0.032948045	0.033577273	0.049017738	0.030635745	0.047092463	0.047098618	0.039740721	0.043949407
cg00350296	0.494812083	0.447691831	0.373921646	0.438821807	0.507927165	0.368144092	0.367338552	0.301701233	0.39483584	0.412433383	0.465832863	0.437004034	0.436710876	0.408777076	0.426850158	0.352244298
cg00350478	0.851468757	0.832759994	0.737284637	0.717594817	0.772504032	0.694909964	0.735274064	0.653840253	0.766213933	0.695736739	0.781196497	0.696169989	0.809222197	0.781982293	0.746530471	0.778986376
cg00350702	0.007878799	0.010506539	0.009794287	0.010338873	0.008296507	0.009568162	0.009122991	0.011895149	0.0100635	0.009748445	0.006243402	0.010200763	0.009228371	0.011177141	0.008501952	0.010406685
cg00351011	0.018988951	0.020150176	0.025005407	0.020513319	0.015557379	0.012140637	0.020823406	0.018279828	0.030727536	0.023202854	0.023142707	0.023274617	0.023632054	0.020470982	0.022483238	0.018765912
cg00353953	0.130031688	0.112092282	0.171851977	0.165677448	0.145890963	0.223616635	0.222914325	0.20843813	0.187648521	0.160591308	0.165075717	0.213663998	0.128881909	0.162115584	0.208363641	0.125092646
cg00354258	0.919379048	0.911616547	0.920748715	0.919299613	0.924507848	0.909342492	0.852454733	0.907357336	0.889615413	0.857435016	0.909012701	0.881926657	0.940076531	0.878683082	0.903098088	0.867271836
cg00354572	0.119100892	0.096555783	0.10630874	0.108234919	0.136015837	0.103489317	0.097230385	0.076258479	0.086087786	0.098139794	0.115024032	0.090919423	0.122858491	0.123880963	0.092188945	0.091019432
cg00355802	0.016403498	0.02318803	0.018399746	0.011490942	0.014070512	0.017269334	0.026314081	0.032991184	0.027705945	0.015599947	0.017451679	0.020277884	0.017000362	0.009577372	0.030166021	0.029009463
cg00359325	0.043978347	0.042356752	0.048613715	0.046834968	0.042524138	0.041944732	0.04649913	0.053222868	0.055199882	0.044310811	0.048019477	0.049412429	0.046940943	0.046677322	0.055018534	0.050319529
cg00359973	0.060634393	0.103051135	0.076344046	0.061997214	0.083169005	0.070785105	0.056137933	0.058241641	0.062160224	0.045791445	0.044835175	0.049477531	0.046823998	0.060065809	0.067855798	0.065643119
cg00363813	0.013550156	0.004423147	0.006148801	0.011695964	0.006913029	0.006137199	0.009319688	0.032606456	0.006814303	0.017590358	0.009737909	0.009276656	0.00653237	0.007330121	0.009707596	0.006679275
cg00364344	0.010781967	0.014630797	0.012238729	0.010392443	0.011862234	0.008794448	0.0118564	0.011877196	0.011363518	0.008964291	0.01069359	0.012156203	0.014378563	0.014986628	0.01229485	0.015449619
cg00364814	0.917622074	0.907786765	0.877561452	0.841155421	0.86474642	0.862875197	0.881720945	0.91960784	0.896540534	0.880665263	0.896237703	0.898992779	0.873800429	0.88214031	0.834350436	0.899238991
cg00365193	0.081384345	0.106353134	0.104705495	0.121928194	0.147115761	0.08349253	0.095636113	0.201015524	0.102338129	0.140778715	0.086266725	0.157704988	0.100030793	0.089316311	0.125681482	0.087682382
cg00367281	0.909890015	0.888444405	0.872476585	0.892522822	0.914718568	0.918373919	0.875392495	0.751414175	0.885157702	0.895567065	0.880201132	0.872477898	0.893119181	0.898431934	0.911036905	0.855396947
cg00367438	0.024803315	0.039399697	0.031357237	0.031377487	0.035006725	0.040117534	0.039939561	0.03801813	0.031489642	0.037306547	0.034055231	0.029247649	0.032573788	0.042203771	0.037125484	0.025992593
cg00368022	0.021477202	0.019259786	0.018621189	0.016124694	0.020874275	0.011792666	0.020020023	0.01517202	0.015022056	0.013815844	0.020153628	0.018138482	0.014921955	0.012706759	0.011485131	0.012375218
cg00368415	0.003459903	0.008718117	0.005979294	0.008900426	0.013057173	0.009146905	0.003504159	0.01176807	0.004420752	0.007230105	0.007051541	0.008221011	0.005648925	0.006318214	0.007946514	0.005551137
cg00371195	0.947581357	0.95665175	0.964374645	0.954323629	0.96394042	0.965608259	0.960270212	0.961458282	0.950651532	0.946016487	0.953468026	0.951250722	0.954738268	0.964560721	0.953378438	0.9447953
cg00374717	0.875478087	0.828549677	0.916142929	0.923407832	0.897940535	0.94194265	0.92241028	0.92598998	0.886763551	0.915269312	0.814662409	0.895065039	0.883876444	0.893106598	0.914513836	0.871901624
cg00375964	0.022292683	0.024322217	0.018902609	0.015432193	0.025820812	0.015954703	0.019063921	0.019584035	0.016967959	0.016835038	0.014436349	0.021446394	0.021829078	0.025496591	0.022114255	0.015559361
cg00376639	0.061809225	0.093776298	0.09555429	0.065152999	0.07473744	0.06633354	0.054840067	0.063254107	0.065892665	0.053561264	0.079924429	0.078897982	0.062123321	0.063089558	0.056756741	0.086634124
cg00380464	0.02851068	0.02086639	0.027517505	0.020702375	0.022443767	0.023409116	0.025264312	0.034839524	0.029790895	0.026922495	0.024399215	0.023882507	0.024514645	0.026496169	0.023581111	0.019942645
cg00381076	0.0344401	0.029424627	0.028293521	0.031283412	0.025769005	0.031064609	0.020795508	0.027916226	0.030413927	0.026309403	0.037151803	0.037448688	0.034264027	0.033798627	0.027584472	0.027037161
cg00382515	0.009288486	0.009194248	0.005805859	0.009799223	0.008369272	0.014232254	0.005778667	0.007522235	0.009707326	0.009125278	0.008576321	0.008911671	0.006295281	0.00898339	0.009748439	0.010207442
cg00382991	0.071673581	0.058731022	0.029165854	0.037744611	0.028780806	0.035897474	0.033115972	0.020866223	0.0380203	0.019425452	0.032717316	0.027171074	0.043713614	0.039038751	0.043126961	0.058569089
cg00384537	0.948519943	0.940884274	0.939914253	0.938821631	0.917799531	0.945359092	0.936662275	0.952878972	0.917123757	0.933702253	0.913259907	0.932912415	0.938219701	0.94058978	0.932051622	0.932749445
cg00386408	0.06894456	0.057043556	0.087969486	0.074508315	0.046224586	0.091283385	0.058945275	0.079924009	0.069185549	0.063113464	0.087047423	0.055195304	0.068112256	0.064003762	0.049181392	0.067132805
cg00387170	0.031848671	0.048081672	0.031746182	0.029314934	0.040599501	0.044705251	0.039710871	0.028923088	0.033707705	0.034856913	0.030929305	0.03716861	0.032750355	0.034969049	0.037152211	0.035791121
cg00392257	0.712381287	0.706998074	0.675512958	0.685674034	0.706965544	0.720178613	0.710563211	0.636133973	0.679075619	0.687924924	0.682296976	0.662307564	0.676063091	0.661503834	0.624839083	0.703677862
cg00393585	0.132866936	0.162884704	0.49493577	0.247559632	0.048337511	0.14372037	0.16283478	0.142925188	0.126311724	0.028919003	0.030416937	0.216194375	0.047155724	0.02779644	0.04379344	0.155924044
cg00394658	0.283658024	0.270360625	0.285532966	0.293624618	0.271275272	0.303716953	0.24605135	0.288195066	0.249959162	0.230070932	0.261534327	0.247424262	0.281793769	0.280752674	0.290085725	0.28420356
cg00396163	0.008316446	0.009525624	0.023563825	0.007875398	0.045627552	0.018951873	0.021394178	0.012380681	0.012303828	0.010557384	0.015749342	0.01143987	0.012852762	0.005852894	0.008482706	0.004678986
cg00396894	0.711143325	0.701719393	0.719281689	0.762446937	0.722997022	0.747570524	0.646163922	0.728047146	0.68889505	0.665099549	0.730198281	0.636529099	0.731450433	0.71685285	0.665632377	0.662522527
cg00397545	0.509498375	0.448909603	0.294388835	0.306141257	0.270602479	0.300791394	0.229329173	0.425763834	0.373961999	0.176301203	0.376032855	0.145198639	0.326700483	0.256224192	0.213883586	0.28180078
cg00397740	0.019260714	0.017419462	0.017290598	0.0187565	0.013341446	0.016156189	0.016834694	0.019274724	0.019417836	0.015696886	0.012372313	0.015132703	0.014468712	0.019933057	0.013882568	0.026577023
cg00398048	0.189001589	0.117923094	0.362475521	0.345815058	0.234359163	0.183701924	0.400617788	0.162844204	0.168694556	0.272417237	0.336542256	0.327426733	0.206606359	0.5424793	0.291016388	0.290563363
cg00399483	0.040662322	0.062494942	0.057307181	0.04710593	0.037276216	0.054295187	0.044631833	0.053177525	0.041285162	0.049596088	0.037030513	0.045052088	0.048934415	0.040424586	0.045220243	0.044226106
cg00400028	0.421808917	0.384455048	0.384135398	0.381691878	0.457116251	0.378520941	0.324476579	0.392459958	0.402169486	0.407243671	0.340651001	0.389128115	0.415870762	0.378574056	0.428672421	0.445212515
cg00400263	0.902976956	0.91935583	0.813099825	0.811058154	0.862693186	0.822183652	0.908342336	0.848542133	0.923461284	0.941282332	0.833347006	0.970073494	0.83060727	0.813666892	0.810017283	0.798058738
cg00401678	0.481222064	0.453156426	0.554052457	0.565245279	0.549241922	0.588172496	0.489299307	0.501103686	0.505415598	0.454948008	0.528855464	0.505246463	0.582931051	0.537692849	0.509803479	0.47517392
cg00402366	0.020673482	0.018737334	0.017205411	0.026370761	0.021396178	0.013831731	0.033020559	0.024329081	0.015531374	0.02317894	0.018911272	0.023457446	0.021583512	0.031245022	0.041435574	0.018802243
cg00403724	0.854700299	0.884925977	0.848645493	0.857939769	0.882623096	0.841680784	0.885992472	0.845897739	0.787196242	0.842050589	0.872599744	0.871647723	0.903618802	0.877327755	0.868171009	0.873294471
cg00404599	0.31260989	0.3001444	0.387787338	0.470311877	0.404229372	0.46279054	0.34502674	0.407776896	0.315034303	0.322254856	0.364952377	0.366412889	0.34040391	0.376692156	0.387269428	0.322997123
cg00405070	0.016083098	0.018881249	0.015428015	0.015795688	0.016570178	0.019212016	0.021541087	0.016597037	0.019638986	0.019547647	0.014054022	0.015716005	0.020458054	0.016594623	0.017452888	0.015964306
cg00405568	0.024799152	0.043226789	0.029589889	0.033378216	0.036513582	0.032111115	0.035594285	0.027184206	0.029072546	0.037010568	0.035267461	0.029517117	0.028678941	0.029894551	0.033937548	0.024989813
cg00405677	0.034222183	0.029643721	0.034659481	0.037303201	0.033416842	0.03769658	0.024734635	0.041809946	0.034685468	0.024793272	0.033382547	0.023366041	0.041905286	0.033021241	0.028301092	0.037560629
cg00406188	0.908418333	0.896485787	0.902732866	0.906397285	0.91857544	0.912221334	0.900960374	0.897082593	0.921672704	0.874651589	0.915075069	0.814653667	0.906880853	0.907182707	0.901333842	0.881193324
cg00406844	0.921653476	0.926165428	0.924511058	0.932686941	0.912662986	0.905489053	0.887916811	0.929790769	0.908744689	0.906905266	0.918499397	0.903773758	0.938629539	0.94043451	0.904542286	0.923459549
cg00407150	0.563677616	0.476584057	0.550208928	0.487031618	0.468638313	0.532236671	0.564655171	0.609481195	0.613242663	0.535187505	0.445236772	0.556434371	0.425530537	0.450559034	0.529720971	0.507181795
cg00410419	0.012064127	0.012243477	0.01168968	0.013849068	0.017878293	0.017578237	0.021936942	0.014536409	0.014559126	0.01667943	0.021363024	0.0209388	0.01488901	0.015349624	0.017152885	0.015407578
cg00410576	0.034640386	0.026171577	0.023883711	0.021256022	0.023091886	0.018056873	0.01679625	0.023957842	0.023426109	0.022793155	0.024286528	0.023995628	0.020771078	0.021189574	0.016176645	0.022965618
cg00410831	0.915826068	0.926337484	0.929905751	0.939864439	0.922733265	0.932864159	0.913794421	0.924620675	0.921627827	0.922510414	0.925781405	0.922051516	0.938375222	0.931263856	0.923036431	0.924970871
cg00410895	0.958925077	0.958175362	0.944517962	0.96946316	0.961480839	0.956364981	0.936661525	0.96053928	0.92278079	0.966117091	0.958872711	0.945046339	0.954158673	0.957810204	0.966416443	0.972907342
cg00410898	0.037328315	0.04321057	0.02992672	0.064095222	0.06235954	0.050852706	0.052536402	0.052112417	0.040636092	0.028579001	0.022128594	0.043497497	0.027840373	0.094127905	0.028064742	0.064301764
cg00410921	0.431784098	0.436403523	0.4497279	0.414426717	0.320672086	0.423409664	0.412664097	0.440809298	0.430034185	0.433290001	0.417911001	0.432883975	0.441449898	0.438632254	0.379823818	0.441607284
cg00411097	0.573446102	0.566431934	0.676414425	0.663301055	0.624916197	0.680491989	0.647464398	0.719002045	0.566420709	0.661398635	0.603026393	0.600107429	0.642962374	0.634375424	0.633083108	0.576604741
cg00412772	0.927808216	0.936834205	0.883010222	0.899211134	0.937219898	0.896840311	0.906265359	0.791636614	0.909775294	0.90629273	0.934375072	0.888792534	0.93530092	0.920960019	0.919702312	0.936195674
cg00412805	0.971110225	0.973685122	0.95117909	0.935926419	0.937056857	0.92911858	0.916971964	0.946820347	0.947595707	0.893762652	0.949243203	0.890352531	0.956113472	0.941655779	0.932537301	0.941666486
cg00413066	0.978711492	0.974209071	0.978067097	0.975605022	0.963872103	0.976717505	0.984547629	0.979445075	0.979125792	0.965185838	0.972199499	0.963545975	0.979369941	0.982310184	0.973864213	0.957661927
cg00415164	0.027470592	0.028280592	0.019876785	0.025498702	0.019408179	0.031044589	0.019639207	0.020379013	0.022257962	0.017642665	0.023258168	0.023549994	0.027750661	0.02557911	0.022871273	0.028008363
cg00415494	0.951261953	0.940860687	0.935083527	0.946018908	0.943393486	0.953125078	0.924562351	0.939857549	0.919178768	0.923222672	0.924360398	0.910315405	0.950783546	0.942749671	0.925473638	0.943536056
cg00415978	0.095349346	0.099132718	0.086314977	0.104136389	0.099617071	0.09305122	0.075128869	0.096692662	0.095618968	0.079800906	0.089126795	0.092472446	0.104962276	0.125922043	0.084288396	0.101406828
cg00415993	0.446953221	0.495844029	0.496540813	0.604814465	0.692349949	0.587187801	0.607131137	0.457329838	0.472626075	0.622765936	0.396772571	0.682131745	0.500761726	0.495117099	0.586124289	0.384631094
cg00417297	0.011240586	0.012694927	0.013230082	0.014743659	0.013590902	0.018294566	0.011549942	0.014103965	0.013086592	0.012064696	0.010469789	0.01434106	0.011329927	0.014484	0.013109191	0.013848229
cg00418150	0.563527303	0.591180914	0.49666662	0.502245669	0.454634549	0.493214103	0.472594661	0.484606809	0.512703324	0.424671055	0.546712728	0.363805085	0.63124867	0.514582488	0.534471195	0.529301002
cg00419564	0.0771982	0.067011155	0.034696027	0.054675393	0.070142027	0.035157104	0.040984788	0.033756611	0.052916485	0.04163246	0.075074418	0.043401812	0.068301642	0.050473283	0.053184694	0.047330189
cg00420568	0.047664529	0.047221894	0.048286363	0.032839805	0.04200636	0.037299721	0.04027145	0.027996213	0.07460533	0.027985962	0.026111216	0.043824735	0.039959497	0.036665011	0.037472731	0.034935797
cg00420715	0.021448351	0.01462949	0.01722184	0.019852969	0.012936344	0.016446819	0.023849334	0.01711959	0.016717645	0.019442753	0.016243123	0.019867605	0.015743921	0.016138337	0.01786082	0.017243507
cg00420929	0.551582404	0.564231743	0.555302908	0.523468828	0.574872889	0.522541491	0.501708328	0.52497447	0.526012512	0.484707258	0.565845354	0.513475401	0.575192211	0.538930442	0.492262252	0.526629379
cg00422913	0.022847194	0.026291201	0.021679992	0.028193924	0.026928801	0.029448364	0.029670649	0.024120092	0.024906085	0.033468265	0.022081749	0.028607167	0.02801735	0.029086543	0.024830237	0.032334633
cg00424946	0.015515834	0.013209619	0.013246446	0.011136835	0.014441633	0.01331549	0.018984469	0.016063544	0.009054311	0.009751597	0.005728091	0.037593877	0.009290901	0.01864482	0.014799479	0.014408911
cg00425710	0.877001266	0.876494429	0.869853902	0.846683158	0.857599157	0.869785238	0.844517715	0.810508479	0.852494934	0.804154939	0.8583382	0.792788987	0.91142743	0.888335435	0.83497637	0.861771377
cg00425792	0.042644374	0.053942723	0.046455032	0.049977087	0.064359554	0.049826597	0.051085094	0.050804669	0.051568734	0.046322142	0.055566182	0.047900035	0.051365087	0.052341031	0.053015793	0.046274777
cg00426056	0.022296675	0.024186567	0.016868645	0.021731764	0.02404372	0.020346927	0.024295093	0.020486526	0.032868999	0.02355157	0.020180145	0.030660612	0.020645293	0.024418322	0.024557419	0.033451652
cg00426498	0.256022662	0.223289415	0.225463985	0.285439923	0.239360397	0.225359087	0.217984366	0.235643747	0.255679757	0.219178049	0.235975297	0.260102411	0.22373995	0.250685562	0.230329825	0.205359746
cg00426963	0.022962011	0.018696126	0.018428904	0.017345546	0.014391991	0.017182788	0.01721684	0.011915523	0.019759406	0.014732023	0.018930276	0.014538516	0.017270525	0.01982411	0.010648688	0.014076494
cg00427635	0.655313218	0.620753547	0.64543683	0.633932669	0.634255498	0.616383887	0.583991692	0.598940678	0.575168311	0.521701033	0.556176566	0.465408409	0.658540772	0.610207584	0.582315513	0.622363309
cg00429618	0.2189645	0.22377409	0.223586427	0.195315643	0.227593641	0.256582923	0.209056838	0.209871254	0.207150422	0.215281472	0.212774212	0.164490672	0.209550011	0.209215353	0.197224279	0.208846324
cg00430287	0.648112227	0.661155824	0.926268887	0.916548384	0.923153496	0.922809403	0.919229167	0.931877583	0.869114728	0.937368657	0.797956285	0.924540484	0.847494456	0.771279171	0.906962122	0.803935492
cg00430945	0.082079155	0.082395336	0.080665355	0.091746052	0.099164298	0.064668394	0.066551917	0.082921952	0.116897778	0.066286491	0.077159248	0.098172437	0.070540411	0.08688123	0.077314977	0.065321525
cg00431050	0.434151527	0.419130281	0.377146482	0.357096347	0.335711838	0.331369258	0.34111769	0.380717265	0.392016909	0.332112435	0.342313787	0.354016721	0.358528662	0.368257775	0.327605563	0.402766954
cg00431114	0.430998153	0.41516169	0.361019083	0.387016754	0.346112512	0.286432511	0.344787458	0.229910796	0.369944986	0.316758762	0.330916167	0.371981865	0.38429992	0.409944081	0.371652467	0.399168869
cg00431549	0.589349992	0.560587705	0.426273344	0.471724083	0.485720359	0.288887053	0.307007041	0.271361385	0.358696149	0.355112699	0.478705637	0.306575984	0.523426256	0.455822005	0.352826546	0.504559396
cg00432979	0.011507755	0.008558709	0.009546534	0.014200016	0.011384526	0.015397909	0.013158489	0.016258379	0.009424892	0.011785892	0.017728914	0.018506145	0.014142981	0.010838326	0.014157443	0.012212876
cg00433406	0.938064721	0.944893628	0.881958866	0.895409129	0.936673544	0.850932697	0.915593519	0.806370017	0.943285526	0.891482211	0.928941808	0.798134598	0.914921716	0.915739865	0.91957675	0.934719599
cg00434413	0.977443112	0.972518985	0.977478043	0.970891854	0.973643912	0.967339577	0.967706592	0.976747387	0.971541675	0.971383071	0.975015039	0.975618691	0.968262525	0.966555471	0.972373177	0.971644671
cg00435408	0.031237472	0.039428507	0.040646226	0.04067551	0.035989428	0.036031563	0.031066014	0.02646871	0.036611288	0.033512808	0.039442844	0.031509334	0.030724114	0.037826985	0.033915361	0.036172178
cg00436282	0.919800721	0.912311533	0.912438014	0.92860795	0.899941976	0.927853691	0.916314487	0.914041651	0.908541592	0.887358354	0.922785015	0.883369752	0.912933956	0.921211939	0.924166855	0.914576466
cg00436301	0.013550696	0.015647362	0.010925043	0.017248956	0.011908574	0.01304713	0.012714122	0.011297363	0.020297293	0.016550134	0.016422101	0.016836152	0.019883537	0.021915361	0.015795788	0.004480703
cg00436603	0.714616849	0.719812607	0.712411934	0.755599035	0.688756125	0.70704227	0.674975998	0.781925524	0.639989368	0.606916363	0.696847093	0.599551143	0.679605535	0.608714448	0.645697753	0.695372731
cg00441136	0.982019208	0.980763637	0.982020397	0.976529771	0.98330682	0.982699942	0.973364606	0.981230383	0.975226128	0.977940143	0.96987401	0.984015606	0.979738591	0.983354035	0.982458522	0.98069506
cg00441382	0.023397687	0.017972565	0.020831429	0.019522897	0.017159443	0.016050746	0.015851481	0.024811925	0.017148294	0.020463931	0.01832983	0.025320329	0.017331958	0.017977445	0.02366524	0.01754563
cg00443307	0.92475053	0.935399063	0.915858182	0.914943385	0.960368436	0.943595811	0.933753907	0.895375885	0.932901193	0.916881933	0.9138167	0.920323706	0.924378164	0.936351564	0.901349126	0.959305683
cg00445824	0.129703663	0.110342225	0.130869384	0.113412663	0.090726442	0.112245513	0.076771563	0.126702351	0.105234171	0.0809179	0.099939945	0.083149955	0.123329339	0.097069856	0.096186665	0.097205378
cg00446235	0.321421017	0.349435632	0.379527957	0.281016122	0.311488954	0.360966867	0.192293783	0.355223766	0.296358422	0.218851454	0.335783174	0.288698768	0.392507461	0.170834258	0.345390076	0.409953412
cg00447208	0.842074128	0.775140006	0.81895088	0.808794477	0.828396118	0.821534592	0.715638938	0.792535445	0.777408585	0.685027407	0.786270358	0.684634156	0.831042397	0.820613585	0.700721921	0.774371363
cg00448720	0.598917387	0.623199737	0.704063122	0.697896746	0.687136624	0.764493496	0.678585384	0.707130357	0.639483702	0.669689822	0.624125309	0.712218959	0.637188822	0.672377496	0.67517546	0.654889131
cg00449941	0.012405072	0.006439128	0.0098952	0.010302146	0.00821769	0.007543775	0.015709606	0.01813538	0.012092316	0.017033335	0.010305049	0.011186492	0.012098025	0.012519532	0.01919192	0.013766458
cg00451635	0.43462349	0.417414824	0.443519015	0.47011737	0.411698096	0.425727956	0.424948379	0.402557258	0.401386999	0.428119292	0.437171175	0.371974128	0.432942902	0.446424171	0.430581539	0.414137913
cg00453193	0.113972557	0.073276476	0.043903568	0.059881244	0.035908886	0.036778844	0.021112625	0.035515609	0.027893318	0.021901106	0.054897453	0.026358926	0.071204902	0.054055791	0.033399513	0.05290002
cg00453258	0.772702293	0.78996016	0.707615557	0.697538364	0.676058004	0.74327362	0.718688837	0.762309244	0.711002157	0.689054565	0.715499442	0.658087212	0.737116369	0.70792058	0.718310991	0.755510664
cg00459975	0.011036485	0.012905846	0.014707365	0.011188516	0.011833286	0.0134145	0.01428088	0.013692839	0.014946188	0.013287735	0.013446818	0.014087065	0.012623165	0.015405857	0.014183909	0.010470566
cg00461841	0.86638269	0.878694087	0.823604138	0.81704591	0.833952581	0.832135197	0.838560132	0.810827881	0.819504996	0.821755746	0.837171548	0.855397639	0.863146202	0.837641359	0.802926791	0.825974312
cg00462311	0.037117761	0.029809096	0.024740998	0.051042517	0.037942525	0.019793413	0.036230005	0.03555795	0.041291702	0.042023377	0.031085484	0.028528171	0.042959887	0.033108476	0.031709526	0.058243479
cg00462994	0.052257763	0.040627327	0.054211548	0.067368235	0.050546737	0.043802929	0.032548039	0.114858427	0.032007668	0.037559603	0.04481418	0.022769836	0.064160001	0.047803313	0.037217175	0.031013776
cg00463202	0.769758693	0.759763657	0.704667856	0.640830064	0.631690366	0.720842692	0.70533134	0.742355279	0.727240761	0.653462107	0.699458729	0.641815605	0.686388709	0.682834863	0.680305995	0.69045231
cg00463577	0.215602781	0.201757703	0.323842088	0.362404652	0.283483992	0.300137909	0.290540932	0.209449898	0.205933072	0.232856383	0.271298546	0.289597574	0.317049398	0.278483083	0.303423031	0.203751504
cg00463848	0.974224688	0.965747157	0.966964527	0.980833577	0.967664732	0.962844004	0.962463113	0.948447183	0.976290364	0.949473861	0.968413496	0.965154313	0.971223683	0.962211657	0.964874959	0.980266713
cg00464269	0.010849459	0.007719188	0.009980709	0.012157159	0.010272769	0.009284611	0.007575975	0.011289509	0.007967289	0.009191134	0.007343192	0.007164602	0.010092424	0.006954635	0.009561222	0.012899145
cg00465284	0.010178109	0.018220271	0.020894648	0.011426811	0.00888798	0.016298786	0.037695161	0.015818298	0.015540421	0.013336877	0.009970971	0.008194785	0.013626027	0.012061109	0.015252619	0.014469315
cg00465846	0.007111313	0.007455349	0.009852079	0.007120726	0.007211556	0.015072419	0.003489487	0.008557578	0.006084944	0.00499601	0.006408056	0.002654666	0.005284994	0.004511653	0.002346545	0.003708207
cg00466249	0.599598803	0.603621958	0.513093395	0.46307857	0.470630455	0.537123656	0.571478119	0.55782394	0.554344997	0.580097151	0.503292788	0.633366912	0.487759131	0.559474275	0.483430199	0.515188842
cg00466436	0.271769988	0.274077548	0.463422075	0.479530044	0.450004441	0.483748428	0.500278057	0.548899861	0.328684047	0.541981457	0.363358383	0.444591455	0.39506303	0.449345524	0.445154088	0.371934385
cg00466492	0.72104581	0.72081365	0.628587402	0.619003592	0.613072573	0.574658267	0.668034141	0.634694507	0.617281546	0.600798851	0.67831496	0.65601685	0.682425883	0.625150152	0.65608756	0.683679031
cg00466544	0.016969506	0.020107224	0.012946548	0.013968856	0.018023391	0.013200705	0.012888329	0.011666946	0.013122873	0.016723083	0.020765983	0.011107991	0.010212677	0.014332577	0.01388498	0.015252943
cg00468146	0.072604044	0.055845567	0.054718564	0.06758659	0.037737822	0.054514761	0.037397978	0.062780164	0.061609782	0.041659869	0.061353698	0.035349679	0.055977438	0.046250149	0.04495809	0.047820171
cg00469635	0.012885791	0.010346092	0.012028693	0.018247901	0.011512379	0.004583583	0.010913732	0.009348697	0.005314757	0.008717833	0.010319558	0.016879734	0.00718838	0.002488588	0.01245308	0.011346561
cg00471562	0.01722442	0.01966941	0.01952382	0.013140688	0.022269264	0.019598824	0.012943324	0.011971106	0.015860822	0.017818239	0.017247537	0.014967483	0.014515171	0.017651751	0.011465114	0.015915193
cg00472136	0.861855169	0.859391767	0.88955115	0.881778701	0.869212756	0.89122187	0.878628396	0.8841869	0.847627259	0.87382068	0.876354248	0.839219204	0.875971554	0.87217506	0.865119074	0.86019003
cg00472814	0.011846045	0.014792265	0.009312389	0.011729	0.014947532	0.014328147	0.010096787	0.018449584	0.009676405	0.021609224	0.013453669	0.013908145	0.011795681	0.010358387	0.009226149	0.012205842
cg00474004	0.918930559	0.93929882	0.916516535	0.892862892	0.911364436	0.896023781	0.900509061	0.890412484	0.893979729	0.892117427	0.922357152	0.873551589	0.922791741	0.898625025	0.91792456	0.900210165
cg00474209	0.04581616	0.049684425	0.042228991	0.048178638	0.04799048	0.048138032	0.042998199	0.043229822	0.049109148	0.044660416	0.047167316	0.06443488	0.0476549	0.050476709	0.054858852	0.038935646
cg00475955	0.007103969	0.005789172	0.004833075	0.006196725	0.005139683	0.003635524	0.00542687	0.003707468	0.004686767	0.00546842	0.003992738	0.004108526	0.003361214	0.004171128	0.006301809	0.008151618
cg00476577	0.450805565	0.328268114	0.466088445	0.461592178	0.499371907	0.448086725	0.430023947	0.423507749	0.447116368	0.42922604	0.399596182	0.433966393	0.390321832	0.42348673	0.433159925	0.374056525
cg00476580	0.009940184	0.012365774	0.011728543	0.01212792	0.016943841	0.013501387	0.0137656	0.00881847	0.011253886	0.017172202	0.010847932	0.015891559	0.010907594	0.007442142	0.014109572	0.00887469
cg00479269	0.027260192	0.023873692	0.01957378	0.02451792	0.024910425	0.022347125	0.028061871	0.028502195	0.023926542	0.023951787	0.022943009	0.025343543	0.024270337	0.024228524	0.026263532	0.021035842
cg00480115	0.346754236	0.409903954	0.751478126	0.772712811	0.715515297	0.80090945	0.709330287	0.831527201	0.557639812	0.709122427	0.530193411	0.711288116	0.573725201	0.547826383	0.616614957	0.504517093
cg00480209	0.01643081	0.020920912	0.018702348	0.018531174	0.022536708	0.016177221	0.019469129	0.020797386	0.024716071	0.021019397	0.014698755	0.023247962	0.019385965	0.022789925	0.019044813	0.020932018
cg00480356	0.123146747	0.119363386	0.124117394	0.109939694	0.073905849	0.15391712	0.082820405	0.094009877	0.070064285	0.089204714	0.098052382	0.057830789	0.062435265	0.053098872	0.053607928	0.053219355
cg00481227	0.102354368	0.081440164	0.129006812	0.102799455	0.091689079	0.094041101	0.135314774	0.121668859	0.085159849	0.101483809	0.097279307	0.164876791	0.080472375	0.082313905	0.094523771	0.092742896
cg00483154	0.013405651	0.011504108	0.013438355	0.008448928	0.012651156	0.011384964	0.011728034	0.016874855	0.021411125	0.015349164	0.015568432	0.015764561	0.012019825	0.013189904	0.019466007	0.016658699
cg00485296	0.006246461	0.005993867	0.006823052	0.005914848	0.00480588	0.003773932	0.00577857	0.00215896	0.005335557	0.006027641	0.004892209	0.006047547	0.005825696	0.00666607	0.004104244	0.004513276
cg00485380	0.015917699	0.016339261	0.019997395	0.017965113	0.018579483	0.020034959	0.018835246	0.021909428	0.018620318	0.01703665	0.019394668	0.019989669	0.018929091	0.017604222	0.022989461	0.018942866
cg00487159	0.029022895	0.033815857	0.025206307	0.027793809	0.028971365	0.030687657	0.036216715	0.02658835	0.028442902	0.034585181	0.03523849	0.033037079	0.026377508	0.032043506	0.035114899	0.030715937
cg00488300	0.969834402	0.961516985	0.961246722	0.949701062	0.957547005	0.959307841	0.940333959	0.953229373	0.943321272	0.955342527	0.966048368	0.932436759	0.961229614	0.946727571	0.938206949	0.960524507
cg00488364	0.949473657	0.948207223	0.938432893	0.928577528	0.942481083	0.927882821	0.951674589	0.93399857	0.940335459	0.90959983	0.940647585	0.909975374	0.97366844	0.921980456	0.974057748	0.963503638
cg00488718	0.017085839	0.021491438	0.014073022	0.012349125	0.018248643	0.014521733	0.012442306	0.014344634	0.017904118	0.014091108	0.023984998	0.008461255	0.01758102	0.017011708	0.00784182	0.016158754
cg00489401	0.099221942	0.075909149	0.106028062	0.149965583	0.065005242	0.105073514	0.056816411	0.105962178	0.055782615	0.062228764	0.134065754	0.040280987	0.140711851	0.108232015	0.054580761	0.085699056
cg00491404	0.938833256	0.934001825	0.91833885	0.928662176	0.920711884	0.932102986	0.919074428	0.921574564	0.913517208	0.908081969	0.917185197	0.893252792	0.944522276	0.930783264	0.924881893	0.92718084
cg00491839	0.061936692	0.073864085	0.060190525	0.059950167	0.068804155	0.063084215	0.063509623	0.06828546	0.072703227	0.072092845	0.057643799	0.076361346	0.061995568	0.066454585	0.069880888	0.075047833
cg00493400	0.016335383	0.017351434	0.026602272	0.021807756	0.017541527	0.019750523	0.018252018	0.012697065	0.013826729	0.01536773	0.019701858	0.013275311	0.015728052	0.01643258	0.016097364	0.017807252
cg00495415	0.007329748	0.007867899	0.007184416	0.006879125	0.012268309	0.004556743	0.01071248	0.013390027	0.007279793	0.009310739	0.013103082	0.00451451	0.008786394	0.009387562	0.011354073	0.007342025
cg00495442	0.018691718	0.017894077	0.016359756	0.01288204	0.01692695	0.015756829	0.018134771	0.025108906	0.011720035	0.024557941	0.011649547	0.011531659	0.022594727	0.011901525	0.019187051	0.006931654
cg00495491	0.819995724	0.801182365	0.798426477	0.835709318	0.826307449	0.808836297	0.827783827	0.849365773	0.799640667	0.80371312	0.837101391	0.854228148	0.838447545	0.82947043	0.828872282	0.800194097
cg00496170	0.018366167	0.015627102	0.014823957	0.0172882	0.01631726	0.014038363	0.021071555	0.019139716	0.022514062	0.015315593	0.020724706	0.01560605	0.016589966	0.018859344	0.02050926	0.016038183
cg00497084	0.920996245	0.912740025	0.92494214	0.93365559	0.932349056	0.937838863	0.923975363	0.942764111	0.929288509	0.920864801	0.920033958	0.911240515	0.930818633	0.933860669	0.924136845	0.926535608
cg00497251	0.044024817	0.047243201	0.03685053	0.045521943	0.042510224	0.038176347	0.048328416	0.069210195	0.044298661	0.03420989	0.053863451	0.096156083	0.034925193	0.033155183	0.042205321	0.039513938
cg00498305	0.271527413	0.216222647	0.375139797	0.452026473	0.373958996	0.380466227	0.290054614	0.334283686	0.251585601	0.311570476	0.322216279	0.2907395	0.36304341	0.312775469	0.325775341	0.281994652
cg00498604	0.160976116	0.242533575	0.066525574	0.070799829	0.103498192	0.065712846	0.064189329	0.081750546	0.120284138	0.066421864	0.107466427	0.071087728	0.104807481	0.0887028	0.079449667	0.088541465
cg00499599	0.011285294	0.012073584	0.015517231	0.018629221	0.017244141	0.012703936	0.014444876	0.011840256	0.011755131	0.016989986	0.018009734	0.014422463	0.01191078	0.014770801	0.013383345	0.012348891
cg00499822	0.695658563	0.650714482	0.682107496	0.661360108	0.571335844	0.690063008	0.657779891	0.715438311	0.553615267	0.544708721	0.68409011	0.579374135	0.672904721	0.610221943	0.693813025	0.652198098
cg00500400	0.040392563	0.040203785	0.039458325	0.035656239	0.037540882	0.036121858	0.041047868	0.038035948	0.034937115	0.034962609	0.039566748	0.040575152	0.030753672	0.030043743	0.036043668	0.031067795
cg00501366	0.865665249	0.867692528	0.868436565	0.863289175	0.807271329	0.850317939	0.837723507	0.834526866	0.847632146	0.825314609	0.821751011	0.847956796	0.841676645	0.801736069	0.793748161	0.849651888
cg00502442	0.011621769	0.00516935	0.005207506	0.01037802	0.004965797	0.012074573	0.007488997	0.003685885	0.012167878	0.014526029	0.009455941	0.012244384	0.008075855	0.00735907	0.007672481	0.009048262
cg00503458	0.023766039	0.017988535	0.037010243	0.02618779	0.023700036	0.020910074	0.034540363	0.029442222	0.018132769	0.026112853	0.018101072	0.020419064	0.039098926	0.032193675	0.022339456	0.032752534
cg00503840	0.217750162	0.236655199	0.359542508	0.386019266	0.242728249	0.423120688	0.314201317	0.393448505	0.2636213	0.296870405	0.333134712	0.336605294	0.359595983	0.303055189	0.300870734	0.289138337
cg00504595	0.146625413	0.174536649	0.072847286	0.055927948	0.088887371	0.061478635	0.08332464	0.086965763	0.06851177	0.08570031	0.073549406	0.06539888	0.077561582	0.063085299	0.053512255	0.092195094
cg00509616	0.069265271	0.069115059	0.068118652	0.068201825	0.042852759	0.054811445	0.057041269	0.123612789	0.038984234	0.041524559	0.06704316	0.049283545	0.063771112	0.076744275	0.067469142	0.05590044
cg00509670	0.155967981	0.145221578	0.147008113	0.186135801	0.093017193	0.144102424	0.113697113	0.168580304	0.138191958	0.102569873	0.140511185	0.093552402	0.173462854	0.147877153	0.142336352	0.150440954
cg00510787	0.058720333	0.062654493	0.046725213	0.069711198	0.059831654	0.055308929	0.055198076	0.051211718	0.057561586	0.055354274	0.04720083	0.058764025	0.058854648	0.05594732	0.059217495	0.057827522
cg00510956	0.932693659	0.92479592	0.925089301	0.929740229	0.919702388	0.928372534	0.919716569	0.937006734	0.908957976	0.898731665	0.938778112	0.905765578	0.932437367	0.924687553	0.916927343	0.91264788
cg00511475	0.429106849	0.375501492	0.449776727	0.451623062	0.394510802	0.431246491	0.352049218	0.458813027	0.372233123	0.411908324	0.391411401	0.395924953	0.427703261	0.408438956	0.35538333	0.410384842
cg00512031	0.923894626	0.916299496	0.924849082	0.922557602	0.918348462	0.92531273	0.909289109	0.92582329	0.904908266	0.9008759	0.911056252	0.893341448	0.926926632	0.914726815	0.889377734	0.923554166
cg00512279	0.046718888	0.01404897	0.022635927	0.014569838	0.009597527	0.012250182	0.008478743	0.011892652	0.00785161	0.007407534	0.012170149	0.006888696	0.013706958	0.016445616	0.009581585	0.010015127
cg00512374	0.028072491	0.021834948	0.02765959	0.024584423	0.027860755	0.021467258	0.020833885	0.017358428	0.024493828	0.022171332	0.019462724	0.031849178	0.018455772	0.024069915	0.024437967	0.029213763
cg00513220	0.029594156	0.03839833	0.022535709	0.015325437	0.015129008	0.02305481	0.020179171	0.027609127	0.017375632	0.027246452	0.020605384	0.022808431	0.020410212	0.020541171	0.021377835	0.023916323
cg00513467	0.027255069	0.020185787	0.02335613	0.029393889	0.031098265	0.026855189	0.025685393	0.033647533	0.031489147	0.031273267	0.029607261	0.03407138	0.036876894	0.02970174	0.032844297	0.028615697
cg00514407	0.102640296	0.076109969	0.076641648	0.073470843	0.060223705	0.08238105	0.048597561	0.234453259	0.032769839	0.050230534	0.076619373	0.039213422	0.056060088	0.074411275	0.062578285	0.064326284
cg00514895	0.163521592	0.193017698	0.13588917	0.202544929	0.165863849	0.099291972	0.122220963	0.106280501	0.116953829	0.099228533	0.187035363	0.075081089	0.151492891	0.143525617	0.153555991	0.129005956
cg00515905	0.965208219	0.962482935	0.96472409	0.964487932	0.969112451	0.968699495	0.957683151	0.965386364	0.955312313	0.950284131	0.960212785	0.943816674	0.961422839	0.946021274	0.94870717	0.964831429
cg00516481	0.084718597	0.088778152	0.10205115	0.124381286	0.064387681	0.075039193	0.0851975	0.098878121	0.073711312	0.077357258	0.092941217	0.046255459	0.085578017	0.100470773	0.083494603	0.078615742
cg00518911	0.804137335	0.683842957	0.656278148	0.560382681	0.514157246	0.597944605	0.460137065	0.672840917	0.6456813	0.507817592	0.735932149	0.515417489	0.697165083	0.613047645	0.618302771	0.679780103
cg00518989	0.009029288	0.010679701	0.01242261	0.020248934	0.021843645	0.028954144	0.017519119	0.00947828	0.019948329	0.008879606	0.014637358	0.006898243	0.01480592	0.011675699	0.015444442	0.015326401
cg00519208	0.853075424	0.857023071	0.774826219	0.784170634	0.824596322	0.744167517	0.753276314	0.856677384	0.767843856	0.72616256	0.851079859	0.672708913	0.837476352	0.796981552	0.807830434	0.795996002
cg00519627	0.009616552	0.002776339	0.005357052	0.004803039	0.003878089	0.004973976	0.006286629	0.005071825	0.005149304	0.009276458	0.005233877	0.018106317	0.007331381	0.006054861	0.004514302	0.003664299
cg00520135	0.912471685	0.906344464	0.828078873	0.771215802	0.771001982	0.826190946	0.816480492	0.875375195	0.878503453	0.763992755	0.857879392	0.746054618	0.829203537	0.823764229	0.829477545	0.890234324
cg00520708	0.104751631	0.058510568	0.104584317	0.067259256	0.055931221	0.094891298	0.128353971	0.089430673	0.113812961	0.106355951	0.066044591	0.23790994	0.066493646	0.064588456	0.183378159	0.103475074
cg00521434	0.959457839	0.956767012	0.952451882	0.940390358	0.930868171	0.954298079	0.939086671	0.947009034	0.950509301	0.934884588	0.961846939	0.944318831	0.954788509	0.935714203	0.947588368	0.950263186
cg00521598	0.029717462	0.024055515	0.033032097	0.018087993	0.026820948	0.030105282	0.027253067	0.030532319	0.025295523	0.028028929	0.032499609	0.034714478	0.03044986	0.023293299	0.033225052	0.02486787
cg00522034	0.003214509	0.003617817	0.002405063	0.000759268	0.000891362	0.001716389	0.0026174	0.001903787	0.001072772	0.002462438	0.000469754	0.000900847	0.003359231	0.001792781	0.00203642	0.000523963
cg00522316	0.023138776	0.019376427	0.023265809	0.023704484	0.021094867	0.025248771	0.016750051	0.01710869	0.019225384	0.023082406	0.014542167	0.029488739	0.032254206	0.030727757	0.035880108	0.019161102
cg00524288	0.034015856	0.030776643	0.031010949	0.034562175	0.037378361	0.037013869	0.031049113	0.031327479	0.034464418	0.033319106	0.036841666	0.04759794	0.031352704	0.037119458	0.037320955	0.039586471
cg00528052	0.005081091	0.004591753	0.006807015	0.007856954	0.004983317	0.006978792	0.005747828	0.007236052	0.005352275	0.005135107	0.006487158	0.011055368	0.006977748	0.008940179	0.009851108	0.006675
cg00528967	0.005220885	0.010052578	0.005411869	0.01074859	0.005498773	0.003562403	0.006660287	0.003666553	0.007419094	0.004994651	0.007572744	0.005747422	0.007694064	0.00296236	0.003777316	0.005993979
cg00532335	0.45451598	0.439639133	0.40270917	0.359307456	0.379092157	0.368273617	0.368626933	0.478272364	0.383173364	0.419933705	0.368328975	0.255673734	0.374952724	0.392590192	0.369652061	0.370792671
cg00532890	0.016490979	0.015326967	0.014870722	0.011453266	0.016630523	0.014432321	0.01697529	0.011625951	0.021388325	0.019631305	0.016456084	0.021742276	0.018613549	0.01650113	0.014746248	0.016274671
cg00534274	0.419343119	0.329457101	0.403811161	0.394908168	0.406121533	0.372854231	0.376281876	0.324469441	0.33968211	0.370928821	0.42127132	0.487546158	0.353123706	0.405588887	0.333662826	0.363283617
cg00534856	0.955844019	0.928717913	0.952767199	0.943657042	0.955685756	0.953399977	0.960609634	0.926560659	0.922626301	0.940070358	0.936889982	0.895615722	0.957381296	0.935091163	0.951115723	0.944580518
cg00536175	0.962195134	0.956803767	0.943111759	0.955457683	0.946276705	0.940923041	0.927547591	0.932480971	0.937881634	0.918952049	0.942774778	0.929733675	0.934699041	0.955226796	0.952681614	0.958047687
cg00537910	0.871653734	0.867171326	0.886013004	0.833766	0.865057261	0.898976128	0.873593617	0.874697386	0.857781351	0.878890554	0.871810336	0.854523116	0.885416986	0.846939188	0.859194861	0.842808566
cg00539322	0.860882878	0.839396355	0.827196715	0.756652335	0.821828062	0.822880327	0.801310289	0.84971551	0.802408766	0.815250642	0.834287623	0.788946983	0.842540639	0.838812342	0.801628802	0.860271384
cg00539716	0.051138676	0.052509136	0.05530877	0.056152446	0.052775776	0.050870113	0.060567763	0.053786731	0.052506152	0.053233048	0.054274458	0.060112611	0.056164717	0.055478551	0.048401727	0.061071474
cg00539955	0.89419698	0.877200961	0.81965877	0.799756387	0.75937942	0.833595778	0.852821388	0.901835608	0.883967325	0.809786059	0.824809709	0.874689979	0.823654628	0.843675077	0.7994924	0.884380612
cg00540544	0.016318892	0.021816076	0.015182292	0.018254704	0.012256432	0.012436884	0.0096093	0.018212516	0.015876365	0.019789327	0.018949707	0.021589197	0.014367571	0.013200559	0.016719758	0.010591079
cg00540769	0.271240295	0.156288779	0.183344429	0.126970083	0.124415093	0.178267908	0.132642139	0.157513064	0.129272533	0.143931573	0.21487786	0.272088958	0.184888307	0.197047355	0.107019396	0.169819778
cg00542846	0.110359897	0.135739009	0.069689863	0.075140879	0.111752057	0.071731446	0.072315778	0.072347959	0.11091559	0.065651031	0.111445242	0.062632061	0.070812449	0.105490033	0.105365011	0.086054559
cg00544557	0.939226743	0.950069138	0.953655309	0.9424031	0.948922324	0.95485405	0.960784173	0.962342362	0.954394739	0.950000407	0.952837875	0.931856993	0.961848451	0.948918458	0.935124767	0.964750778
cg00545573	0.105235846	0.125426662	0.117325401	0.128768473	0.11850403	0.136964058	0.079940817	0.097971435	0.087974167	0.101831456	0.092903697	0.10544822	0.132748817	0.1029929	0.134909934	0.161775031
cg00546491	0.193199258	0.213191286	0.214441858	0.221793118	0.180619003	0.240847851	0.169569847	0.259216044	0.185949617	0.239737406	0.206299949	0.240672181	0.185406536	0.198080121	0.206358263	0.253107577
cg00546897	0.66052483	0.628369366	0.689781338	0.679552811	0.722670386	0.690553987	0.696323031	0.644324286	0.694553892	0.728050445	0.59409306	0.645012263	0.582841979	0.635595608	0.671284235	0.601368225
cg00547018	0.13915365	0.171989286	0.162393647	0.135407252	0.157022287	0.210246992	0.0826437	0.181597625	0.172198121	0.139380948	0.110070523	0.186828708	0.186687059	0.142390933	0.21133966	0.109819751
cg00547789	0.014832678	0.01152043	0.018742317	0.016756106	0.010826557	0.016140661	0.01591488	0.011904447	0.014158463	0.019923788	0.021360473	0.016423057	0.011908591	0.01363347	0.018468103	0.018719456
cg00547829	0.015678594	0.018866735	0.019032697	0.017415563	0.024994952	0.019029097	0.014209444	0.014214942	0.013365283	0.014779728	0.015957529	0.014443216	0.019747659	0.019892184	0.020008196	0.016935181
cg00548060	0.858868006	0.81249833	0.819677313	0.842765269	0.812197894	0.844999677	0.850766145	0.749108677	0.850587655	0.818524878	0.861196434	0.86917655	0.837550442	0.870009055	0.857549823	0.831262251
cg00548268	0.321958175	0.225637599	0.211120482	0.24175528	0.205025611	0.200023153	0.149451628	0.254136444	0.170200815	0.17324709	0.250904984	0.135249228	0.278625131	0.24154415	0.172935155	0.306855819
cg00550617	0.788365871	0.758053928	0.738267836	0.772732242	0.795372045	0.731410937	0.69220463	0.726515249	0.706801069	0.742632338	0.760473428	0.751201581	0.762759031	0.748300865	0.767294452	0.747040982
cg00551244	0.92935968	0.936081335	0.92393151	0.893391487	0.857008358	0.923050839	0.871653973	0.926484482	0.895737218	0.851014811	0.888953702	0.877075686	0.886579625	0.892131468	0.897506861	0.905466642
cg00554173	0.788856096	0.783871616	0.664142753	0.615576479	0.619571807	0.692477617	0.820285928	0.719441785	0.751750717	0.791574038	0.685979925	0.819162018	0.653488876	0.648725967	0.71846137	0.725912173
cg00554250	0.724228118	0.693755724	0.691992762	0.706161205	0.699339123	0.65662821	0.637593808	0.700028914	0.67447852	0.607657768	0.712778474	0.641926335	0.720469243	0.681835866	0.688151861	0.64760299
cg00554682	0.040278185	0.046843683	0.037933588	0.049779606	0.046343161	0.041821115	0.043573168	0.03636563	0.047056904	0.043014525	0.045089469	0.042280058	0.03817229	0.045538479	0.045101431	0.045226324
cg00554702	0.123796305	0.105149408	0.119677991	0.095373401	0.12144125	0.108262497	0.088580789	0.099699669	0.123496508	0.08937609	0.084213311	0.132934404	0.098185672	0.09727448	0.078436279	0.095447953
cg00556408	0.77623005	0.785025097	0.804556229	0.775063741	0.801049284	0.794174528	0.782851905	0.8222271	0.750517974	0.789579641	0.771783774	0.750420227	0.793672081	0.779671771	0.770605107	0.764349429
cg00557354	0.040699902	0.025431469	0.06199915	0.027624108	0.026784688	0.019430881	0.027347678	0.022755651	0.020666183	0.037625439	0.031182279	0.030398525	0.036380426	0.043944496	0.025763306	0.024514922
cg00559473	0.033392687	0.041082519	0.03670099	0.047697431	0.053627782	0.043283068	0.038785082	0.03934182	0.03425393	0.034714695	0.040373009	0.042653002	0.036426659	0.042839416	0.04438017	0.032919282
cg00560119	0.019883747	0.016769881	0.019720994	0.022143562	0.016159952	0.015766287	0.018189372	0.020882643	0.013599052	0.018666003	0.023561803	0.024104516	0.024478666	0.018644362	0.026528565	0.018723717
cg00563229	0.054500051	0.037751879	0.029838493	0.035066419	0.058719099	0.029319705	0.034240178	0.03488248	0.029189324	0.013126482	0.046635573	0.01587877	0.066068702	0.042897234	0.022323693	0.031986179
cg00563845	0.071711153	0.06194997	0.119417216	0.099076909	0.090591018	0.116580498	0.126899611	0.101568809	0.064037158	0.111231877	0.064222086	0.105551255	0.073026613	0.063253067	0.079994289	0.082363399
cg00563926	0.368653357	0.336153709	0.328930066	0.347406855	0.359509077	0.313770085	0.292945379	0.281299035	0.34593796	0.241916089	0.31327136	0.254596151	0.329903937	0.31937827	0.26913361	0.313067566
cg00563932	0.549945862	0.513116639	0.70111113	0.672542599	0.714751324	0.721842035	0.710964743	0.681704887	0.632299596	0.739902733	0.560731764	0.784043959	0.583604726	0.612849205	0.702574073	0.579090233
cg00564163	0.151209653	0.13929659	0.141227967	0.145908398	0.104293877	0.125404656	0.124520976	0.136445218	0.102485497	0.094361588	0.149765669	0.116883703	0.176338716	0.127227619	0.101962722	0.125352313
cg00565075	0.105735872	0.147461632	0.247957422	0.125794752	0.085743705	0.117154407	0.131256474	0.087633694	0.085500406	0.121535811	0.078388064	0.153372357	0.139890127	0.161231598	0.193663763	0.08918673
cg00565688	0.116774459	0.106247839	0.132966215	0.146114491	0.02260716	0.111950318	0.026716398	0.195826881	0.053983141	0.020978404	0.105215034	0.007728473	0.147742542	0.127739035	0.10653707	0.117968217
cg00566759	0.04487534	0.046041348	0.023922188	0.031637741	0.032847809	0.03243865	0.016695714	0.03118797	0.038711473	0.023112453	0.03893027	0.03579932	0.03773052	0.03784704	0.033204344	0.036459476
cg00567479	0.010548642	0.009057605	0.008076868	0.006618545	0.012260805	0.008516349	0.007186325	0.013127633	0.008124671	0.009032793	0.009944715	0.018340014	0.01339441	0.017183687	0.012145143	0.017181439
cg00567749	0.037123932	0.026472121	0.028669151	0.036446541	0.037859286	0.039924865	0.033483722	0.028895852	0.026891096	0.032143724	0.030118578	0.034773316	0.033082646	0.033575962	0.022051615	0.030282742
cg00568128	0.130003778	0.1434004	0.139238405	0.16964139	0.15640046	0.121269341	0.096517254	0.110540364	0.13724644	0.108342069	0.120129184	0.169534692	0.124990554	0.141647878	0.150005967	0.122728617
cg00568792	0.062635913	0.066763068	0.054755356	0.055479941	0.067552905	0.064681478	0.061975152	0.060495602	0.072169861	0.065386025	0.059979392	0.073305707	0.065079368	0.063648205	0.065318786	0.062429753
cg00569620	0.042720506	0.040435404	0.040926944	0.039741548	0.046808619	0.041963132	0.050268707	0.048339211	0.046893701	0.043153003	0.038900753	0.039394359	0.04207809	0.053850111	0.048923757	0.039397708
cg00571634	0.204077071	0.209342292	0.212550886	0.218425017	0.219183941	0.207864839	0.142324444	0.152312621	0.163412982	0.149088682	0.150301136	0.184838681	0.168893112	0.16307231	0.152803219	0.174289933
cg00572797	0.994203125	0.994789129	0.992256631	0.997714434	0.994497357	0.996659512	0.991113967	0.988651969	0.996951411	0.994421357	0.992451185	0.995643198	0.998681968	0.987656743	0.990700707	0.998246901
cg00573606	0.814174317	0.800773406	0.659903221	0.675544628	0.716324761	0.671478134	0.685354155	0.550728049	0.756084338	0.643946164	0.730103353	0.647950831	0.801168994	0.719129268	0.757818738	0.785805695
cg00575744	0.37944122	0.22839963	0.365985861	0.316431622	0.342357676	0.281533015	0.268410479	0.302623331	0.428378766	0.258087849	0.315502988	0.466560119	0.306595985	0.37715454	0.400454691	0.301394927
cg00576250	0.056184676	0.052452614	0.063534952	0.07237956	0.061906617	0.092159254	0.073898839	0.071965366	0.060365291	0.064590202	0.064459328	0.061583556	0.068532477	0.072066204	0.062596235	0.055946369
cg00577167	0.891786908	0.911075908	0.846350411	0.875074174	0.894867159	0.85788484	0.827067644	0.884141745	0.857776282	0.812831176	0.8961493	0.769215084	0.895334718	0.897690133	0.900474533	0.916447822
cg00577464	0.010485097	0.014547213	0.014417353	0.014231269	0.019616584	0.018322981	0.012670757	0.008032176	0.01567709	0.017567023	0.01724829	0.023559498	0.015980111	0.008278017	0.015275826	0.017033114
cg00578575	0.048602127	0.055719001	0.066939023	0.043061036	0.030044529	0.055132743	0.036227646	0.041916674	0.046557263	0.052482597	0.047039162	0.040691643	0.049034773	0.047205891	0.063203789	0.053339627
cg00579393	0.973019224	0.96218707	0.955172452	0.947733451	0.925495679	0.946870237	0.959476089	0.944716423	0.933251834	0.951077778	0.957774918	0.939245436	0.956551559	0.957453828	0.92886882	0.943136149
cg00579402	0.882681137	0.90108458	0.904606324	0.879801335	0.888360021	0.895363054	0.871249582	0.88259579	0.886012643	0.898209514	0.91046158	0.851099222	0.899690326	0.891893102	0.885570789	0.888715321
cg00581156	0.011944683	0.01176559	0.009246245	0.009111703	0.017603322	0.011524245	0.007179294	0.005929136	0.009038837	0.011270471	0.011891628	0.009756588	0.007809667	0.010096948	0.007397629	0.005986045
cg00582372	0.532265668	0.526804253	0.61288444	0.507996767	0.630989983	0.503280787	0.647975031	0.482136632	0.487919297	0.541736055	0.552613462	0.634180554	0.658446683	0.621025307	0.651513978	0.626531265
cg00582628	0.275654353	0.307777206	0.28570183	0.237667411	0.264412108	0.212374983	0.222734228	0.274579159	0.205238982	0.214129801	0.242819547	0.261196417	0.317647668	0.262595542	0.226554883	0.238982674
cg00584022	0.025266561	0.022049936	0.01242656	0.015400923	0.0123952	0.013281478	0.010911937	0.016542994	0.02032117	0.017515811	0.019541213	0.010622315	0.024112087	0.017290913	0.018605243	0.016928547
cg00585790	0.901731298	0.850684817	0.827652968	0.880419863	0.884723834	0.831077585	0.823597102	0.775630392	0.8488969	0.779593576	0.888666532	0.876892533	0.892299395	0.865836938	0.800240217	0.88710725
cg00585846	0.033297774	0.031362648	0.030135801	0.039972947	0.03512058	0.033029314	0.035918788	0.029570395	0.039398175	0.028832286	0.036949175	0.029867745	0.038656442	0.037701245	0.041840171	0.029235468
cg00586909	0.059068154	0.030348488	0.068941055	0.069968518	0.056809659	0.06089962	0.051090528	0.048993267	0.058595702	0.057343631	0.039945794	0.053274581	0.044110661	0.045908059	0.040915833	0.035563481
cg00587613	0.758613422	0.712992833	0.779726169	0.748830566	0.762395758	0.769350332	0.777331427	0.803669478	0.68049981	0.765008194	0.645180065	0.764516266	0.739036205	0.722846629	0.69270124	0.73504595
cg00592315	0.956468424	0.922495504	0.884709987	0.935538764	0.916830853	0.921745683	0.927802233	0.947864066	0.956289682	0.903777082	0.925632325	0.953808475	0.951707301	0.935534009	0.898688233	0.918682286
cg00594118	0.086720058	0.049922365	0.067047765	0.076990371	0.048428668	0.041853701	0.057046442	0.066386047	0.072171944	0.059335881	0.058129935	0.105478039	0.060487963	0.058016038	0.093134462	0.066572715
cg00594952	0.229790056	0.217008929	0.248773219	0.201630737	0.161710907	0.272703868	0.256998195	0.408523188	0.186091358	0.240720397	0.183780722	0.234088573	0.162765057	0.199694738	0.16806473	0.185159558
cg00596686	0.919101857	0.934532425	0.916644802	0.934609904	0.896702626	0.921013533	0.906492405	0.93301474	0.925943968	0.924935309	0.930289114	0.908759206	0.940996907	0.933069764	0.924658001	0.909686843
cg00597076	0.856221863	0.805828786	0.751925214	0.72092759	0.772550998	0.700340041	0.672899918	0.772609523	0.700173995	0.666468961	0.737362438	0.675005974	0.853168048	0.733749011	0.709642954	0.740495196
cg00598858	0.010231911	0.011343689	0.010924326	0.009674786	0.012903784	0.009918909	0.011763587	0.012253632	0.014182678	0.013701056	0.009985684	0.015318087	0.014187776	0.011952943	0.011584366	0.019323349
cg00600110	0.97047188	0.975343363	0.969765357	0.982087845	0.974563365	0.973232442	0.98105611	0.990503805	0.976633315	0.986459762	0.978011833	0.976737236	0.985327111	0.978105445	0.98662307	0.982005049
cg00600684	0.903136838	0.883248336	0.887512606	0.885708157	0.877757622	0.893567426	0.876081955	0.911786964	0.841455173	0.920300246	0.818292948	0.915501586	0.896293495	0.890483938	0.898168179	0.924574384
cg00601486	0.967219425	0.955921127	0.962650407	0.970599628	0.957779297	0.973365981	0.949970907	0.960678038	0.96138189	0.955958443	0.9643951	0.961506779	0.963511271	0.95493542	0.964993538	0.949712195
cg00602891	0.023729821	0.034477467	0.026163783	0.032307176	0.022186589	0.026463194	0.02726004	0.022684435	0.028395006	0.027490974	0.025520783	0.02605949	0.025482194	0.029928742	0.027550844	0.022650167
cg00603172	0.606512261	0.545644216	0.816167156	0.770785251	0.798285464	0.866897674	0.820572908	0.876795433	0.760513783	0.881834198	0.633434613	0.813877106	0.732491988	0.719947025	0.83338311	0.685587253
cg00605270	0.047427145	0.098844708	0.131794768	0.02478719	0.11107119	0.107760568	0.118707321	0.073403661	0.029975492	0.064225198	0.083829066	0.136436792	0.071558756	0.073655055	0.165712876	0.063322094
cg00609097	0.009819706	0.009404521	0.010218569	0.010414918	0.010658209	0.010795679	0.008906746	0.014418349	0.011783505	0.008537203	0.010003057	0.009097473	0.013602799	0.016162355	0.009710096	0.010465863
cg00611397	0.929345534	0.912983206	0.923473102	0.928591984	0.922495116	0.924425133	0.912339928	0.930733862	0.929012058	0.917067435	0.921504304	0.932114222	0.925078521	0.924660505	0.922708747	0.921586875
cg00612467	0.029139339	0.032273692	0.030612993	0.04389404	0.027232518	0.026169957	0.045478782	0.030080746	0.047195525	0.027562858	0.028540017	0.035927155	0.022992725	0.042000942	0.015526718	0.020981236
cg00613255	0.891177543	0.905119091	0.928271997	0.89752486	0.884647605	0.926477667	0.882030013	0.935632093	0.882853664	0.835911018	0.893068772	0.904779244	0.936643263	0.896960842	0.858194897	0.913101425
cg00613344	0.877602646	0.854495196	0.856025293	0.833237689	0.842264832	0.846050796	0.813173146	0.863387869	0.850228302	0.861063947	0.870552778	0.832662644	0.848964058	0.852439199	0.822364873	0.850395402
cg00614413	0.699241597	0.681871402	0.630197692	0.642782958	0.682406777	0.633661079	0.652346451	0.642790177	0.635757383	0.633284728	0.641033392	0.636483036	0.643601167	0.643571583	0.563258653	0.613451392
cg00615241	0.499401676	0.383445206	0.577449974	0.582145963	0.564596904	0.530741936	0.535158907	0.456740348	0.434458253	0.534555661	0.435689133	0.429840495	0.526622341	0.461517798	0.547740088	0.453124391
cg00615377	0.172870816	0.160816223	0.140994225	0.138645761	0.145635598	0.174089843	0.184504387	0.131945699	0.16812862	0.153364636	0.175247681	0.165315254	0.159484284	0.158452977	0.169395779	0.172899326
cg00615915	0.135261566	0.160199436	0.14192977	0.1778304	0.185306231	0.145759419	0.145519565	0.13513294	0.185435522	0.13070383	0.122921252	0.155250201	0.182804962	0.180044018	0.146948219	0.143339152
cg00616129	0.114630351	0.081165374	0.117635278	0.097283948	0.142498522	0.124633921	0.095762634	0.103497397	0.09452373	0.092765053	0.107218178	0.161631575	0.086410162	0.081608306	0.099532446	0.14899641
cg00616135	0.128799727	0.162302852	0.217179334	0.17170263	0.118678193	0.220669448	0.223794849	0.217292738	0.200515722	0.246234926	0.119301569	0.224621032	0.162938042	0.148777415	0.175235855	0.177361357
cg00616369	0.018738425	0.018618334	0.015373986	0.022655074	0.026653342	0.024639705	0.019181596	0.017697504	0.017474431	0.018744331	0.020894589	0.019360581	0.018109449	0.019863623	0.021930274	0.02005734
cg00617305	0.009943916	0.00912808	0.014860416	0.010700255	0.013346002	0.013611739	0.012550968	0.012064267	0.015100247	0.008541652	0.013517844	0.014445026	0.014420723	0.015155583	0.013592413	0.009401182
cg00618396	0.011135662	0.010605892	0.012367857	0.007343591	0.007341797	0.012316841	0.008462976	0.007890323	0.005659082	0.006450664	0.016827931	0.010561744	0.010057289	0.010901387	0.011466453	0.020068448
cg00619207	0.863336269	0.857317851	0.841278931	0.851633432	0.841468285	0.861554304	0.841120469	0.813520876	0.823222456	0.750454497	0.849409402	0.753659507	0.872764937	0.8719401	0.827418904	0.832179894
cg00620024	0.710640647	0.754466173	0.693420055	0.699988582	0.640657337	0.762588471	0.693565447	0.766508347	0.762265691	0.68610752	0.608612488	0.728079412	0.681959775	0.711299895	0.683880964	0.715947738
cg00620223	0.036806291	0.039734331	0.031496207	0.038901541	0.039152596	0.037803836	0.051502888	0.044053441	0.04460339	0.033878808	0.040330414	0.034322273	0.044192215	0.079299433	0.032963349	0.044789179
cg00620629	0.003463754	0.004572059	0.00503155	0.006617932	0.005256965	0.003414124	0.005429867	0.004928584	0.002918401	0.007640148	0.009881508	0.006193608	0.003573416	0.007027017	0.009074382	0.00560702
cg00620857	0.957459289	0.950180501	0.949673674	0.949077911	0.942299159	0.969874037	0.93880072	0.952906682	0.930434233	0.914168991	0.953579472	0.946397317	0.932696954	0.948097324	0.944527436	0.947806033
cg00622552	0.202819137	0.171084534	0.087144634	0.109329167	0.093563406	0.065484269	0.104000816	0.085924359	0.109401143	0.106947381	0.098369913	0.090916884	0.118116798	0.086397034	0.11886184	0.111533569
cg00622677	0.034815173	0.030440109	0.037797986	0.038552961	0.042595187	0.040969882	0.027159087	0.037177742	0.036109181	0.037691392	0.02564857	0.029513582	0.026980555	0.021187025	0.021246534	0.040541528
cg00623593	0.928399006	0.93223368	0.923159999	0.908680696	0.911983946	0.916109252	0.919389505	0.908965758	0.909089127	0.902055281	0.918954357	0.898071413	0.913041952	0.915102397	0.903471845	0.907790245
cg00625425	0.883969986	0.870355359	0.895018998	0.812183879	0.834637204	0.860756719	0.83523778	0.861892793	0.857424827	0.805656724	0.887750435	0.833879127	0.872726089	0.889869561	0.779837133	0.895742949
cg00625653	0.026514269	0.031365051	0.032991819	0.025881453	0.025967243	0.024994556	0.024435984	0.028575803	0.033904352	0.027363996	0.024905996	0.038431106	0.023846244	0.02884988	0.022200459	0.025940813
cg00626119	0.869055179	0.847079283	0.785569527	0.78705142	0.840524057	0.78642781	0.819337626	0.799020634	0.816062601	0.8491067	0.833712069	0.750355726	0.850068222	0.817727959	0.826085666	0.805000277
cg00626466	0.622585688	0.579794724	0.677345823	0.638094806	0.683113499	0.737075244	0.616094249	0.609120114	0.674024582	0.595415805	0.678129502	0.64740425	0.686759732	0.655365392	0.603498571	0.661512713
cg00627233	0.846336091	0.840533529	0.824296766	0.813531769	0.805671924	0.825355379	0.814116696	0.840680969	0.808250625	0.755379822	0.816717364	0.818006108	0.827882842	0.834027356	0.80136054	0.802974294
cg00627286	0.046373759	0.057242517	0.045799565	0.050089203	0.040312979	0.036375011	0.03918804	0.037639036	0.048928342	0.032940524	0.027770567	0.043596004	0.037773156	0.024441286	0.029183808	0.074419833
cg00629217	0.913673817	0.899165462	0.880905605	0.895383272	0.834440501	0.868084433	0.858732374	0.896122624	0.872004686	0.858978947	0.905531167	0.863987314	0.881053877	0.862429594	0.878457194	0.903249171
cg00629585	0.372448432	0.330042995	0.379774665	0.309112167	0.279700104	0.313523166	0.256903239	0.300583511	0.228216329	0.178143448	0.29462401	0.250017446	0.399055441	0.37857906	0.318826035	0.292589691
cg00630164	0.308570729	0.261335978	0.059497252	0.069740642	0.052740981	0.041184774	0.043363674	0.080317287	0.080635423	0.037245408	0.11327295	0.040982728	0.10914242	0.100046332	0.058023025	0.129884698
cg00630249	0.016310651	0.019339964	0.018584179	0.016947945	0.022247523	0.020165828	0.02164967	0.020388236	0.01900254	0.022110815	0.024868517	0.022815814	0.018268654	0.020562179	0.022347278	0.016811531
cg00630583	0.02079582	0.011542383	0.014796015	0.015870442	0.017236895	0.013522034	0.018421384	0.015644661	0.023657723	0.015440855	0.015015331	0.016350054	0.013097292	0.021461701	0.020091999	0.01769687
cg00631230	0.010460847	0.006141072	0.008323493	0.009088456	0.017381282	0.009941192	0.003770177	0.007152718	0.01871038	0.001662828	0.004712857	0.003518022	0.006942414	0.007823489	0.007596072	0.008697464
cg00633969	0.966958299	0.966518293	0.973090467	0.962652606	0.964042789	0.965575363	0.967187518	0.969160769	0.959507407	0.962150134	0.960561041	0.96771693	0.968135796	0.965576279	0.96363856	0.969230838
cg00634577	0.041137979	0.03021287	0.015622943	0.022471897	0.010656863	0.031768593	0.016315366	0.04027291	0.01246725	0.010382346	0.02095828	0.010286841	0.028979476	0.016293642	0.010970257	0.03818391
cg00635481	0.008683115	0.007927472	0.007308201	0.009848229	0.008544451	0.00627617	0.00863404	0.006978784	0.009191412	0.007863444	0.009104426	0.008500197	0.008763265	0.008462184	0.006895276	0.008516082
cg00636639	0.016834305	0.012249847	0.012582197	0.01082248	0.010296754	0.012999603	0.017428824	0.011354593	0.014796157	0.009831633	0.0042306	0.009897454	0.005712192	0.013824009	0.010085039	0.013126462
cg00638514	0.057365855	0.04289019	0.050550447	0.06989097	0.047725162	0.04316887	0.04097526	0.036048136	0.050490823	0.041281746	0.057484705	0.04119654	0.062525243	0.051020866	0.048966496	0.041696057
cg00642303	0.016813503	0.016400633	0.015616203	0.018063798	0.013045483	0.014900568	0.015007202	0.013187164	0.018391275	0.015988523	0.016227404	0.018678392	0.016499296	0.015892803	0.015982553	0.018322892
cg00643392	0.352426061	0.30202747	0.257795556	0.300933586	0.314853403	0.268950854	0.249056069	0.251395056	0.239223285	0.250499544	0.250685529	0.229326423	0.332390804	0.272986693	0.237894632	0.298667986
cg00644033	0.978598229	0.955220935	0.966503258	0.961723737	0.974400945	0.964270706	0.951687334	0.971541283	0.964179129	0.957040139	0.970000619	0.957771408	0.965929325	0.964639255	0.974731527	0.970208577
cg00645224	0.018811935	0.022295549	0.019485338	0.014740404	0.018412318	0.022719905	0.022350619	0.017473874	0.023722248	0.0239065	0.019506055	0.02185857	0.024560761	0.024079699	0.02247395	0.026182715
cg00645579	0.889432893	0.843292989	0.834882125	0.844755967	0.867265108	0.867449421	0.8137312	0.840300485	0.815279442	0.766665021	0.885026392	0.765692723	0.900396729	0.869773873	0.799704972	0.887714264
cg00645922	0.019420903	0.013146958	0.015679313	0.01751476	0.01394581	0.016511967	0.017598195	0.014578093	0.015836771	0.01771551	0.016551092	0.022855486	0.015391466	0.01739437	0.020770282	0.019156592
cg00646140	0.198952772	0.1598679	0.102144741	0.108587223	0.094919142	0.113283043	0.111366043	0.09917242	0.102781308	0.085291817	0.131953422	0.056032816	0.148566225	0.135242888	0.13220251	0.124837173
cg00646492	0.035060889	0.032764496	0.035063202	0.06276609	0.046499356	0.054121777	0.032589837	0.049743243	0.05224327	0.031841733	0.027237405	0.050489346	0.048444553	0.034762423	0.043094919	0.017891164
cg00647741	0.424848441	0.363486502	0.323495912	0.312777519	0.330004109	0.224658614	0.225994384	0.304744133	0.28567088	0.241740749	0.244693705	0.301454588	0.349625928	0.308200587	0.321899021	0.352643651
cg00648153	0.018484963	0.019340237	0.018195163	0.016114852	0.013728035	0.024618257	0.021030215	0.018401929	0.012065085	0.019043421	0.01068504	0.010660406	0.021829969	0.020954768	0.011767684	0.02575799
cg00648883	0.843486969	0.839307889	0.731578921	0.724920519	0.663200249	0.791884588	0.681189289	0.719200312	0.775912035	0.681804513	0.835330098	0.715910595	0.830581942	0.748938727	0.681971843	0.815433245
cg00650762	0.005501104	0.001828668	0.00281616	0.002067076	0.002687838	0.002191716	0.001903988	0.002105325	0.00101587	0.001607087	0.000412777	0.001138727	-0.000524928	0.001357693	0.003719525	0.001190783
cg00650876	0.007631178	0.008408603	0.007540768	0.006958882	0.008569397	0.005444313	0.005033003	0.005068778	0.006472042	0.004765655	0.004805992	0.006422575	0.00519123	0.006635734	0.006012706	0.006258153
cg00651216	0.044821664	0.045036043	0.187903977	0.087799372	0.047717448	0.107908011	0.07386165	0.270144622	0.056733829	0.098377772	0.080238491	0.087701729	0.054556511	0.060068454	0.058447194	0.050795045
cg00653387	0.027705883	0.026944041	0.0409495	0.032208818	0.027056269	0.044595678	0.06301067	0.047736096	0.03941426	0.076424889	0.044920024	0.045348139	0.038151491	0.032379063	0.046237779	0.032035958
cg00654814	0.082126606	0.083186003	0.092509328	0.090074139	0.087681392	0.078469962	0.076886385	0.085272412	0.095870028	0.095419922	0.0829535	0.083430586	0.078026232	0.08476846	0.069072225	0.10378628
cg00654816	0.018842028	0.020213847	0.022772849	0.025302906	0.033991934	0.02702284	0.01985237	0.020653302	0.022781831	0.021731511	0.025693105	0.031692	0.026165536	0.025378152	0.023956709	0.03574134
cg00655307	0.04012654	0.032892988	0.042822258	0.066915371	0.051458547	0.052513915	0.041438989	0.037551988	0.031076428	0.029305871	0.054407316	0.040449764	0.055297264	0.043801591	0.041084081	0.044043358
cg00655779	0.026904751	0.026397605	0.022678321	0.029328554	0.02979417	0.029504161	0.02797412	0.025020317	0.024949876	0.025039638	0.023949283	0.02984749	0.024657989	0.026475396	0.029014327	0.026484641
cg00657095	0.031626877	0.043110856	0.041082188	0.038918381	0.042425645	0.034185425	0.04885216	0.050467454	0.05343766	0.05234068	0.040873411	0.060984502	0.041675371	0.042689686	0.040002196	0.042695216
cg00657582	0.032117673	0.02542676	0.030284014	0.029479382	0.027026306	0.022262224	0.024433836	0.029769662	0.032437594	0.030465933	0.040767198	0.032542075	0.031875026	0.036145769	0.025036428	0.03322203
cg00658007	0.876609117	0.865161072	0.749939205	0.710205763	0.740888658	0.717401074	0.619458774	0.723415363	0.741491013	0.607343468	0.815710036	0.638406975	0.800268456	0.714325284	0.702889425	0.771064137
cg00658626	0.050954418	0.049610312	0.061156928	0.055446766	0.051304369	0.057221636	0.045761439	0.047697033	0.053957705	0.060765326	0.055144017	0.04176281	0.065742786	0.055548701	0.044653788	0.046824665
cg00659129	0.949534239	0.925923303	0.942109073	0.940164626	0.927461375	0.946332325	0.931265434	0.951822101	0.950187184	0.929796058	0.943992036	0.905543351	0.938219674	0.939729875	0.934158029	0.933255782
cg00659953	0.009814864	0.005027965	0.007944217	0.005393977	0.004446753	0.005596048	0.008809812	0.006707279	0.007331869	0.004899937	0.005123489	0.007533885	0.008427386	0.006280199	0.004268494	0.00610551
cg00660989	0.115970615	0.059455325	0.095234478	0.091318531	0.074617956	0.157342654	0.115835261	0.079677475	0.049252727	0.081515538	0.044715487	0.114661698	0.064561774	0.108284409	0.065303123	0.069824564
cg00661202	0.004376131	0.008619561	0.00436544	0.004475675	0.006547589	0.004454442	0.005340275	0.005287839	0.004677404	0.005713963	0.009454952	0.005390091	0.00651089	0.003235534	0.00451319	0.003411599
cg00661485	0.931586926	0.880037032	0.902348044	0.876730151	0.895149416	0.902400756	0.865866597	0.844471038	0.880141173	0.765414755	0.946410841	0.818636345	0.939266192	0.921268241	0.839379262	0.89723349
cg00662556	0.053491811	0.057260765	0.068534348	0.0926224	0.040462168	0.076115264	0.059639388	0.064628385	0.060196553	0.051582334	0.059222462	0.049259729	0.050244122	0.070609103	0.045530013	0.060706045
cg00662775	0.154413576	0.210370142	0.33662711	0.165188669	0.241329882	0.323823687	0.23249763	0.191655403	0.230108662	0.223090119	0.280138396	0.208181373	0.160976568	0.214345611	0.210359632	0.33534225
cg00665395	0.024218112	0.023592739	0.031491802	0.024668914	0.024589622	0.024977587	0.025979065	0.025150008	0.02419289	0.030255288	0.028437761	0.027773017	0.028714682	0.024679421	0.032518617	0.026247183
cg00666446	0.062567455	0.082338784	0.080219462	0.06936565	0.082582107	0.07307147	0.076129747	0.07694548	0.06906776	0.077948035	0.064297699	0.078185234	0.075742727	0.076109971	0.069727476	0.077004306
cg00666746	0.386501423	0.357116079	0.422918756	0.461264952	0.433970445	0.378663343	0.367447015	0.387503944	0.346900331	0.378580699	0.411776164	0.398804522	0.420976528	0.429260093	0.386052976	0.363879124
cg00668685	0.93304683	0.923580141	0.925636638	0.925699294	0.932645629	0.93520717	0.930639328	0.933257209	0.911335773	0.924126557	0.924675389	0.877225601	0.919848237	0.92478057	0.912352248	0.934673527
cg00669623	0.063286177	0.046693311	0.05417063	0.03889016	0.047681187	0.040473917	0.043529135	0.041278556	0.047036521	0.0464144	0.037400539	0.036519204	0.044713679	0.05954931	0.044916503	0.043558539
cg00669856	0.070195743	0.08637487	0.064495527	0.06484037	0.09297295	0.055669105	0.050643067	0.049002481	0.067735402	0.056898087	0.039599774	0.067684902	0.053943892	0.075544187	0.064374838	0.068091857
cg00671161	0.010452199	0.005183656	0.003942047	0.004776234	0.008353578	0.005342013	0.006805411	0.00629863	0.005054611	0.004498574	0.002382644	0.003633093	0.005470554	0.006614747	0.004706405	0.000991568
cg00672638	0.082017892	0.102204522	0.079977671	0.083193813	0.102987849	0.091208416	0.088077392	0.089558695	0.092760476	0.083268972	0.08855745	0.102973018	0.098478335	0.095146623	0.106881276	0.10138462
cg00673020	0.34514596	0.271831378	0.321013245	0.307577773	0.229298479	0.289731733	0.341992538	0.379821223	0.319926579	0.327452396	0.290532212	0.335191709	0.275690178	0.313463885	0.342214399	0.256350599
cg00673191	0.743776179	0.668898761	0.4343815	0.389486694	0.437162798	0.35059359	0.422204646	0.400496175	0.552201187	0.460380107	0.58743648	0.437326429	0.565991704	0.503223669	0.529376783	0.579671544
cg00674922	0.018956394	0.01826659	0.019278445	0.030784994	0.017481589	0.016099546	0.017640443	0.017384015	0.017714723	0.015876017	0.016035387	0.018030744	0.020310569	0.015526722	0.01627425	0.013977033
cg00676660	0.010870598	0.011740208	0.003579336	0.010623035	0.005217739	0.006390249	0.00738292	0.006201314	0.009215003	0.00329312	0.00279627	0.00575718	0.008050915	0.005553635	0.004028551	0.005142669
cg00677811	0.008838736	0.021737635	0.017326124	0.015848576	0.013207701	0.017396494	0.017031286	0.005559574	0.020016476	0.006117853	0.009455798	0.002392408	0.010743734	0.014536336	0.012814712	0.008203304
cg00678539	0.337649566	0.394618982	0.325601111	0.3887806	0.395697188	0.339817698	0.245291936	0.291239141	0.31895909	0.303570874	0.299633355	0.392258088	0.216332151	0.296702825	0.265725415	0.299062557
cg00679556	0.780085749	0.755460843	0.78001152	0.78602424	0.774568727	0.809401231	0.745830992	0.770209054	0.755048176	0.761165824	0.768756928	0.751514923	0.777104429	0.783607129	0.732142937	0.746649514
cg00679738	0.023402762	0.013475445	0.018964178	0.021873929	0.019145908	0.020695337	0.011304817	0.018153044	0.026301602	0.013395887	0.024064917	0.018722441	0.026240552	0.015505952	0.018492989	0.027759217
cg00682653	0.014390426	0.017413621	0.01111311	0.017759928	0.011199515	0.013375915	0.013354626	0.010645968	0.014781448	0.010319	0.009438523	0.023565382	0.01479238	0.013376221	0.013056099	0.011266998
cg00684178	0.32637502	0.395436466	0.652197807	0.639402915	0.641538552	0.155835081	0.688652424	0.720131649	0.532961224	0.725505481	0.508911896	0.666536918	0.585591168	0.60666215	0.577595605	0.398878887
cg00685836	0.01004921	0.010332963	0.010931895	0.00778957	0.006323484	0.008111015	0.011202949	0.0054367	0.008960806	0.006192971	0.011001899	0.015916701	0.008844495	0.009720661	0.013595145	0.009603196
cg00686022	0.921010743	0.923243629	0.919385902	0.932280338	0.925926811	0.921623264	0.918808023	0.908143139	0.915686509	0.911981266	0.921802209	0.901242505	0.921638457	0.913463599	0.915386701	0.925968572
cg00686623	0.021616814	0.019108971	0.025421703	0.02075566	0.021307198	0.017503419	0.020868495	0.020609553	0.036502014	0.018423204	0.020148417	0.024747188	0.020873698	0.021680729	0.03108107	0.020860559
cg00687674	0.556457393	0.534784369	0.36589423	0.298254178	0.300105798	0.288301595	0.378185094	0.46955925	0.367785299	0.325673389	0.325174294	0.305904874	0.397168322	0.399975941	0.330615487	0.417257753
cg00687686	0.045833544	0.03152135	0.03277851	0.035739214	0.028885222	0.027658702	0.020410163	0.027974573	0.019295188	0.020620698	0.030981786	0.026683965	0.037162679	0.037163522	0.026428499	0.030302951
cg00688421	0.047076768	0.045772767	0.041622428	0.044109676	0.041773708	0.039768042	0.03594366	0.045541848	0.043739595	0.038701379	0.041813084	0.054717216	0.03981272	0.045184912	0.045371358	0.045015718
cg00689010	0.788847272	0.736230937	0.79611315	0.779643227	0.769540252	0.802120973	0.8236316	0.742687699	0.79567339	0.817179987	0.80436474	0.826094459	0.776569067	0.75915985	0.815174558	0.804231665
cg00689014	0.629289353	0.602328651	0.609977231	0.638432607	0.636139377	0.624637126	0.615304726	0.615740286	0.630379067	0.639611206	0.634764874	0.612405588	0.635579265	0.641190738	0.6308844	0.621045477
cg00689340	0.341394366	0.279253069	0.377236656	0.371026199	0.336215808	0.435404895	0.326273228	0.304195622	0.193902232	0.310464335	0.27917558	0.303405367	0.306537548	0.273525481	0.289069248	0.243699339
cg00690049	0.049265221	0.052247445	0.049298106	0.041763813	0.054521208	0.050100236	0.044883322	0.042913028	0.057985657	0.049265517	0.062232371	0.05116248	0.053270026	0.055379578	0.057562158	0.059683676
cg00690280	0.885609065	0.865087819	0.881039858	0.913891233	0.89889024	0.88815853	0.867733449	0.841944094	0.860144759	0.865363935	0.889427947	0.850302634	0.899936632	0.875738389	0.847343867	0.865280045
cg00690893	0.021889422	0.027459285	0.016480444	0.023972487	0.021910581	0.028681884	0.019842508	0.015832145	0.01227923	0.016114828	0.020349011	0.019135504	0.013282649	0.02405303	0.021856806	0.019494641
cg00691625	0.929809799	0.925816718	0.920371762	0.914348185	0.937722508	0.912311475	0.897873853	0.883443286	0.913575992	0.860396231	0.917152214	0.859378639	0.940351781	0.912509373	0.890968291	0.927073227
cg00691822	0.244079985	0.275257026	0.286114086	0.314971604	0.235421729	0.298035256	0.307393898	0.286160452	0.228643813	0.2729499	0.215913774	0.30602826	0.215113338	0.285214565	0.250002147	0.173667158
cg00692549	0.074181425	0.081439899	0.096292358	0.079421794	0.101895287	0.081790739	0.065335947	0.062390147	0.063912881	0.075493281	0.089466453	0.061658546	0.104078863	0.083644685	0.058649384	0.131149996
cg00693307	0.900495727	0.888532057	0.872308151	0.891579754	0.878675917	0.901238473	0.872192812	0.876846617	0.877606376	0.857167172	0.870527832	0.850627209	0.877369314	0.896743912	0.89788294	0.902917262
cg00695416	0.016031185	0.009340874	0.014654062	0.013119155	0.014007183	0.015511409	0.016285351	0.021997903	0.017080109	0.015091593	0.008278093	0.018712609	0.034101218	0.014768373	0.011023393	0.014320482
cg00696900	0.006985501	0.013229611	0.015227607	0.009623101	0.009280249	0.010479027	0.009494888	0.006603034	0.00727179	0.013479413	0.008961814	0.007263558	0.007146838	0.012603159	0.012409167	0.004598707
cg00698688	0.784739835	0.760697336	0.816529855	0.808416219	0.753581879	0.763128938	0.844585504	0.818887537	0.700157211	0.791648355	0.74396065	0.8204699	0.793160224	0.764277383	0.832267265	0.731127457
cg00702231	0.686093814	0.673567103	0.677582629	0.666577487	0.683014751	0.714440902	0.688871869	0.688933931	0.667301022	0.680053384	0.679391668	0.650104778	0.687925283	0.667605507	0.671528735	0.666208535
cg00702729	0.936995076	0.925811397	0.95197754	0.931478885	0.933484007	0.934861012	0.9173667	0.929450817	0.927436009	0.919247458	0.928193696	0.912533434	0.944838884	0.936541338	0.92401832	0.922301651
cg00704310	0.0624342	0.072534536	0.060772263	0.066162499	0.069049038	0.071260031	0.063361244	0.062624052	0.059598448	0.055302366	0.062678658	0.069732068	0.065887038	0.076851629	0.079434318	0.059070407
cg00704909	0.034207432	0.026929958	0.029686989	0.026469197	0.036471002	0.032912594	0.027833075	0.030259677	0.024129003	0.023781893	0.026479684	0.023785006	0.028020781	0.030315047	0.026212551	0.030078727
cg00705255	0.522198979	0.49937502	0.533121503	0.53937831	0.521027351	0.52438775	0.544841339	0.514457567	0.512469975	0.502805396	0.546423797	0.514832527	0.565344458	0.517505678	0.514854611	0.518196787
cg00706536	0.66589175	0.69366308	0.641165871	0.609025014	0.554271257	0.670633285	0.543871147	0.738173784	0.619934138	0.51446103	0.593017627	0.466560712	0.626928726	0.58880037	0.557165024	0.611829412
cg00707317	0.012332365	0.007240128	0.012084291	0.0122742	0.007531257	0.015984394	0.011780306	0.014628606	0.008418419	0.010595412	0.014194968	0.015779554	0.010038321	0.005426734	0.010976055	0.006162955
cg00708598	0.230716828	0.216388589	0.242965537	0.278084842	0.216071714	0.231256481	0.208457844	0.246651036	0.185850907	0.212724983	0.247646216	0.22298807	0.246738084	0.215536822	0.242128985	0.194767704
cg00708642	0.043004905	0.048098391	0.049560155	0.048309647	0.04956847	0.0491204	0.044760189	0.045306378	0.054588713	0.043551169	0.049037549	0.052400886	0.044212479	0.048340517	0.044298411	0.047458987
cg00711916	0.122946265	0.135929997	0.090034223	0.081893052	0.098772479	0.078170576	0.092665963	0.090812135	0.101168263	0.088152155	0.126579562	0.079525113	0.100109136	0.109183268	0.102610741	0.109548084
cg00712898	0.001847716	0.005686364	0.000748552	0.004622518	0.003769924	0.002310999	0.004183066	0.002837456	0.003030807	0.004499481	0.00446353	0.00368075	0.004077419	0.004891386	0.003949213	0.004118977
cg00714377	0.61600952	0.5536904	0.514875385	0.620165666	0.561339033	0.536899389	0.486124786	0.469914694	0.538714001	0.477517396	0.546168562	0.489044871	0.641419278	0.621945962	0.488344141	0.572400708
cg00717862	0.021412914	0.024136796	0.026987505	0.017395281	0.021660104	0.023083703	0.03110326	0.022191648	0.019994385	0.025767352	0.026095896	0.024018383	0.021099262	0.022042899	0.02603528	0.02289416
cg00718440	0.049676572	0.028737099	0.03365061	0.035296286	0.02559784	0.026336524	0.040072368	0.025310006	0.02968849	0.022770078	0.027387959	0.034947607	0.031743386	0.030144463	0.026474237	0.029742818
cg00718513	0.687027929	0.626615309	0.730831379	0.740439013	0.69277447	0.619118939	0.589750633	0.718702107	0.654607976	0.650721916	0.709183798	0.674075326	0.685133511	0.682443959	0.688728616	0.628673218
cg00718748	0.024862782	0.024272896	0.020685877	0.02798485	0.025235803	0.024197256	0.025992925	0.030471709	0.027677612	0.028911446	0.025649996	0.027408634	0.023388227	0.027429526	0.031625508	0.025162609
cg00720072	0.026379929	0.023336661	0.027687058	0.022898707	0.027265735	0.025518508	0.027606997	0.027865238	0.03159608	0.029703457	0.032911279	0.045568397	0.029752707	0.037389458	0.029316607	0.022143553
cg00720137	0.005437798	0.003651008	0.008678127	0.007653518	0.007978378	0.004244072	0.006108387	0.012441162	0.005163525	0.004498536	0.002727517	0.005994458	-0.000278842	0.001308032	0.003021327	0.003321361
cg00720723	0.011985092	0.020288686	0.013347687	0.013537266	0.01831911	0.011513117	0.020625285	0.014206889	0.018436464	0.019997893	0.016502043	0.024019643	0.016187989	0.0168452	0.018408977	0.017190932
cg00722300	0.910449754	0.900101378	0.88084194	0.887325956	0.912332306	0.900353206	0.923707212	0.912343499	0.90776757	0.939555214	0.913967642	0.892923419	0.948413259	0.915919839	0.916384593	0.907149137
cg00724662	0.051161199	0.062918832	0.058993053	0.058729738	0.060426856	0.056639881	0.058264879	0.049884212	0.079030399	0.057797759	0.059412854	0.060593216	0.05612402	0.072968241	0.059483061	0.064290376
cg00725143	0.039983672	0.02250488	0.023600479	0.018055116	0.016035455	0.017569494	0.012376703	0.024232694	0.015071555	0.014818667	0.014282817	0.02587542	0.017542958	0.01609761	0.011204289	0.023084629
cg00725635	0.021871547	0.024203699	0.014899254	0.025940683	0.030819205	0.026523801	0.027210192	0.020966595	0.021207132	0.036129145	0.028947691	0.048178027	0.013257303	0.018992634	0.029588043	0.008975331
cg00725777	0.937359091	0.93234205	0.935784473	0.934427478	0.928889598	0.908644718	0.924274939	0.93605688	0.919845692	0.924735194	0.918199869	0.925918012	0.945930776	0.92768337	0.929633913	0.914510425
cg00727590	0.395528895	0.335856949	0.407784345	0.438143694	0.363603155	0.344155578	0.349096781	0.320043517	0.318776814	0.269534056	0.394528671	0.273714478	0.399371071	0.360505271	0.332483744	0.292530812
cg00727947	0.959696196	0.95264725	0.955565635	0.96944151	0.965493173	0.966185596	0.960263505	0.966457084	0.952664459	0.961648103	0.95694642	0.956387851	0.967331774	0.961281844	0.955083703	0.954236984
cg00728317	0.148810719	0.120839772	0.139913368	0.20735476	0.14141239	0.174332471	0.132473959	0.142279359	0.107755337	0.119036336	0.147227762	0.082789594	0.210514977	0.160292644	0.130401579	0.119936183
cg00728398	0.009284	0.003786658	0.003852292	0.004432644	0.003678788	0.011576684	0.003574886	0.005865832	0.005010575	0.007430079	0.004764818	0.00743685	0.003715944	0.004877069	0.004157607	0.004742038
cg00728602	0.032531281	0.029784635	0.026591186	0.032027688	0.035614348	0.025999809	0.023697762	0.026441454	0.037708575	0.023999032	0.026854092	0.042633694	0.030775013	0.037392599	0.020733539	0.031425137
cg00729275	0.245972723	0.228971836	0.473367929	0.483538285	0.297587567	0.537677811	0.499415956	0.646253126	0.399185619	0.465649367	0.296665729	0.537838807	0.335933373	0.350093558	0.394659135	0.348521651
cg00729541	0.01998156	0.01951108	0.027150943	0.021733655	0.02318091	0.013667991	0.019009908	0.01871249	0.0197048	0.02330912	0.021726064	0.019862209	0.02291329	0.021915348	0.022588479	0.020052761
cg00729708	0.816767261	0.934136159	0.821733891	0.753026758	0.377817987	0.909393548	0.696273015	0.794004686	0.705226354	0.84119497	0.738256028	0.472741991	0.719551776	0.482519716	0.738107682	0.644858673
cg00729875	0.046180048	0.04645797	0.105416112	0.107116601	0.059367743	0.151519907	0.101534017	0.099506438	0.058365863	0.113543373	0.065062395	0.109181168	0.066635221	0.072785506	0.095001895	0.03955333
cg00730260	0.945319306	0.920183821	0.940333077	0.92449109	0.92603718	0.927801016	0.936739782	0.924591683	0.930862075	0.917765196	0.922563798	0.930971599	0.942339183	0.937215855	0.923311856	0.932455403
cg00731459	0.025834716	0.013579558	0.016996535	0.014975961	0.008338408	0.013309938	0.009931263	0.01319073	0.012962889	0.012151771	0.007076913	0.017065249	0.01005601	0.014051488	0.011397217	0.01764666
cg00733682	0.005806893	0.003242812	0.007278478	0.006092167	0.007851779	0.008079434	0.004511033	0.009570587	0.005954649	0.006452966	0.006696185	0.006404669	0.006675076	0.00515023	0.009500549	0.004521003
cg00734993	0.015678656	0.012388843	0.014768989	0.008908074	0.013911545	0.012310067	0.015089773	0.010259313	0.007718515	0.012753364	0.014224524	0.013811445	0.012493877	0.015308557	0.017206256	0.014180529
cg00736326	0.018873796	0.01445262	0.010296523	0.018575646	0.020949983	0.020774601	0.020457872	0.020499524	0.016910511	0.013902346	0.017779839	0.015168183	0.019953584	0.015587562	0.018467021	0.018675856
cg00737514	0.027159202	0.030059568	0.020243641	0.020253851	0.020853423	0.023556975	0.017469888	0.018788899	0.026897656	0.019053532	0.0259519	0.019689763	0.026326871	0.029418332	0.025591511	0.036729109
cg00739120	0.209680692	0.170606097	0.176429652	0.161351215	0.169237109	0.158608662	0.159976317	0.27458407	0.193334932	0.127063234	0.208661205	0.114195237	0.188944707	0.191026731	0.14636551	0.158710825
cg00741717	0.897966824	0.888692485	0.92686072	0.922043327	0.914889672	0.931047543	0.916061089	0.943790974	0.886218277	0.913343955	0.901887516	0.938838328	0.935991338	0.929113221	0.913003477	0.892916079
cg00743372	0.013748947	0.008868806	0.011023608	0.012033268	0.009807192	0.007721287	0.003973124	0.011029233	0.013802082	0.013091969	0.01261609	0.007645064	0.015410013	0.015763665	0.016891472	0.015474305
cg00744433	0.793693964	0.803837053	0.710601604	0.680828633	0.582360273	0.720098447	0.719337671	0.777580978	0.780532213	0.698961857	0.760205877	0.700339669	0.66697587	0.69385406	0.643358831	0.777861477
cg00745543	0.965595655	0.950189738	0.960064732	0.964139302	0.963653219	0.968485615	0.965487828	0.958758554	0.955257663	0.957965398	0.969263765	0.966807109	0.973139926	0.962688445	0.961510178	0.973909261
cg00745735	0.854807255	0.899358052	0.878315935	0.890225175	0.892125321	0.897523225	0.832033101	0.883810137	0.887844667	0.86247707	0.913997455	0.835184354	0.898004164	0.922451748	0.912653434	0.854518386
cg00746083	0.018799098	0.016317139	0.013335182	0.014842138	0.015343323	0.012063308	0.01605299	0.012109712	0.019783851	0.016016478	0.017198356	0.016921794	0.019963543	0.012941565	0.018566876	0.013358219
cg00746130	0.02033352	0.02301441	0.031289139	0.020518627	0.025983581	0.04403242	0.014444688	0.023922354	0.02057274	0.021458671	0.018301097	0.018922233	0.027177933	0.018495037	0.024017415	0.027429554
cg00746981	0.086395902	0.092292515	0.086510047	0.091030055	0.094320998	0.078786115	0.060818573	0.090286468	0.093970014	0.069059058	0.063996252	0.115471321	0.093570851	0.088894245	0.099090717	0.082430818
cg00747849	0.264848396	0.220584173	0.197641446	0.267140854	0.182264725	0.167473995	0.120868276	0.181677387	0.219421384	0.125511557	0.238485539	0.253511096	0.219508493	0.158629527	0.150658841	0.252153105
cg00750606	0.640535134	0.67902638	0.712618263	0.656476269	0.729994727	0.700734211	0.731422072	0.72374792	0.697263045	0.737937403	0.727707264	0.64402895	0.673708852	0.65696752	0.689470867	0.695068031
cg00751288	0.013582608	0.011579012	0.012876933	0.016776584	0.013150851	0.008602779	0.010665721	0.011330595	0.012587079	0.01125208	0.01395986	0.01423095	0.010836391	0.013122487	0.017241156	0.014276912
cg00754253	0.617824535	0.619028957	0.521452554	0.469387962	0.505082207	0.532263552	0.505017289	0.49593034	0.605076824	0.532842425	0.597998914	0.546252998	0.580254516	0.534738917	0.603712352	0.605092716
cg00754617	0.912165031	0.912963371	0.900301871	0.909998081	0.923634146	0.908830849	0.893262808	0.906997369	0.896854603	0.867375958	0.904686825	0.871064512	0.922591003	0.93958632	0.896560463	0.911434942
cg00755043	0.034888767	0.026507795	0.025819106	0.027428496	0.026262407	0.030633751	0.027301013	0.025287494	0.021626122	0.025809975	0.036343072	0.024523123	0.034919575	0.031629568	0.02051645	0.025187671
cg00755709	0.85686005	0.850178763	0.826769561	0.830075636	0.824273709	0.828022639	0.832188322	0.841043754	0.826546404	0.822186068	0.839636676	0.835520824	0.827397282	0.850980462	0.852141325	0.819361522
cg00756058	0.004705297	0.005549592	0.005841489	0.004981884	0.006153754	0.011758155	0.004922136	0.003944656	0.005586653	0.005031897	0.005914396	0.006016399	0.007670945	0.007833502	0.005488873	0.00371523
cg00756887	0.913150627	0.907909438	0.899553607	0.905621762	0.910429639	0.906016579	0.897714009	0.894288589	0.905271315	0.877738913	0.892972957	0.874646563	0.90678669	0.898487463	0.882358578	0.915491761
cg00757070	0.427912387	0.432627065	0.460028721	0.482762049	0.443532976	0.47397619	0.44480964	0.454747799	0.43159008	0.445922108	0.466276646	0.434213782	0.430293974	0.43095013	0.435332004	0.42457229
cg00757952	0.800224194	0.758072938	0.830927016	0.85874205	0.776092461	0.848358034	0.726965877	0.851321548	0.753204617	0.731081252	0.811556525	0.731811858	0.851504932	0.798276251	0.710293779	0.789829679
cg00761755	0.027235516	0.014973196	0.019085199	0.018124138	0.016188991	0.014276899	0.013021892	0.015978412	0.017206853	0.013313108	0.013988986	0.016743499	0.014069161	0.014001405	0.013973926	0.019808597
cg00762512	0.019283957	0.014235318	0.015824437	0.017133166	0.020422993	0.018510357	0.017459922	0.012964709	0.018121662	0.019045031	0.016240367	0.021180147	0.026424859	0.019683268	0.022570985	0.019859426
cg00763679	0.025957017	0.026053085	0.025510829	0.029772343	0.029854509	0.026106818	0.025433204	0.023720956	0.028741399	0.024547724	0.019813857	0.019990623	0.025458044	0.023020678	0.018548167	0.017872194
cg00763889	0.955507911	0.969281592	0.959770621	0.963717907	0.951614583	0.959342498	0.948397525	0.969594501	0.974788378	0.914196005	0.960704272	0.946532272	0.963099016	0.96301453	0.96601403	0.966710429
cg00766729	0.107355245	0.010231007	0.007910401	0.006201012	0.013153538	0.077199612	0.010921484	0.010414934	0.010521049	0.011033317	0.015123275	0.010922769	0.012455483	0.011678055	0.010941019	0.012225497
cg00766889	0.038491562	0.027625435	0.031011941	0.032302434	0.032136377	0.02648084	0.031908525	0.02845812	0.029771383	0.031754333	0.031808712	0.035923586	0.029952274	0.029151323	0.031267266	0.025518026
cg00767581	0.237335125	0.187683417	0.184812002	0.175053184	0.166774496	0.170421085	0.132653587	0.192085089	0.137410933	0.178358119	0.144781177	0.131521782	0.237908681	0.140180401	0.148180485	0.161988302
cg00768439	0.027334829	0.032327122	0.028032982	0.030531919	0.036111603	0.02835256	0.031445902	0.029264556	0.032230534	0.035552072	0.05326839	0.036754167	0.030579952	0.033079843	0.036603786	0.034282979
cg00769470	0.935651857	0.907154922	0.926434217	0.932421261	0.947954336	0.943676158	0.877305667	0.932981763	0.938399056	0.929406571	0.945422207	0.946497226	0.942057384	0.939380868	0.927953421	0.921005325
cg00769520	0.016979628	0.0186361	0.019503478	0.01912288	0.019491544	0.015315976	0.017549869	0.02074061	0.01743063	0.02033764	0.018558527	0.016871816	0.019138553	0.019353107	0.028182293	0.018617504
cg00770279	0.010506088	0.010602576	0.009834174	0.013492495	0.014514277	0.018094361	0.008932124	0.010197671	0.01030233	0.006856721	0.009448529	0.007778095	0.015765074	0.017749191	0.010267458	0.009054815
cg00770871	0.002997271	0.008573926	0.008255334	0.006361887	0.008214203	0.007377717	0.002532259	0.005639388	0.006464436	0.005258852	0.004743429	0.004196202	0.005686034	0.005378092	0.003572204	0.00895448
cg00772000	0.114717528	0.091831493	0.085150479	0.101601213	0.08618935	0.106772975	0.097791199	0.116353681	0.118355316	0.087045137	0.088554755	0.177248395	0.106589813	0.101463418	0.101970582	0.110177558
cg00775197	0.044136398	0.040259052	0.024636278	0.028984619	0.025763162	0.029145398	0.018365284	0.028915737	0.023991248	0.029893463	0.030378464	0.026587517	0.03353082	0.025222308	0.024376575	0.030943769
cg00777121	0.446462236	0.463093332	0.38042448	0.398453024	0.370233117	0.37480371	0.367053598	0.33779831	0.312739986	0.309406225	0.402780116	0.371342967	0.388688615	0.42363785	0.349026879	0.317884894
cg00777555	0.007649914	0.010481873	0.014235041	0.011747338	0.012380058	0.012985149	0.016536917	0.010547748	0.013757323	0.011988946	0.013605063	0.016736748	0.012005423	0.016459984	0.017819274	0.012028041
cg00778920	0.017658314	0.030026175	0.025106279	0.020112199	0.030424	0.024538054	0.024318203	0.023094669	0.024805505	0.029711925	0.02562559	0.025649436	0.025892466	0.025824077	0.028017048	0.027672861
cg00779924	0.026460395	0.038608562	0.029860399	0.030474496	0.026028226	0.062814607	0.031182011	0.0340151	0.02975237	0.031576509	0.037125049	0.026978235	0.04173652	0.027569448	0.046112595	0.041248798
cg00782174	0.020935599	0.020934017	0.015383789	0.022168579	0.01578068	0.026917897	0.017394397	0.013562379	0.017585928	0.023135325	0.018470685	0.017162075	0.024418307	0.017955765	0.013362313	0.018525733
cg00782854	0.015012879	0.016016002	0.013139072	0.016551248	0.011402747	0.013743543	0.011526791	0.01086794	0.013214638	0.016893001	0.011371738	0.016752517	0.012448201	0.015191248	0.013403233	0.016280765
cg00783759	0.007973853	0.004615849	0.01171749	0.008979903	0.004874096	0.007743527	0.006291596	0.010555095	0.009808299	0.008641671	0.005485	0.005403426	0.009904556	0.007258958	0.004278909	0.005797513
cg00784357	0.014035763	0.016512539	0.013722592	0.013228019	0.017966915	0.01414391	0.016977127	0.01858208	0.015846362	0.016586981	0.011578889	0.015950707	0.015913805	0.014061451	0.015521941	0.0114284
cg00791249	0.054351192	0.067250311	0.066413933	0.059119419	0.064304896	0.056203868	0.060894608	0.062047218	0.072779107	0.064215374	0.060368593	0.065382391	0.066469473	0.068517278	0.078660751	0.068624839
cg00792687	0.02159838	0.028289556	0.023295182	0.029631176	0.026485339	0.01964898	0.028191898	0.028724912	0.02205209	0.025703959	0.023372888	0.024274252	0.024669842	0.021114366	0.023441532	0.025563314
cg00792740	0.045903353	0.053801542	0.044355738	0.048208364	0.043003628	0.052644737	0.044750161	0.044320228	0.052260916	0.040989581	0.046039159	0.045373376	0.04145605	0.047976078	0.052958514	0.050193385
cg00792849	0.044526986	0.034019522	0.036350236	0.051205829	0.037577052	0.03561044	0.031478055	0.032526875	0.032801691	0.043223835	0.037480336	0.02522326	0.056376476	0.035174451	0.034355839	0.035276951
cg00793648	0.942639652	0.94927701	0.961230316	0.940176756	0.94197334	0.962902059	0.951872974	0.964451559	0.961798988	0.93833436	0.921851117	0.932970652	0.93218433	0.952031638	0.935921733	0.931238131
cg00793774	0.016060826	0.013614658	0.014003014	0.012112386	0.012218025	0.010523523	0.017528863	0.015027659	0.01865568	0.020698573	0.016599161	0.013258697	0.011088427	0.018212619	0.012906092	0.015549862
cg00795268	0.947447799	0.95140513	0.955901137	0.948222357	0.958731399	0.958553382	0.936012007	0.944740732	0.945355329	0.945388083	0.947270251	0.955169376	0.950259455	0.945570807	0.950960246	0.953885525
cg00795812	0.428064943	0.373407648	0.401295921	0.448741734	0.436995706	0.519023385	0.481949983	0.496735888	0.39758805	0.452929577	0.410498705	0.450926443	0.412864587	0.43409494	0.475285606	0.431688905
cg00796728	0.048654939	0.04871945	0.03698651	0.048592495	0.034443042	0.049228808	0.027974367	0.041887141	0.036663672	0.032885049	0.042973621	0.033306627	0.061334521	0.048597181	0.045852126	0.037083575
cg00798206	0.049418282	0.049299149	0.052672694	0.049657271	0.052330686	0.05536454	0.0453152	0.046030141	0.051181169	0.054438277	0.054520711	0.050752542	0.046617865	0.056071588	0.055630241	0.054724892
cg00799727	0.778312882	0.783500918	0.722283895	0.826724974	0.728465191	0.767829895	0.84390651	0.716407485	0.68794118	0.850948944	0.675319965	0.766252538	0.806219026	0.728111123	0.738403464	0.560758015
cg00800095	0.939255386	0.953402961	0.96448578	0.953423052	0.948992038	0.926058032	0.861908032	0.961487799	0.926639021	0.933027954	0.930436022	0.910865385	0.960824099	0.925830114	0.912083994	0.949870391
cg00804048	0.007464744	0.008486998	0.016429724	0.008538718	0.017537191	0.005112852	0.020445717	0.02612341	0.01815805	0.017238034	0.006266434	0.017112091	0.016263242	0.012561529	0.029325287	0.022234198
cg00804392	0.416007164	0.269894579	0.575988705	0.566779872	0.509479986	0.582405088	0.472355882	0.552908891	0.380066189	0.4971995	0.421687048	0.455945179	0.533925647	0.43624617	0.492738714	0.41895271
cg00806490	0.126237476	0.108790704	0.128720667	0.161169254	0.121997339	0.091840163	0.103224236	0.13110614	0.109240246	0.093655437	0.126117068	0.151666667	0.127408325	0.12991031	0.111580692	0.132085386
cg00807586	0.158387212	0.165255681	0.163090734	0.160964861	0.101692801	0.148775683	0.088126125	0.120795486	0.103899852	0.089252868	0.145644842	0.062033202	0.186748815	0.147227319	0.118785691	0.160300788
cg00808492	0.95254722	0.949914626	0.941798415	0.955732869	0.942407958	0.959491753	0.952087111	0.964568519	0.958141056	0.950343772	0.967308101	0.909825647	0.963988415	0.948321658	0.953040386	0.959626762
cg00810473	0.061050042	0.056322175	0.145719999	0.178676323	0.071507792	0.119997419	0.069417575	0.059532544	0.055138762	0.059537761	0.091987065	0.05735873	0.090882205	0.152949709	0.087371006	0.068656894
cg00810495	0.021782448	0.028668537	0.025884367	0.024683588	0.023815623	0.021949273	0.027027677	0.033899944	0.029090121	0.039710786	0.033963272	0.02192521	0.019351738	0.024446488	0.030311785	0.013597571
cg00811081	0.010678908	0.013978327	0.014904836	0.011656274	0.012808447	0.012176972	0.016293464	0.013461674	0.017052041	0.015130021	0.012279146	0.017067838	0.013548074	0.011364797	0.025894585	0.017272896
cg00812502	0.004003538	0.003609083	0.004258921	0.003218859	0.005349671	0.002398835	0.004413338	0.00576587	0.006838949	0.006900354	0.00693196	0.007426928	0.005030701	0.003765992	0.006244348	0.002372342
cg00814580	0.034537701	0.049224367	0.041657366	0.036418228	0.035407839	0.063153039	0.04411223	0.062596523	0.037121803	0.050070108	0.042043003	0.028570003	0.052766826	0.044200233	0.044047878	0.064764247
cg00815440	0.001087333	0.00280749	0.000820442	0.001572088	0.002917161	0.001968683	0.001047459	0.002048524	0.001885052	0.001877066	0.001982432	0.00657944	0.001952018	0.001535594	0.007047249	0.002911297
cg00815583	0.040253683	0.047766783	0.042221895	0.041182444	0.046130843	0.040537492	0.050535743	0.052142908	0.063712993	0.052615732	0.061618715	0.060633432	0.051904329	0.067833206	0.055765549	0.059191965
cg00815605	0.054056451	0.049727138	0.085266399	0.056243249	0.062556967	0.06178825	0.06463693	0.040439226	0.057761425	0.05419196	0.052346257	0.057352912	0.054085497	0.049777017	0.053582164	0.062134613
cg00816620	0.128100073	0.156541332	0.149228543	0.153046785	0.128644245	0.196308128	0.163408908	0.197850632	0.15271337	0.159138819	0.108812	0.21863109	0.09871318	0.129215635	0.153050032	0.210175921
cg00818693	0.019882266	0.020916081	0.025518371	0.024033224	0.030768031	0.023085185	0.026907234	0.028140859	0.029165434	0.024249887	0.027240195	0.031421421	0.027854683	0.029398181	0.0273772	0.02918573
cg00818872	0.022013092	0.017563079	0.025615202	0.023711352	0.039449494	0.015201957	0.009121716	0.018138704	0.006743911	0.02252533	0.016437781	0.016660314	0.021731142	0.011440897	0.015641699	0.017798384
cg00819310	0.92947345	0.929136837	0.908999116	0.916546081	0.890475546	0.905313202	0.871116379	0.929875076	0.889932104	0.851739133	0.910282442	0.889930248	0.923300927	0.907729283	0.876094449	0.90266349
cg00819362	0.707649286	0.67033617	0.714445525	0.670728082	0.68931787	0.727643776	0.767063339	0.773661579	0.708769282	0.767757834	0.730194657	0.753089241	0.644889952	0.665107716	0.740740971	0.679978302
cg00819696	0.006183479	0.004071806	0.005821417	0.000732628	0.003987178	0.006549359	0.007529561	0.003376583	0.004369183	0.004247766	0.003758949	0.005327909	0.006013763	0.003316182	0.00331395	0.003928253
cg00821764	0.009445129	0.00884633	0.008877905	0.00469508	0.003817163	0.005164764	0.004879987	0.009811034	0.006790115	0.011146149	0.010353141	0.007886446	0.007441172	0.004982067	0.006646636	0.007402755
cg00822607	0.059782123	0.051715795	0.061956503	0.054496464	0.053209412	0.046761765	0.050459723	0.063202032	0.062398254	0.060176571	0.051437793	0.067851001	0.05408897	0.062137789	0.050915424	0.051390452
cg00823148	0.91080265	0.902859642	0.898717163	0.899491221	0.888634407	0.905953904	0.882022321	0.895189536	0.902372257	0.877853132	0.906430815	0.891529623	0.912135905	0.897159962	0.878055859	0.904897959
cg00824109	0.011052955	0.014537054	0.00803695	0.010061799	0.010123884	0.00676203	0.013151147	0.010460843	0.01394451	0.011444061	0.013474197	0.012411961	0.008430022	0.011010429	0.007602153	0.006686875
cg00825031	0.004464654	0.003149626	0.244813635	0.004334439	0.003321573	0.003835857	0.008444876	0.008518532	0.002033802	0.009153162	0.008810427	0.005140299	0.003096953	0.005810267	0.002672081	0.003776004
cg00826384	0.025410831	0.023685194	0.019657379	0.023960035	0.019218289	0.022157036	0.020212407	0.025219582	0.022512604	0.023595884	0.016486129	0.02580321	0.023944078	0.016778817	0.022433231	0.022306649
cg00827369	0.020510498	0.018055223	0.0180083	0.019568251	0.023271967	0.032263258	0.018318587	0.015453567	0.018405324	0.024755129	0.021797723	0.028416343	0.01734734	0.019091117	0.011724233	0.020526255
cg00828602	0.035721615	0.030768262	0.033002065	0.031611771	0.028302481	0.032950434	0.037858476	0.050286149	0.028110173	0.036290183	0.036353277	0.031359636	0.045713127	0.040053842	0.045701604	0.033966302
cg00830029	0.383512434	0.37729424	0.389671913	0.343870739	0.373247416	0.363802005	0.368118072	0.381796744	0.386859183	0.34609348	0.33395898	0.48127666	0.387168911	0.331356037	0.349369763	0.357595266
cg00830393	0.080169365	0.084886853	0.036897075	0.039918487	0.045371124	0.052299398	0.046312947	0.037201728	0.076619653	0.036104801	0.051343792	0.042909435	0.061248114	0.063497087	0.040950581	0.078501027
cg00831028	0.022673818	0.035753313	0.030987027	0.031532633	0.028983121	0.025998016	0.027553437	0.030719958	0.029000494	0.029585116	0.027427376	0.039893755	0.028285173	0.035805204	0.041431384	0.045290099
cg00832517	0.030486644	0.038424837	0.033362305	0.033797664	0.037674768	0.031090847	0.024282499	0.026122794	0.024669789	0.03186846	0.025178744	0.0258076	0.025439563	0.039881867	0.032797838	0.025372256
cg00832994	0.014017476	0.011620079	0.022293005	0.013664728	0.011135771	0.020176024	0.012176196	0.020274457	0.017655788	0.012697154	0.011305933	0.01347149	0.018525148	0.014480232	0.012755644	0.013973724
cg00833393	0.087183932	0.050263339	0.032685975	0.033898535	0.041332953	0.036414676	0.047547079	0.036404144	0.062346689	0.031037879	0.044811214	0.053036615	0.044546129	0.05844432	0.055965155	0.053700496
cg00833777	0.538511598	0.412933829	0.750434348	0.762591215	0.75574211	0.832282761	0.742374687	0.770704927	0.607913618	0.761745057	0.541615183	0.766218594	0.714350683	0.698545122	0.673554773	0.608140525
cg00834796	0.021798132	0.027937623	0.026212698	0.035594402	0.032513319	0.038727447	0.030791267	0.039651597	0.025223823	0.021096031	0.021948279	0.02423866	0.026269035	0.026117814	0.030717289	0.029465641
cg00834958	0.050762011	0.056317037	0.054630497	0.076313907	0.066799749	0.079797708	0.063326385	0.079192137	0.056075804	0.073043869	0.057565512	0.066169736	0.064047732	0.062111523	0.067969237	0.0690985
cg00836605	0.006427822	0.011776826	0.007843626	0.009640467	0.006486359	0.009976098	0.010891278	0.008905176	0.009506054	0.007907393	0.008722451	0.014185675	0.007953524	0.010260434	0.01343712	0.013778512
cg00837103	0.746696212	0.701108024	0.637984067	0.616815033	0.67917473	0.622852883	0.561488205	0.569251425	0.621581236	0.578020776	0.686168221	0.58701928	0.685062116	0.684080681	0.629390774	0.66576593
cg00838150	0.011779087	0.009856214	0.012686729	0.013064775	0.014199651	0.017028146	0.014067929	0.017634018	0.010886546	0.009050326	0.021081233	0.020355261	0.012662345	0.015273311	0.012837219	0.012071417
cg00839584	0.26935797	0.237905893	0.335589994	0.36958627	0.361176971	0.417553455	0.341222157	0.329247846	0.288914625	0.319496704	0.289257648	0.291429711	0.337278269	0.297545916	0.339749908	0.291339151
cg00839802	0.079324569	0.085618629	0.077992546	0.080088979	0.087617911	0.080591455	0.057873504	0.062458512	0.062856301	0.053992794	0.049453089	0.067732095	0.074655086	0.091190077	0.06968501	0.084189973
cg00840403	0.168088575	0.150084854	0.253284503	0.302990699	0.192423079	0.357586732	0.257306964	0.203431668	0.150603534	0.176556422	0.171060512	0.251986433	0.268002416	0.208839099	0.21918504	0.2063559
cg00840516	0.604897392	0.573504761	0.575715638	0.574375536	0.546498846	0.540301874	0.527961266	0.553579196	0.552386957	0.521012013	0.541711815	0.533899263	0.557884444	0.555073014	0.533092788	0.552742274
cg00841581	0.012454685	0.011866383	0.013514225	0.012910952	0.01653209	0.014236656	0.013958927	0.015888622	0.021956382	0.016588469	0.016036051	0.013743496	0.01413994	0.01200954	0.017487847	0.014975119
cg00842351	0.056137462	0.059114137	0.04764038	0.081404975	0.048454288	0.050058655	0.060425084	0.060988701	0.047649214	0.035643371	0.047660792	0.06048642	0.067969593	0.089069261	0.062168734	0.069660125
cg00845900	0.977653178	0.964898357	0.970548794	0.972231351	0.968109552	0.97373527	0.970495565	0.97149152	0.975484996	0.969011541	0.971733079	0.9663086	0.973448364	0.971214754	0.9731239	0.975377948
cg00846036	0.152200947	0.087064791	0.118489638	0.148630618	0.118880203	0.118927532	0.122308873	0.138845897	0.186439893	0.135228954	0.102709125	0.147964239	0.113117487	0.124196562	0.184901172	0.116445239
cg00848394	0.018347181	0.007512801	0.013151243	0.018964302	0.014267008	0.004819406	0.009371959	0.014643898	0.011142304	0.017263835	0.01153783	0.020109246	0.011579404	0.005068154	0.012579242	0.018871091
cg00848397	0.02838752	0.031154572	0.022040404	0.02042101	0.021506057	0.026017074	0.02205924	0.01690231	0.024683087	0.022482294	0.024889068	0.019971711	0.029725525	0.02860096	0.025282922	0.018580644
cg00848461	0.884724649	0.878435146	0.806143796	0.764755707	0.742736759	0.881081795	0.822091475	0.875869175	0.874211485	0.817723865	0.794674944	0.818993306	0.82731459	0.842145086	0.8209471	0.892733055
cg00848728	0.004744852	0.004631269	0.004680741	0.006660158	0.00592232	0.00909136	0.009076369	0.009578693	0.009225024	0.00769117	0.008049742	0.013507368	0.006586238	0.008089338	0.006774288	0.005075968
cg00849368	0.027602028	0.00974603	0.430360025	0.016293612	0.013850412	0.01446327	0.01352594	0.027850232	0.013669845	0.009648715	0.028768329	0.409032955	0.026540304	0.029219826	0.014073252	0.011241709
cg00850538	0.509254715	0.539712894	0.477135702	0.335020916	0.375399556	0.416139343	0.438277726	0.524696281	0.466562306	0.415925206	0.393955647	0.349250671	0.415624064	0.490609416	0.403069577	0.434643876
cg00852964	0.673966234	0.602266182	0.760040484	0.785765934	0.700814471	0.84593592	0.744321229	0.780682058	0.676413261	0.703603197	0.67544541	0.742118818	0.586140063	0.746957358	0.747445946	0.696751058
cg00853068	0.183874651	0.169104843	0.185388939	0.190416888	0.143264012	0.194417762	0.139921002	0.16662329	0.138721052	0.11722742	0.165433177	0.136633224	0.178558006	0.164555304	0.124311258	0.191512638
cg00854637	0.061551619	0.058481719	0.061173696	0.068032127	0.073007454	0.061750561	0.05615297	0.050900523	0.061044437	0.055577398	0.052737458	0.057799196	0.064021809	0.060589698	0.061846886	0.070568795
cg00854995	0.039635875	0.03885791	0.038323544	0.043995181	0.044585848	0.037190866	0.044545021	0.043524536	0.045441277	0.042609882	0.041169992	0.053075955	0.043747913	0.050131691	0.04205987	0.040413601
cg00856375	0.017294036	0.022918044	0.008554585	0.009881813	0.010606917	0.012155605	0.016057729	0.013317007	0.016995425	0.009478261	0.009375021	0.014060414	0.015771374	0.023587872	0.017343752	0.014168252
cg00858899	0.040510321	0.048540189	0.074512043	0.062866805	0.042576192	0.082050043	0.060933893	0.070316455	0.042384345	0.068299598	0.041097121	0.067265138	0.051795105	0.039972716	0.038471973	0.051137941
cg00859193	0.029583523	0.031211757	0.020706433	0.018328612	0.028866434	0.028985997	0.026368149	0.020139309	0.028202696	0.016896192	0.029177973	0.025098297	0.028192429	0.026850745	0.029853178	0.023798452
cg00859655	0.871712251	0.761601386	0.87861638	0.859791693	0.879945912	0.861820176	0.888216747	0.882506945	0.868657562	0.863675473	0.822802085	0.826789643	0.847781649	0.840180652	0.880457295	0.850418886
cg00861635	0.034943357	0.042296004	0.037772062	0.040016071	0.041311642	0.034802859	0.041721639	0.037374939	0.043050983	0.040978821	0.039246734	0.035562563	0.036940326	0.045054676	0.037859739	0.041220849
cg00862041	0.08619307	0.106079477	0.06899408	0.077110057	0.052622891	0.048394678	0.071543654	0.071911775	0.06586226	0.10608529	0.093730975	0.054734749	0.080601642	0.06441834	0.043790501	0.066387936
cg00862290	0.925017027	0.9007158	0.871786484	0.876010626	0.899510149	0.875957408	0.81670693	0.894839001	0.900494385	0.814883479	0.898709213	0.891358925	0.930074002	0.894801522	0.879186219	0.85831483
cg00862770	0.005116598	0.005299075	0.005560554	0.007541312	0.011256174	0.00556451	0.003863256	0.007550403	0.004859311	0.007167737	0.006075603	0.010151149	0.006051023	0.0080569	0.010627561	0.022539654
cg00864867	0.056282534	0.055293896	0.042867467	0.048347644	0.034868239	0.045154074	0.035692059	0.040865015	0.04546706	0.04797755	0.043938383	0.035239481	0.06117776	0.033079508	0.047497624	0.060999891
cg00870662	0.022470096	0.017913319	0.0134342	0.01424879	0.011843543	0.015744634	0.008050034	0.016106086	0.01419634	0.018819949	0.016501965	0.016319746	0.015122817	0.014308482	0.011801054	0.016307345
cg00871453	0.015154495	0.018447526	0.022031108	0.011963841	0.017693762	0.013761941	0.026401474	0.023046385	0.017289179	0.013016829	0.030697567	0.019728594	0.017686221	0.020475804	0.023589626	0.018977426
cg00873037	0.02048155	0.014983707	0.014933037	0.022144857	0.014209667	0.017281026	0.0162647	0.016545604	0.019693116	0.018359871	0.020355525	0.020155566	0.018896575	0.022124494	0.014159273	0.021123232
cg00873937	0.020924225	0.018828868	0.029335229	0.026178307	0.02070127	0.015558883	0.018950761	0.035416615	0.018670762	0.025097814	0.028514615	0.024421234	0.019636728	0.023518566	0.01906215	0.015323311
cg00874863	0.918584979	0.89170871	0.905255382	0.895194455	0.900766006	0.91129701	0.925867401	0.915825728	0.865855609	0.885715047	0.874051292	0.917520919	0.937324574	0.922916914	0.898792981	0.951915643
cg00875272	0.048501935	0.042787957	0.041709617	0.049795422	0.040591215	0.050852573	0.041100474	0.048819511	0.033087714	0.036211337	0.047128077	0.040137831	0.055673879	0.039446432	0.044449985	0.048345255
cg00876704	0.034366836	0.022718845	0.027526027	0.027149866	0.026336383	0.036086059	0.016186945	0.036025053	0.023963078	0.019090485	0.037208501	0.024775436	0.03237354	0.026279645	0.011001748	0.038366592
cg00877887	0.031329978	0.027857184	0.022540008	0.025146318	0.040863647	0.019270633	0.015043783	0.019498717	0.018326948	0.01798203	0.015833863	0.029505893	0.024587593	0.019568847	0.026338717	0.012850409
cg00877964	0.026014935	0.020775752	0.023457016	0.021290569	0.024045596	0.019874088	0.021148317	0.020118649	0.020633741	0.026358134	0.023474831	0.026681327	0.019027769	0.02307516	0.026078586	0.021361394
cg00881086	0.040987735	0.031586164	0.033059998	0.036196456	0.037213922	0.029309402	0.040295282	0.034382065	0.042311631	0.036888037	0.041921742	0.041441531	0.036819246	0.037181787	0.034128985	0.048308094
cg00881370	0.964338706	0.956593009	0.967802429	0.968169671	0.96281251	0.960979217	0.963568394	0.960601687	0.943628773	0.960258431	0.941166001	0.962696486	0.966463483	0.948822962	0.964373579	0.953063519
cg00882451	0.964942453	0.965411123	0.974427087	0.950366185	0.962898168	0.945581605	0.946370789	0.970724171	0.934557345	0.958739007	0.95424044	0.951999101	0.963380605	0.956533217	0.969336605	0.961214418
cg00882832	0.060102924	0.050451059	0.042279316	0.048914308	0.040155041	0.03183138	0.033315349	0.038702003	0.040465115	0.039289229	0.054743835	0.038714337	0.060055903	0.046616351	0.047717653	0.044495092
cg00884221	0.014507041	0.012624494	0.011024776	0.01342189	0.014106542	0.018371174	0.014011886	0.029288561	0.012257534	0.01287593	0.024722505	0.022523733	0.029000589	0.016940906	0.023693592	0.03327402
cg00884529	0.103568518	0.105432268	0.09588186	0.104427084	0.098986606	0.096276167	0.106088914	0.104593742	0.10677974	0.106735779	0.099156648	0.129490788	0.112074925	0.114505446	0.102174164	0.098565664
cg00885506	0.017270013	0.020989463	0.010299019	0.015376573	0.01967788	0.010474331	0.009664712	0.01846837	0.014507788	0.023767323	0.025657101	0.0161222	0.023125114	0.015385269	0.013432364	0.031761519
cg00886554	0.030075915	0.023276355	0.019844355	0.030040205	0.0290184	0.027775836	0.025498925	0.025158477	0.020975736	0.02754139	0.031136045	0.027191498	0.033502382	0.02872985	0.024146094	0.026056489
cg00887101	0.06126689	0.085097681	0.082469738	0.067179454	0.071690741	0.067442908	0.076926216	0.069810127	0.086515253	0.069317835	0.073894781	0.076039602	0.082178449	0.073066763	0.044187289	0.102684401
cg00887547	0.034235267	0.026099616	0.033723725	0.030205601	0.031550441	0.032538028	0.041957126	0.02385273	0.035920219	0.033219268	0.03189707	0.031777834	0.034194024	0.035332112	0.043083595	0.031351003
cg00887700	0.015381626	0.023650618	0.017003642	0.010515232	0.015081732	0.010718123	0.010696903	0.016616075	0.019901777	0.014962603	0.012564643	0.014867903	0.020150695	0.009967656	0.012301854	0.015652551
cg00888007	0.029450574	0.026468117	0.021129767	0.026641941	0.018623686	0.025864749	0.023926572	0.027807102	0.023890182	0.024968152	0.027381016	0.016150375	0.020521339	0.02431341	0.021637356	0.029374014
cg00888479	0.041270481	0.05178746	0.044378883	0.056905673	0.039448139	0.056722831	0.053247348	0.04250828	0.042057284	0.047658126	0.056634017	0.045603907	0.039056966	0.03921279	0.05155281	0.03746646
cg00888561	0.01952737	0.015302228	0.023867604	0.01999111	0.013757737	0.013363647	0.012741281	0.025856294	0.012012878	0.012942666	0.019202733	0.011332245	0.017230861	0.015539381	0.013941277	0.021612052
cg00890257	0.027325568	0.024932282	0.022682594	0.02764376	0.016761308	0.021673362	0.02106612	0.032368124	0.024324556	0.018761292	0.025484523	0.023915982	0.026789893	0.02976434	0.02663301	0.022101261
cg00891278	0.052061663	0.04479298	0.063329947	0.104502784	0.049907961	0.091822892	0.060927032	0.068974921	0.048847959	0.063217208	0.062019502	0.053529023	0.05527621	0.053922351	0.070200328	0.053695349
cg00891541	0.183896356	0.181843156	0.228862344	0.195369299	0.127429194	0.193193968	0.183854271	0.330981674	0.162367442	0.285727243	0.182198804	0.361051165	0.182399534	0.196152596	0.233463607	0.149445949
cg00892393	0.729559484	0.765593587	0.818675313	0.799537461	0.790976046	0.848577801	0.793512488	0.804910177	0.783087567	0.764291128	0.720045799	0.787312893	0.789369042	0.778122619	0.792347413	0.799826422
cg00892798	0.042199379	0.023774637	0.0350524	0.026174408	0.021837451	0.024354156	0.02958343	0.025615615	0.033617549	0.025956109	0.030110846	0.026602651	0.03293786	0.027683011	0.031016724	0.031713439
cg00893242	0.019483778	0.01772071	0.027314868	0.01654261	0.01642419	0.016185878	0.013399132	0.028428151	0.016353058	0.02118419	0.009714877	0.013243542	0.030086019	0.021175039	0.012223221	0.031238449
cg00893636	0.022894121	0.015159831	0.015290056	0.021134042	0.025706143	0.029327029	0.014524509	0.021503571	0.008892578	0.014311631	0.022167693	0.020599458	0.020747943	0.031095643	0.019086876	0.020649953
cg00893987	0.019728531	0.01891126	0.015910164	0.020382299	0.017903988	0.020224699	0.014814007	0.016871424	0.017978492	0.015525054	0.017387882	0.02240126	0.01414169	0.020108032	0.020632765	0.011133208
cg00894577	0.74261434	0.682794713	0.69530365	0.631171869	0.587200324	0.626997208	0.685240101	0.662982208	0.657723656	0.753149088	0.669289417	0.644882273	0.617676364	0.699661539	0.701413293	0.650070779
cg00895324	0.906188261	0.853258592	0.855974369	0.839383806	0.786745306	0.818275598	0.827040535	0.888219713	0.857883784	0.775235366	0.881306575	0.831217582	0.802903799	0.862077762	0.796546257	0.872383955
cg00896220	0.855177873	0.664408054	0.645392392	0.929154039	0.870298093	0.909662861	0.893988654	0.897917778	0.835180603	0.728366572	0.831505641	0.917319473	0.696172921	0.855247228	0.866180201	0.878554073
cg00897329	0.022580933	0.024750182	0.023682067	0.025744945	0.021965342	0.024222419	0.027079346	0.023143738	0.027154212	0.021852766	0.023310339	0.027675921	0.023547035	0.023778141	0.017998098	0.026206707
cg00899086	0.029016996	0.022228154	0.018998943	0.029783159	0.019057947	0.028535301	0.019356787	0.019599313	0.019566893	0.02052958	0.018514446	0.01498717	0.021931109	0.016404034	0.017196944	0.028546463
cg00899641	0.026644564	0.020233343	0.027834638	0.02354732	0.01900672	0.019514897	0.019204362	0.020948731	0.017522398	0.021936627	0.021779434	0.021866574	0.024033757	0.023240938	0.016487678	0.020605688
cg00899659	0.708065804	0.646671156	0.552347757	0.578919667	0.598233424	0.557912992	0.474664998	0.665278236	0.578526002	0.439437048	0.635876685	0.394749712	0.622494625	0.526457771	0.48218305	0.582702461
cg00901493	0.070836167	0.061722553	0.063430396	0.078830164	0.065919795	0.056099529	0.047599269	0.054873797	0.050903754	0.052005376	0.060366412	0.048741283	0.073227993	0.059780906	0.055470214	0.060526695
cg00901652	0.013250064	0.013691368	0.016707064	0.012546312	0.020120477	0.019534226	0.012396175	0.023232526	0.007412567	0.010220868	0.014948896	0.019138872	0.014721446	0.010012779	0.00961761	0.023210037
cg00901683	0.028205022	0.037506033	0.038872426	0.037521691	0.036943999	0.040549968	0.026952367	0.031421699	0.028719355	0.027178393	0.028971875	0.030499179	0.027670594	0.097983912	0.038844204	0.029486947
cg00901704	0.036916675	0.037167957	0.03155012	0.031285119	0.042742404	0.04236517	0.03303072	0.034952012	0.036299114	0.038619987	0.036489804	0.03574829	0.031342372	0.032981267	0.038893305	0.036362845
cg00901766	0.015745575	0.017947381	0.020090664	0.01373861	0.015721155	0.016726447	0.023826161	0.019383574	0.009835106	0.014500496	0.012941023	0.010280162	0.012751508	0.020402515	0.032725909	0.014420559
cg00902195	0.018828758	0.021394646	0.037520253	0.017195972	0.016361888	0.011803223	0.010256914	0.014656841	0.016452084	0.013211908	0.011967996	0.020986386	0.017227656	0.018567039	0.014487285	0.017762512
cg00903242	0.050857559	0.054768933	0.068528369	0.059720933	0.059857582	0.134881371	0.095099958	0.065831687	0.090693934	0.12489321	0.105663087	0.083607382	0.065186515	0.05632623	0.074140049	0.079180578
cg00903375	0.020797401	0.021529366	0.023048264	0.022272232	0.021629823	0.023673559	0.025209505	0.01789877	0.026263597	0.021285408	0.023227763	0.027134227	0.021176315	0.024384885	0.020912494	0.019762339
cg00904483	0.989323629	0.992053477	0.984332016	0.984807514	0.98701044	0.990201671	0.985582192	0.983325149	0.979197367	0.984335295	0.988480584	0.989626534	0.990993486	0.980670584	0.986731311	0.976205268
cg00904574	0.007803384	0.006203729	0.00779712	0.00397053	0.006047539	0.006804684	0.012739603	0.007790004	0.00775766	0.008495125	0.009506287	0.00520826	0.007477033	0.009539995	0.008596586	0.009243371
cg00905170	0.012789949	0.016494154	0.013220252	0.01406076	0.015262331	0.013976553	0.01337666	0.017441411	0.025232335	0.015016204	0.010449548	0.016168788	0.014821523	0.015514779	0.016366449	0.011199727
cg00906183	0.037786232	0.030936949	0.037273125	0.033754411	0.028733882	0.029188988	0.040534272	0.050412482	0.035052006	0.033438221	0.026538051	0.039941856	0.032719118	0.036575646	0.033375285	0.029724468
cg00908551	0.082056983	0.070901272	0.068703154	0.082604693	0.069410587	0.065399205	0.06310725	0.069603287	0.073024495	0.066664315	0.078475125	0.092814123	0.071373907	0.079807993	0.08482187	0.076555512
cg00910067	0.131627354	0.140454716	0.135624391	0.116848766	0.11383766	0.104048001	0.095518149	0.145939503	0.109683278	0.085455282	0.13359127	0.174508686	0.169318808	0.146312243	0.103687942	0.150639568
cg00910168	0.79931912	0.793904616	0.791914498	0.748013769	0.725348251	0.751968116	0.832928364	0.790465901	0.850789824	0.793382289	0.576519921	0.879204409	0.617337706	0.734279499	0.795567786	0.808073499
cg00911351	0.18672756	0.136662654	0.107897152	0.120026451	0.081204233	0.123104144	0.0789794	0.128694843	0.11053764	0.07318324	0.114286526	0.059807915	0.173651732	0.117264005	0.068374328	0.152574327
cg00911873	0.957762183	0.974879415	0.961320189	0.97398466	0.960874216	0.974387973	0.979420556	0.916477664	0.943364824	0.940468554	0.974209234	0.942100126	0.981249131	0.967994229	0.964700746	0.959560061
cg00912191	0.045479503	0.041021764	0.048797721	0.072365489	0.036613535	0.050029196	0.033654723	0.03086371	0.038302965	0.040443567	0.057564942	0.075933987	0.044481763	0.054721323	0.060023538	0.035322116
cg00912942	0.974997506	0.971776627	0.968920958	0.962888628	0.956517859	0.963880239	0.96422433	0.963010613	0.965881776	0.966106635	0.9754786	0.954782952	0.96038021	0.964524063	0.977204809	0.97149159
cg00915206	0.033369939	0.025228591	0.036202246	0.028304414	0.019535785	0.022025449	0.031455123	0.024993546	0.030976811	0.033915262	0.029243664	0.057955289	0.030289507	0.035549127	0.034713864	0.029016336
cg00915289	0.014081669	0.015955693	0.010860803	0.014725637	0.018695465	0.019049037	0.02176373	0.014475998	0.020614845	0.019546091	0.017812691	0.021573078	0.017848242	0.020495291	0.022078313	0.020679872
cg00916199	0.00472016	0.004362852	0.008387984	0.012233034	0.004652107	0.005855592	0.008308743	0.006106856	0.003598586	0.005189311	0.004056529	0.005311543	0.00785457	0.006493351	0.002979636	0.005816121
cg00916635	0.930600567	0.912046308	0.910977319	0.927550614	0.916616737	0.913185866	0.888227448	0.901419705	0.912570329	0.865768738	0.944582137	0.877357798	0.961052147	0.912774891	0.910339116	0.927755484
cg00917893	0.013853731	0.013800451	0.013430293	0.014539229	0.013335931	0.008907524	0.014659041	0.013932881	0.011499384	0.016020794	0.015135071	0.01385545	0.019654373	0.012257445	0.013381657	0.010904599
cg00918005	0.942112746	0.930260956	0.92413156	0.918249976	0.924353737	0.918506678	0.920251239	0.904671805	0.927931416	0.894186223	0.929825128	0.919533631	0.913384686	0.904022168	0.90379113	0.926410473
cg00918794	0.040386552	0.035119665	0.038109631	0.029375635	0.037447237	0.030908016	0.027645063	0.031875022	0.027459058	0.029658469	0.027799435	0.021178683	0.029985353	0.031653503	0.030242433	0.031983187
cg00919857	0.047907212	0.046896745	0.058036468	0.04956409	0.039115035	0.046243157	0.061451191	0.068646116	0.033671837	0.049325589	0.054827015	0.054166131	0.053548823	0.041094858	0.033987819	0.036430751
cg00920960	0.066500217	0.050327582	0.052033173	0.052976961	0.074798796	0.043051892	0.071252797	0.058745214	0.064944973	0.049587934	0.064824318	0.068576329	0.04996467	0.045831759	0.054152159	0.058482701
cg00922727	0.020163649	0.029763632	0.01648592	0.025330706	0.031776659	0.021919279	0.011324033	0.019453854	0.018178741	0.009262951	0.015431474	0.011639045	0.020772051	0.017145176	0.016530833	0.017822892
cg00925229	0.016118828	0.018093791	0.015769929	0.015422663	0.023349286	0.010473202	0.017078703	0.01549965	0.021204591	0.015313793	0.016416236	0.017253626	0.017445478	0.02086399	0.015505348	0.019158648
cg00925717	0.221137383	0.173684359	0.13508431	0.224218078	0.147498787	0.145335054	0.103057378	0.158395949	0.210087374	0.114303057	0.156617809	0.142561002	0.176678741	0.233110713	0.218865023	0.179218944
cg00929606	0.336201165	0.318767865	0.284953031	0.264126567	0.264832418	0.26765473	0.228690332	0.29417331	0.294644772	0.26890264	0.259726359	0.254218509	0.269291765	0.26724345	0.229945039	0.269845928
cg00929855	0.061902215	0.032740911	0.030381161	0.0378264	0.032937116	0.035326029	0.029540415	0.031278786	0.031687473	0.033238073	0.03078679	0.045035501	0.032637081	0.031525442	0.03983312	0.037787847
cg00930078	0.008022783	0.014732965	0.017967267	0.012333933	0.013461757	0.013352549	0.012338553	0.02257505	0.015984243	0.017164349	0.021513291	0.013971502	0.021800909	0.01821989	0.013877137	0.022085134
cg00930194	0.573409427	0.503399176	0.592925134	0.618985356	0.56775696	0.632231036	0.52915027	0.519552224	0.570874232	0.54854138	0.561893428	0.473146996	0.597048432	0.563922782	0.551996092	0.498355628
cg00930873	0.053082687	0.055844054	0.028349965	0.047706636	0.027012091	0.029387786	0.012888239	0.033167293	0.020506976	0.022217706	0.030815344	0.022317863	0.031063834	0.027592585	0.025082512	0.025737254
cg00931491	0.721912314	0.695762903	0.573422357	0.647652899	0.665528664	0.577027343	0.558553266	0.482334677	0.584651625	0.595742434	0.674983779	0.527790367	0.691279762	0.698499006	0.593557043	0.585432565
cg00932276	0.036558973	0.023174949	0.026817932	0.039743009	0.023877431	0.025450322	0.028851415	0.024764777	0.024552807	0.018545063	0.032715487	0.033473626	0.028933402	0.023343314	0.031720048	0.029989583
cg00933411	0.904318724	0.851899941	0.814648227	0.80761375	0.811859279	0.797005198	0.764153332	0.76806422	0.842125766	0.674518131	0.864022562	0.726739692	0.8663064	0.842099361	0.839178115	0.861634791
cg00935364	0.909619259	0.886365676	0.748527333	0.801143596	0.892954572	0.785719992	0.805876235	0.735240201	0.847304314	0.752872825	0.889481405	0.757191762	0.923578745	0.854781221	0.820568356	0.802368442
cg00935388	0.965822829	0.969478856	0.940174875	0.944402272	0.960374633	0.926216189	0.9335094	0.904942024	0.944431406	0.928294542	0.9459811	0.947589827	0.960126304	0.961382321	0.94821336	0.956564138
cg00935430	0.017710399	0.017340384	0.014362252	0.019484798	0.01656303	0.018564759	0.020544432	0.017411906	0.023480596	0.021945367	0.027536176	0.018279948	0.017640731	0.018731669	0.009740136	0.017176042
cg00936626	0.555323039	0.546555147	0.576422485	0.569537299	0.485257361	0.5560407	0.471750964	0.568011121	0.44645126	0.47423653	0.523773524	0.43574491	0.590484897	0.510840397	0.493191293	0.520882809
cg00939965	0.851797161	0.824562697	0.821077148	0.840823182	0.819831681	0.861734109	0.825120971	0.83212572	0.820864408	0.849764684	0.847042816	0.81151772	0.858576029	0.810946913	0.815354839	0.806910549
cg00940278	0.020229673	0.018056695	0.020667032	0.016720748	0.018904534	0.015300728	0.0130379	0.011197458	0.016210101	0.016251004	0.01954072	0.014292932	0.017183559	0.018532746	0.021967614	0.019597299
cg00940891	0.066663467	0.041077526	0.018646997	0.036115773	0.021063545	0.031847783	0.017279367	0.035568237	0.016213058	0.01057513	0.02677673	0.008601416	0.017701214	0.019320565	0.008723747	0.030388074
cg00941229	0.021398665	0.023682049	0.022890761	0.025484981	0.028238187	0.021781775	0.021025867	0.015834834	0.02522364	0.021600035	0.021297479	0.029501925	0.034983085	0.029953265	0.035217256	0.024543732
cg00941549	0.876908675	0.885543232	0.880707722	0.905057022	0.871652793	0.871023848	0.876609104	0.887061216	0.857642857	0.868187752	0.873189109	0.848541314	0.867863597	0.855230267	0.849744331	0.870902624
cg00943245	0.823824307	0.83080705	0.822074997	0.792344329	0.812551279	0.820271069	0.75759066	0.831450737	0.770003891	0.800194074	0.817194852	0.719532069	0.81709932	0.823810314	0.781302716	0.785513182
cg00943909	0.638249587	0.632377041	0.576146367	0.608055232	0.628458289	0.62972484	0.592447206	0.619817903	0.578551525	0.545484343	0.61049254	0.607654592	0.625480324	0.557486544	0.568453604	0.6022833
cg00943950	0.018871325	0.032638161	0.024308882	0.024671968	0.026907455	0.01832986	0.027579316	0.01731359	0.023129345	0.020318057	0.029877514	0.022479356	0.028709807	0.030983176	0.020092276	0.022149568
cg00945507	0.117422972	0.116064281	0.144891767	0.090409466	0.077261035	0.147505965	0.097883842	0.161397886	0.061437113	0.087057134	0.103825643	0.095467382	0.131798834	0.151627258	0.092366766	0.11234764
cg00945862	0.969394978	0.970916736	0.962743311	0.968970198	0.972920978	0.966051923	0.966863713	0.96715008	0.962256091	0.975824845	0.969495338	0.968049727	0.97408508	0.965638627	0.978453577	0.972375054
cg00947019	0.020087052	0.020159514	0.017176621	0.019837769	0.018906709	0.024897875	0.01448782	0.019513091	0.016855537	0.020869092	0.016584627	0.019465121	0.017593199	0.021439669	0.016588003	0.01885452
cg00947275	0.043046699	0.039712736	0.050202617	0.054914181	0.037174746	0.052405244	0.049039506	0.045232563	0.047325951	0.044585603	0.038993916	0.037742229	0.047094198	0.051840516	0.0477745	0.052690885
cg00948500	0.632920536	0.635750094	0.678229488	0.698647559	0.708933237	0.689190515	0.641901396	0.667802871	0.693224273	0.641406662	0.710635035	0.732394835	0.69994453	0.644127404	0.67696476	0.689687443
cg00948524	0.103346496	0.097085711	0.140148169	0.272048108	0.105982584	0.128713462	0.086061785	0.067347732	0.064601486	0.075754355	0.107384343	0.038193491	0.196509865	0.12330829	0.135810838	0.074403153
cg00949442	0.076330099	0.063299257	0.088556958	0.053035175	0.057903453	0.061139402	0.055266895	0.076862085	0.066445109	0.048748837	0.079957736	0.101123672	0.079720777	0.052272639	0.046881063	0.084913448
cg00949554	0.148623812	0.153891223	0.157764532	0.125539336	0.20560578	0.213861373	0.194977409	0.134726233	0.146574521	0.130746387	0.159519306	0.171863838	0.184367676	0.171240223	0.172484658	0.172611246
cg00950418	0.026590951	0.026468617	0.020410689	0.028585885	0.023737986	0.026374181	0.021280546	0.016524598	0.029625905	0.022469368	0.02791878	0.02950785	0.021680389	0.026165507	0.030276847	0.01965037
cg00950621	0.018630778	0.019927193	0.018400339	0.017224069	0.02065764	0.027350676	0.012844665	0.019471788	0.027131531	0.018157799	0.008611124	0.017364461	0.017313643	0.015581721	0.01718092	0.014303654
cg00951770	0.897046272	0.880092926	0.853832908	0.874657644	0.847493823	0.863560517	0.836462697	0.871224243	0.848244392	0.816315378	0.879453667	0.76202686	0.892732213	0.882316682	0.860467564	0.868358373
cg00953256	0.637430964	0.645431518	0.679471923	0.683082429	0.709107391	0.678616411	0.658998663	0.647148017	0.635550699	0.656513588	0.621355408	0.670475029	0.681895593	0.638384558	0.659307137	0.677489708
cg00953277	0.035474098	0.025633159	0.04705426	0.042648904	0.02337893	0.035307751	0.029246791	0.042779708	0.031287996	0.028515975	0.021505862	0.034370227	0.029500066	0.031650392	0.037833467	0.02526596
cg00954003	0.001142532	0.002520528	0.00178938	0.004366483	0.004817827	0.007991182	0.005157662	0.004244418	0.005363689	0.002864475	0.004092469	0.006142569	0.003449403	0.003868254	0.005440162	0.003022829
cg00954566	0.021013908	0.014953626	0.017833688	0.016348229	0.016898225	0.016406572	0.017492264	0.018522263	0.014723934	0.017003017	0.015760703	0.016187921	0.015723034	0.017495851	0.019569681	0.016304564
cg00955230	0.019277697	0.027901996	0.017912729	0.018297107	0.026142685	0.03307956	0.029332254	0.033838761	0.027121853	0.032721583	0.020771399	0.032903573	0.026204196	0.03229534	0.028486767	0.026383685
cg00955451	0.889203862	0.896767067	0.871723085	0.860711991	0.847237044	0.86655297	0.89083689	0.902496544	0.86789529	0.906935402	0.880506131	0.887180692	0.851623595	0.818586701	0.888443588	0.898098734
cg00958517	0.014513931	0.020337646	0.022023369	0.025142493	0.016133903	0.020563288	0.019671568	0.017476145	0.026666369	0.021825448	0.019365709	0.023441934	0.025460184	0.026445367	0.031898767	0.025686702
cg00958560	0.854999395	0.824847531	0.801876845	0.738951639	0.80915863	0.760992136	0.830713734	0.808836152	0.833666828	0.77671084	0.832243789	0.847034882	0.815817793	0.809544218	0.815727973	0.833422371
cg00960702	0.013539346	0.014610528	0.016340958	0.023780267	0.019477615	0.021228887	0.017727676	0.013915419	0.018185775	0.019250955	0.016134121	0.01516448	0.015520253	0.018587806	0.020522463	0.012842725
cg00962459	0.681227834	0.645669449	0.728692157	0.73215197	0.678002985	0.750506747	0.723192111	0.676264594	0.666860765	0.707246656	0.716814543	0.610450048	0.736376061	0.672110484	0.674397728	0.707694497
cg00962635	0.285420918	0.278040173	0.344858348	0.380398138	0.300297491	0.33216627	0.294365006	0.263495981	0.316715124	0.266064505	0.324255209	0.293112722	0.319040348	0.352996523	0.34809444	0.310157152
cg00962799	0.883101423	0.863140152	0.864319953	0.87674362	0.875634279	0.858964749	0.870235442	0.850476976	0.874289986	0.856390786	0.870431463	0.864183455	0.864865761	0.87367561	0.87330769	0.85352885
cg00964109	0.013879774	0.008185568	0.008199734	0.009516661	0.014584584	0.010193477	0.012499331	0.009969183	0.011033024	0.010760005	0.01313845	0.009661497	0.012458419	0.011270542	0.012262269	0.010702454
cg00967316	0.934907049	0.944583414	0.928110601	0.896052186	0.908989234	0.936034885	0.927204322	0.909343056	0.914341577	0.9247845	0.933368305	0.924725091	0.894653883	0.942074501	0.91094709	0.937067771
cg00968475	0.154592803	0.09944498	0.133826571	0.129929772	0.102535676	0.183991222	0.126619865	0.300452784	0.073174587	0.13957422	0.096181061	0.111462504	0.105236183	0.089545446	0.110592935	0.15478181
cg00968931	0.524250092	0.489326148	0.544028556	0.507068376	0.511209739	0.537428836	0.546145593	0.597107071	0.471849208	0.52285421	0.460412224	0.676456856	0.516367973	0.548203925	0.509366927	0.513850439
cg00969271	0.947713436	0.948322979	0.923674703	0.91538877	0.954012334	0.938550834	0.924245182	0.890231898	0.924794194	0.919037756	0.909432934	0.936857537	0.941816802	0.933002574	0.926242928	0.904228733
cg00969446	0.561925995	0.55423809	0.561934969	0.599558706	0.484086217	0.561492459	0.519077335	0.632955387	0.540643261	0.532160575	0.576850818	0.545798847	0.550374462	0.554112903	0.555673651	0.525650188
cg00970325	0.033815434	0.030304427	0.023301417	0.021001064	0.018256388	0.024179623	0.022673389	0.036397459	0.036785115	0.015920399	0.022265903	0.025813655	0.018440195	0.030691221	0.009745008	0.018779419
cg00970385	0.32958476	0.302712402	0.31879281	0.302687098	0.222063128	0.308405805	0.261726665	0.328594007	0.274798075	0.231807132	0.236780543	0.225828177	0.287521062	0.30254566	0.247691831	0.278911391
cg00971396	0.046639635	0.036295683	0.039226694	0.038931264	0.046011206	0.049969181	0.035147473	0.047270352	0.033850052	0.034031737	0.036681848	0.033281311	0.036920819	0.036833922	0.035157989	0.031515355
cg00973286	0.404147986	0.417943518	0.328496242	0.405644099	0.495826037	0.314255631	0.369111533	0.276893393	0.420175344	0.396021421	0.404866724	0.386762077	0.392779118	0.43850871	0.435722359	0.351230217
cg00973334	0.006052175	0.009936067	0.012534603	0.008991656	0.005729417	0.016026647	0.020770217	0.018304913	0.008856392	0.01323	0.012262148	0.014124164	0.011993957	0.014157356	0.0101334	0.009446336
cg00973677	0.011713555	0.013799689	0.011376557	0.010342281	0.008443782	0.008129572	0.013164828	0.016927398	0.013038985	0.009285629	0.011975442	0.01138721	0.014330729	0.01023513	0.014474462	0.0137268
cg00974864	0.884593513	0.898815598	0.866470424	0.845217259	0.873315401	0.896854999	0.82661997	0.862529204	0.875255219	0.837834312	0.881534076	0.803849023	0.903018011	0.879354402	0.877701462	0.909407579
cg00976054	0.095167142	0.106586055	0.09252052	0.10895194	0.117021294	0.104376967	0.085471244	0.075426453	0.094248459	0.080106955	0.081763062	0.098048772	0.077380151	0.097633977	0.089605378	0.12244608
cg00977690	0.089600204	0.079960888	0.075994649	0.080342246	0.084011491	0.097047682	0.078622961	0.074297723	0.066309876	0.088079483	0.065205803	0.078208035	0.086886446	0.070970955	0.072423653	0.070421309
cg00979348	0.017203303	0.016790828	0.018953474	0.014333813	0.016598222	0.017209744	0.016460464	0.018702005	0.01677483	0.015319423	0.018058361	0.016283324	0.023771222	0.017308633	0.02049534	0.016451974
cg00980978	0.091682429	0.091314345	0.040069697	0.049111106	0.029499116	0.037446939	0.031547971	0.046147152	0.028542722	0.026272555	0.052297125	0.026561854	0.041642493	0.070191438	0.032770316	0.05077214
cg00981643	0.023094528	0.042149852	0.042674595	0.03611877	0.028486569	0.045467123	0.052716797	0.041439062	0.038495655	0.04934919	0.02841805	0.044157517	0.03034257	0.028825081	0.051704986	0.042466259
cg00983520	0.052159496	0.049481456	0.063965202	0.064246356	0.043946577	0.050676574	0.047785068	0.057622053	0.053676909	0.061454402	0.049812668	0.069465278	0.047907868	0.035067463	0.044368586	0.045129436
cg00983899	0.548545447	0.522694495	0.618284761	0.650239272	0.600995022	0.646638061	0.640204143	0.671278957	0.543453798	0.603768525	0.581883518	0.596241991	0.60853216	0.626731186	0.581007147	0.573128638
cg00984602	0.173088937	0.130018362	0.110322099	0.160882019	0.134158786	0.190719573	0.134730235	0.11089714	0.138819432	0.073945018	0.076829248	0.144977644	0.126108543	0.155542188	0.1157797	0.16155051
cg00986320	0.402028292	0.385045454	0.562873172	0.531802187	0.522892085	0.571139198	0.548021299	0.636522068	0.446557336	0.607862856	0.442554375	0.560811026	0.499065399	0.456308615	0.466944085	0.405560054
cg00987015	0.288956191	0.286653376	0.375224524	0.332952232	0.264144279	0.444453939	0.432580331	0.368718822	0.343665003	0.379537542	0.342791326	0.379714256	0.299437612	0.285876516	0.348197449	0.347267139
cg00987379	0.034939194	0.035129707	0.032464019	0.027409414	0.043006479	0.032091768	0.035124124	0.037048958	0.046244275	0.032014273	0.032309595	0.03344359	0.029318598	0.034384432	0.036470278	0.027231521
cg00988256	0.710977986	0.667897702	0.75283537	0.762460841	0.724213619	0.799563616	0.762537761	0.796549223	0.701210698	0.758446605	0.57806786	0.736998035	0.711314465	0.727128258	0.738538148	0.736665666
cg00995065	0.74769556	0.714245207	0.825062189	0.836253611	0.807500977	0.855824335	0.749616124	0.772816903	0.830218315	0.793812796	0.808286751	0.874514971	0.820606217	0.821869102	0.849002739	0.735618791
cg00995152	0.806442422	0.772093291	0.760553484	0.757840359	0.722136777	0.735714204	0.745269092	0.828992824	0.790006607	0.766331459	0.750409543	0.750101569	0.823386936	0.738533889	0.721681845	0.759953071
cg00995327	0.094752104	0.081193583	0.077842305	0.086897951	0.073422553	0.076764369	0.064242953	0.080937638	0.079838894	0.0670077	0.086130731	0.086199297	0.086746734	0.09984277	0.066522536	0.076268124
cg00995520	0.614485138	0.550255338	0.321812238	0.311361223	0.366055561	0.268386559	0.212004404	0.282478896	0.35855137	0.21600596	0.447737875	0.144179211	0.43677289	0.358518871	0.360259666	0.418218136
cg00997424	0.041969412	0.02217325	0.027342021	0.026609252	0.014531818	0.017901756	0.028936342	0.030656387	0.020053583	0.015807815	0.027021084	0.022093986	0.023752177	0.02286421	0.025138665	0.029109894
cg01000094	0.932752936	0.919103565	0.92463876	0.920153293	0.906474338	0.909162349	0.91416622	0.918009261	0.89357273	0.906706857	0.912707447	0.898595338	0.921102984	0.924318826	0.915798497	0.922043152
cg01001286	0.578491032	0.524316458	0.533979523	0.558667566	0.646690005	0.56045189	0.555975257	0.473255559	0.543405161	0.531920277	0.554446758	0.609096468	0.556338603	0.585631577	0.579918291	0.555970988
cg01003992	0.031554818	0.031912845	0.028524258	0.035212553	0.026327802	0.03450131	0.026540707	0.012753222	0.019315775	0.023930729	0.022031649	0.019235289	0.021812089	0.024972878	0.021302098	0.020979601
cg01007201	0.859349502	0.847710398	0.89547623	0.863393425	0.874721535	0.921368269	0.894423109	0.891028147	0.815613898	0.87432919	0.854693937	0.806232702	0.896712577	0.835057186	0.867287612	0.864895612
cg01009664	0.062692049	0.077129166	0.101391315	0.063593805	0.055601463	0.079101968	0.043999636	0.079948528	0.082084088	0.058409876	0.081407105	0.061017037	0.08654341	0.061868723	0.065564559	0.076921185
cg01013324	0.039186047	0.045445812	0.023867921	0.009466731	0.017342826	0.007952534	0.008669837	0.021320368	0.012321026	0.011259555	0.027352827	0.013702151	0.029006226	0.022126018	0.012467537	0.030330714
cg01015871	0.921674153	0.906872193	0.898244428	0.876752122	0.867805294	0.878517419	0.809646547	0.809934725	0.879891306	0.823805668	0.929693142	0.863065378	0.92205999	0.905707014	0.849254422	0.914646426
cg01015879	0.011904876	0.0125426	0.01409343	0.010488674	0.020190216	0.018492538	0.01393966	0.022538272	0.025247653	0.014336599	0.014744512	0.020274836	0.020489668	0.011363379	0.016263381	0.01436299
cg01017147	0.395096328	0.363626379	0.293814906	0.267706808	0.306143399	0.261776402	0.245191524	0.310855144	0.319775355	0.200535193	0.330810737	0.320026732	0.329422533	0.328248673	0.263801429	0.304821795
cg01021485	0.008260217	0.005127777	0.005093385	0.005507944	0.00895473	0.00359861	0.004429088	0.005239031	0.007429595	0.005886729	0.00665152	0.007161695	0.005483566	0.004740353	0.009607368	0.007718854
cg01025762	0.071070255	0.073724172	0.073379697	0.070114894	0.076872383	0.080633241	0.081647398	0.056818948	0.074758166	0.082818643	0.091344926	0.072630324	0.07835008	0.081372658	0.08225542	0.091778297
cg01025842	0.040111302	0.029422162	0.043484633	0.05439362	0.034719012	0.043027042	0.033290923	0.036350971	0.034903053	0.030695981	0.037315289	0.023236386	0.049893102	0.042371343	0.034096439	0.044355314
cg01026744	0.685553985	0.12175091	0.679808203	0.984365071	0.682402237	0.704752522	0.697208691	0.654820582	0.957290973	0.687950862	0.678868606	0.656870132	0.677396142	0.698728953	0.694689394	0.692678587
cg01027739	0.034759781	0.033211751	0.0237285	0.028739415	0.022462537	0.031229668	0.013065331	0.025706983	0.017927274	0.022222031	0.019401643	0.020840935	0.035486291	0.023277598	0.026188135	0.032508673
cg01027805	0.040952785	0.047850395	0.042916954	0.04441514	0.058580805	0.040490192	0.040826767	0.038706745	0.054521987	0.049545632	0.042196458	0.05581145	0.039406986	0.047399955	0.043930747	0.054995944
cg01029592	0.693753042	0.695602651	0.747001018	0.657756254	0.673411822	0.722523406	0.715842532	0.740107956	0.653114586	0.714540922	0.65311441	0.696531619	0.697171156	0.685251621	0.674439843	0.681412056
cg01031251	0.815304394	0.7977387	0.796962199	0.80774897	0.822250268	0.798952579	0.768547318	0.790928763	0.801218616	0.783338809	0.817339192	0.785346506	0.80843559	0.78337666	0.788687405	0.766955451
cg01031400	0.177249184	0.156877031	0.196654828	0.189778089	0.114545	0.182300243	0.098621997	0.197253391	0.152594946	0.093027431	0.162007201	0.107968411	0.213293019	0.168724929	0.149046116	0.169090123
cg01033160	0.052066137	0.054856983	0.050525301	0.045931543	0.040542408	0.053071716	0.052942101	0.060480708	0.046095537	0.041866493	0.049981959	0.043027519	0.051487055	0.041903767	0.041170092	0.047687086
cg01033938	0.171531131	0.13464258	0.13966719	0.15561966	0.14240075	0.142435785	0.112307399	0.108755097	0.120370858	0.101742733	0.133455119	0.126319121	0.159086848	0.15382667	0.158677201	0.131967298
cg01035238	0.888946742	0.892683467	0.883068115	0.889157493	0.873347415	0.887701934	0.884262049	0.898069542	0.879654871	0.89370227	0.890803687	0.883860822	0.900681584	0.877454975	0.892395101	0.887379182
cg01035422	0.905223158	0.881194786	0.893613454	0.916489697	0.88084192	0.892626637	0.876558023	0.905719031	0.890631313	0.90580074	0.906483008	0.909843842	0.915603703	0.916299789	0.886148028	0.895203041
cg01036012	0.789480891	0.855201919	0.893291611	0.839594299	0.880105237	0.783142429	0.813115567	0.775997781	0.826599947	0.768087434	0.922302029	0.944760879	0.912724512	0.721674774	0.793661031	0.799717273
cg01036148	0.015678232	0.020275933	0.026355307	0.03175664	0.021189081	0.029575281	0.024008606	0.018089589	0.019649004	0.017461502	0.029564941	0.026522691	0.017713498	0.017557044	0.014393522	0.012170201
cg01036173	0.00578382	0.015689511	0.01205135	0.01001184	0.00640988	0.005490589	0.010259094	0.010123329	0.008384967	0.006882937	0.007397286	0.009446463	0.007535794	0.006755718	0.011487427	0.006310231
cg01036779	0.440090816	0.431590737	0.462883034	0.441139622	0.455094366	0.420249661	0.403786711	0.431990571	0.423436308	0.400388134	0.423009499	0.403776859	0.441167542	0.42340593	0.438443696	0.437098601
cg01037108	0.034672567	0.032235891	0.031495599	0.03178303	0.030665197	0.027095286	0.033434403	0.031906869	0.037307094	0.028505312	0.030251089	0.037271456	0.028223249	0.031266915	0.035969136	0.039905421
cg01040062	0.014507593	0.014408983	0.01391177	0.014678589	0.010752196	0.009738331	0.013953805	0.011522758	0.017422435	0.013618149	0.014222746	0.021485109	0.017330339	0.011745452	0.013229302	0.018055088
cg01040759	0.065173144	0.053675169	0.045346581	0.064179743	0.053654474	0.049747884	0.040285843	0.044384454	0.04901489	0.043015785	0.056527418	0.049584523	0.052418571	0.063018945	0.057292346	0.044578052
cg01040850	0.812266944	0.751080783	0.755820405	0.839759692	0.876449079	0.80076909	0.858895563	0.76017918	0.877035241	0.820208491	0.814622417	0.879060751	0.761655083	0.825089341	0.851318847	0.805060625
cg01041367	0.024292215	0.023211872	0.024658702	0.02792158	0.027676803	0.035665674	0.021521227	0.026274253	0.018299586	0.023506025	0.024616536	0.028822348	0.025827579	0.022360109	0.021068526	0.028514184
cg01043330	0.096702416	0.094563257	0.134783049	0.12866499	0.114599402	0.117582603	0.136037514	0.154527512	0.101391929	0.149589033	0.116133883	0.221538831	0.104551596	0.096365996	0.136671138	0.139822196
cg01043831	0.926169015	0.928607507	0.947440348	0.932378403	0.912085212	0.940671831	0.930100362	0.947046905	0.92620419	0.935943501	0.908933811	0.94460124	0.936418104	0.910320954	0.950944682	0.951997727
cg01044662	0.054363046	0.056101348	0.065990429	0.078101903	0.067086084	0.065686386	0.093287655	0.052395257	0.054369827	0.061306414	0.042320878	0.126223889	0.038699698	0.066626584	0.061624982	0.052393587
cg01044722	0.010459397	0.007555391	0.014412436	0.009257323	0.011278346	0.017528979	0.015578984	0.016715045	0.024348852	0.00635204	0.019154694	0.022336581	0.013561029	0.00999189	0.01234869	0.019679719
cg01045423	0.132695074	0.094138569	0.115123687	0.106826825	0.158762904	0.115289321	0.08255496	0.122759735	0.117720342	0.078754518	0.084122538	0.097683855	0.104417258	0.124298479	0.141741219	0.109529225
cg01046174	0.011622223	0.006808158	0.006312798	0.012869305	0.006711468	0.007705835	0.005988628	0.00540773	0.006491356	0.004295766	0.006254758	0.005243714	0.003550545	0.00632406	0.008537032	0.007338043
cg01047414	0.047379152	0.042950307	0.038687071	0.040600837	0.043703103	0.03720901	0.043005338	0.041038575	0.056938449	0.054759655	0.045199608	0.048226251	0.038705703	0.040914662	0.040396438	0.039804212
cg01048931	0.017927561	0.010785472	0.019191647	0.013868176	0.019073736	0.015406454	0.022917007	0.016002982	0.018035552	0.015380757	0.017113321	0.017213567	0.019622939	0.018053624	0.015197735	0.029149451
cg01049530	0.015587417	0.022914447	0.017638974	0.028771426	0.012115065	0.025822215	0.015511681	0.020513506	0.020485923	0.021985773	0.016951293	0.018400193	0.018747311	0.013528767	0.017189792	0.017718044
cg01050433	0.033385275	0.027537328	0.030094261	0.030442147	0.024057594	0.030186789	0.02798914	0.019092711	0.029450913	0.032514518	0.023407206	0.025071763	0.028036305	0.024088593	0.036334595	0.023814639
cg01053621	0.861610309	0.853846615	0.874708643	0.86419593	0.901113819	0.873105359	0.910923673	0.831874812	0.888370871	0.900209242	0.869966884	0.877405288	0.828563103	0.889277543	0.870913519	0.848490865
cg01055695	0.918929469	0.924219307	0.924384617	0.936628557	0.918207037	0.915589645	0.90825354	0.916651471	0.910614214	0.904357104	0.920863466	0.9183971	0.921585757	0.929617231	0.922981943	0.925994283
cg01056155	0.024377694	0.018994129	0.020690837	0.021452553	0.034893428	0.020474515	0.022433533	0.020456876	0.027123528	0.021854552	0.060657455	0.024763941	0.020114741	0.036034196	0.021992228	0.023535389
cg01056568	0.720263233	0.708185432	0.603322606	0.655753286	0.713830832	0.631263999	0.625588916	0.58709937	0.669506277	0.648688912	0.701341632	0.63412938	0.695859786	0.648057903	0.655955813	0.700515051
cg01057962	0.008697919	0.012253303	0.009395582	0.008531296	0.01226561	0.006158468	0.007650557	0.013428917	0.00784606	0.013069346	0.005685779	0.008072279	0.004283331	0.01096847	0.015563387	0.01316001
cg01058368	0.23524789	0.289365829	0.260220944	0.227382811	0.328042076	0.255960329	0.235203958	0.270978278	0.283910261	0.254109013	0.216367036	0.27638551	0.232474076	0.239361014	0.209470016	0.241884187
cg01062029	0.173265114	0.151432165	0.205469583	0.232643594	0.241739448	0.169992324	0.164383481	0.157304552	0.147842065	0.181624997	0.187634474	0.198871987	0.220444942	0.199585007	0.209117162	0.162070573
cg01063524	0.045142037	0.047705146	0.039452619	0.04392159	0.051179289	0.067008046	0.044616871	0.040753155	0.03795825	0.028889126	0.040634088	0.040689967	0.035548159	0.039648596	0.055195804	0.039565064
cg01063813	0.599597207	0.59889056	0.279339001	0.311585377	0.462927143	0.267426617	0.279048624	0.234495833	0.478915184	0.303776664	0.463861906	0.300276412	0.466001226	0.439665538	0.403332922	0.487097982
cg01064307	0.041281476	0.039719988	0.039945056	0.036014524	0.037092041	0.033122926	0.035713949	0.046453558	0.045134889	0.038691753	0.035750601	0.043759912	0.041016459	0.044118387	0.039810248	0.031173825
cg01064957	0.017668522	0.022389086	0.029325038	0.023361271	0.019621029	0.021774491	0.02328185	0.017512487	0.020909988	0.018988464	0.025646433	0.031011531	0.023766074	0.022736463	0.028598389	0.026658559
cg01065920	0.010239937	0.012202811	0.0075214	0.010567493	0.010605615	0.013907394	0.01523016	0.015238448	0.014630811	0.012840999	0.009893394	0.011855917	0.013610772	0.00891937	0.008945987	0.013118477
cg01069256	0.029311406	0.023488906	0.021914094	0.026062345	0.022944397	0.028755627	0.022897399	0.02632907	0.02367842	0.022037212	0.027947361	0.02459886	0.027079274	0.023878328	0.022530736	0.029277668
cg01071811	0.648150792	0.61708894	0.610244104	0.620752147	0.609653199	0.654894971	0.623668031	0.670105312	0.623181501	0.617566535	0.618126424	0.632027998	0.659488983	0.652560578	0.655820231	0.595848369
cg01072821	0.734963094	0.800827088	0.681029948	0.696448801	0.755309034	0.71917399	0.731026139	0.649350809	0.73155925	0.741664545	0.729739948	0.716281515	0.81674753	0.747315097	0.740604253	0.733552008
cg01074640	0.930269473	0.920653005	0.90999334	0.925542462	0.91934269	0.909873777	0.912688536	0.884932077	0.875366056	0.90840334	0.895416208	0.901644216	0.917699836	0.914445028	0.906323193	0.913095093
cg01076838	0.923341342	0.901938762	0.91688956	0.911360208	0.908077079	0.924252436	0.923842063	0.924346111	0.91202008	0.909002315	0.918091505	0.902150759	0.920305762	0.910260915	0.916974952	0.91817223
cg01078276	0.020717292	0.020756245	0.016144742	0.01908441	0.018065354	0.018776256	0.023779311	0.023662389	0.020915268	0.015317187	0.019965225	0.015874022	0.020736016	0.017076916	0.016863595	0.021109003
cg01078434	0.934227776	0.92354442	0.963305159	0.963285301	0.945375838	0.95529716	0.961630029	0.958474752	0.939507228	0.946486484	0.936225534	0.96465181	0.946501866	0.957890522	0.951982159	0.945582486
cg01078689	0.712034609	0.696074067	0.707701939	0.70197616	0.695010859	0.693424418	0.673506805	0.743911417	0.677782891	0.684721908	0.676680302	0.681904061	0.707219026	0.699381885	0.685854969	0.705703153
cg01078871	0.068396605	0.070806366	0.070100673	0.079817792	0.078661687	0.081981412	0.110173057	0.095005631	0.118445376	0.095334267	0.099176835	0.118905328	0.111406643	0.114378873	0.094208056	0.123824139
cg01079126	0.014936186	0.010286105	0.006508318	0.003054875	0.004475657	0.010611147	0.010061386	0.005163078	0.006644167	0.006064586	0.010925661	0.005479731	0.010416041	0.002781728	0.005614853	0.012191017
cg01080862	0.020761002	0.016746459	0.020335781	0.01885235	0.017950313	0.023733347	0.022088748	0.031440218	0.020320437	0.022202129	0.032302604	0.022166348	0.021193734	0.019578263	0.022165101	0.021187893
cg01081263	0.452494286	0.373478736	0.284052708	0.296220872	0.231119397	0.223749927	0.168074768	0.194252391	0.200711256	0.099220887	0.289898494	0.170736299	0.347248418	0.273949793	0.221818815	0.25021716
cg01082679	0.020290046	0.013706411	0.016523906	0.015459378	0.014478797	0.016951105	0.014923474	0.011337071	0.01240972	0.015016327	0.016045387	0.021590217	0.0155496	0.050098875	0.028349715	0.025194653
cg01086868	0.047793097	0.053136335	0.049911369	0.048077241	0.045120331	0.052999106	0.048390146	0.046869167	0.044880314	0.048411962	0.056713629	0.043860953	0.057009406	0.050597502	0.048538824	0.056960832
cg01086895	0.032968353	0.033771392	0.030976281	0.027510402	0.045939847	0.031306644	0.030899407	0.055832876	0.045428873	0.025997496	0.029090954	0.037763585	0.047215793	0.02330567	0.039231967	0.036899465
cg01086978	0.057389277	0.070756755	0.060170179	0.063922663	0.070830107	0.054830942	0.054735697	0.061643253	0.065992675	0.058468103	0.058178236	0.081831191	0.055842981	0.057314982	0.064755433	0.060889555
cg01087382	0.038101805	0.037573661	0.03573346	0.108097704	0.043806237	0.045126016	0.048053053	0.039876853	0.037123171	0.030030216	0.039349167	0.033459446	0.03417028	0.041634155	0.040716794	0.037876945
cg01087710	0.030758106	0.027691427	0.027455887	0.02431954	0.033609094	0.029382092	0.026491887	0.023358145	0.023825744	0.024229191	0.026533189	0.028737906	0.030509544	0.02711155	0.033107754	0.03637698
cg01090445	0.01949694	0.018592397	0.016834592	0.017746915	0.022055517	0.016215778	0.012224054	0.015976286	0.012796235	0.014881484	0.016957435	0.014430465	0.016841263	0.013245796	0.014375308	0.012478096
cg01091448	0.012744327	0.013571064	0.013064087	0.014039804	0.011850307	0.011575381	0.01371387	0.01490399	0.010090685	0.017315919	0.00954503	0.011840766	0.013113824	0.014488607	0.01327338	0.012171948
cg01091565	0.91852925	0.922285513	0.921483557	0.916564099	0.916543845	0.922824286	0.929393359	0.927280616	0.902630866	0.916965099	0.915416421	0.910413965	0.922605181	0.914998116	0.923177802	0.918285812
cg01092036	0.972969691	0.974295118	0.980971176	0.967635209	0.975298429	0.972110296	0.977900787	0.97258945	0.959761475	0.96604219	0.971962011	0.972250701	0.966654816	0.971388416	0.971067279	0.975342454
cg01092561	0.024248195	0.015100073	0.016742272	0.018058457	0.01432759	0.013305713	0.016748185	0.013273708	0.013214305	0.016093732	0.02133711	0.020971668	0.020175862	0.017773843	0.017033564	0.0182761
cg01095395	0.840555715	0.832635022	0.799194358	0.86863893	0.880557125	0.901841401	0.835579495	0.880665689	0.831782311	0.904045791	0.820564281	0.811137401	0.843536023	0.869925042	0.876624702	0.892382177
cg01095482	0.974870079	0.967021837	0.969725717	0.963346709	0.958309393	0.963826937	0.958044896	0.966406038	0.972506361	0.950431651	0.962037194	0.947512672	0.969850361	0.964808933	0.960047342	0.955756392
cg01095590	0.089605817	0.070404646	0.142909606	0.08995748	0.195698931	0.127054488	0.09891552	0.067827916	0.062982546	0.097989216	0.127550347	0.119018755	0.125549576	0.093361087	0.139662821	0.061207372
cg01097940	0.036814553	0.040679467	0.04207349	0.049094189	0.046493339	0.042473866	0.053710187	0.05028299	0.043557929	0.047577321	0.044168275	0.048077089	0.042300706	0.050110988	0.053338005	0.067827934
cg01100784	0.017341554	0.017091948	0.016454099	0.017062696	0.020417072	0.01899791	0.01857784	0.01500084	0.017528974	0.018401426	0.019721597	0.019320663	0.014963983	0.022586682	0.016992753	0.022683412
cg01100796	0.042905444	0.052658848	0.036235117	0.042573562	0.02792979	0.05282226	0.044176088	0.030802981	0.049221757	0.038745338	0.046354585	0.066738655	0.040729927	0.055815061	0.035065826	0.05116653
cg01103730	0.947493073	0.935663145	0.92879452	0.930470237	0.939862101	0.925522197	0.934601343	0.87507892	0.936019285	0.92489141	0.927885086	0.947897833	0.943321036	0.933124497	0.939095186	0.941984945
cg01103836	0.991223703	0.984352116	0.99562907	0.994664299	0.996000478	0.997565364	0.9957661	0.994222299	0.995167068	0.996962954	0.98818722	0.996177574	0.991018602	0.994606039	0.992834361	0.989015089
cg01104423	0.015204951	0.010724559	0.012737823	0.008476549	0.014108979	0.022106461	0.014100765	0.010800663	0.016392332	0.019502385	0.012701258	0.009882309	0.007178089	0.011151538	0.012886466	0.017988151
cg01106788	0.947190587	0.932929105	0.943718501	0.934314445	0.939737209	0.944741011	0.936966001	0.948318454	0.934171745	0.937390684	0.925170724	0.933951233	0.935691202	0.92732786	0.938315586	0.937389032
cg01107031	0.026229272	0.029582457	0.031174382	0.027957194	0.028635658	0.030003646	0.028402372	0.028613891	0.02327934	0.028426008	0.03552927	0.020868599	0.030564423	0.03073602	0.022645468	0.03615295
cg01107741	0.013575771	0.014588884	0.01480167	0.012420005	0.010649791	0.014463376	0.012427625	0.019239531	0.0163107	0.018931243	0.010314346	0.011376398	0.016184487	0.020670911	0.018315379	0.008729423
cg01108476	0.970832193	0.944000055	0.934277771	0.930396697	0.959492171	0.920887593	0.921805546	0.892654275	0.94426093	0.889173439	0.949294872	0.900757602	0.972698002	0.966191456	0.906057782	0.964722367
cg01109219	0.952304273	0.942288363	0.925409867	0.938668379	0.929419519	0.857920219	0.864994987	0.829876382	0.924424451	0.912670928	0.927573508	0.877534104	0.949572981	0.928947999	0.921208044	0.951183701
cg01110312	0.668611645	0.611054687	0.683891073	0.688992144	0.701137645	0.68202085	0.669993563	0.698041188	0.694658111	0.684456171	0.598557833	0.725966169	0.633097612	0.691936135	0.638632441	0.631717912
cg01110846	0.009352655	0.004866508	0.005439875	0.006112045	0.009751799	0.005017653	0.013991826	0.008765432	0.01258468	0.004189145	0.016003059	0.008632619	0.01709046	0.012952028	0.014044546	0.009618412
cg01112452	0.164746046	0.174146974	0.198995957	0.188534586	0.166572899	0.218904882	0.156480336	0.197204419	0.124424361	0.127560988	0.154294778	0.124997523	0.160208577	0.150600633	0.193049037	0.164233545
cg01112778	0.170040989	0.155380159	0.383375055	0.584460518	0.42493893	0.457524413	0.355257394	0.448779938	0.246305943	0.446784543	0.275283142	0.450485918	0.236147614	0.293841573	0.331538846	0.208443129
cg01114088	0.185692369	0.292186526	0.189449156	0.204180156	0.230306767	0.21639023	0.197956004	0.245029585	0.10166816	0.211888059	0.19355485	0.339416542	0.329440841	0.251522873	0.240698357	0.193142625
cg01116966	0.003514721	0.002562358	0.000750324	0.007573825	0.001595126	0.00841343	0.003824009	0.009246094	0.003800845	0.001312755	0.00089767	0.003806494	0.004107197	0.005075605	0.004403087	0.013501789
cg01117627	0.065747985	0.030181935	0.0311708	0.036008845	0.024925888	0.028003104	0.034120228	0.028238098	0.040574121	0.032158777	0.032929417	0.030974301	0.033573281	0.047411251	0.033750764	0.035043727
cg01119135	0.94651865	0.915141561	0.936795469	0.88565773	0.920767735	0.907304235	0.889996641	0.923693356	0.918460305	0.9196757	0.925939786	0.829595591	0.920514269	0.934279209	0.908569864	0.930133902
cg01120165	0.119687853	0.082218212	0.122443661	0.176381222	0.106201254	0.124018771	0.079377526	0.125886066	0.077733134	0.082128968	0.126021244	0.048380672	0.147826735	0.102693271	0.09324084	0.105711395
cg01120307	0.911534678	0.912258871	0.920923334	0.900842771	0.902266946	0.907835582	0.87910722	0.903657746	0.874197254	0.870405407	0.899545859	0.799285317	0.919720824	0.887365446	0.872163269	0.910303681
cg01120308	0.623853747	0.548819706	0.459482416	0.449644279	0.486824303	0.45427649	0.453332596	0.420471512	0.489125243	0.366135188	0.528633183	0.393267014	0.54434014	0.528834591	0.434838966	0.559187258
cg01120761	0.962817221	0.665256128	0.718566674	0.660370396	0.960574635	0.951139712	0.950731562	0.732200676	0.958818486	0.966041843	0.70402771	0.973373014	0.972303033	0.970369708	0.620566894	0.685308935
cg01120898	0.042267604	0.037783342	0.019400783	0.022016234	0.022337473	0.021897005	0.01854314	0.026027079	0.023596207	0.018998736	0.029531612	0.018481247	0.02844888	0.03157302	0.02236543	0.029487759
cg01124420	0.467862768	0.459783657	0.493052725	0.494499011	0.490731178	0.500367148	0.4533836	0.455790511	0.475243445	0.475711304	0.466867193	0.469159345	0.493184665	0.469046914	0.46866501	0.441790064
cg01124961	0.021420114	0.018577417	0.030589085	0.023705722	0.033989345	0.03789397	0.016725254	0.017775114	0.028015342	0.022178499	0.020271533	0.020356798	0.01730756	0.019041533	0.028433162	0.019190103
cg01125463	0.21496285	0.159250698	0.205716233	0.167021024	0.163188379	0.173162654	0.16072605	0.174236454	0.20069048	0.177528468	0.209748789	0.277216099	0.174466371	0.216179148	0.220253601	0.188762947
cg01126560	0.731052543	0.729579496	0.633984866	0.542682915	0.54261905	0.606490201	0.572720073	0.667464117	0.623892136	0.555772489	0.61723782	0.605541803	0.62855055	0.625119599	0.589251639	0.713910519
cg01127428	0.969774246	0.971362879	0.967585202	0.968219878	0.960311918	0.971347982	0.967175402	0.968969457	0.964476503	0.969520953	0.969256226	0.965875655	0.972675049	0.96412411	0.965472811	0.962888705
cg01128603	0.049832756	0.040735649	0.040786017	0.056298481	0.048830468	0.049832815	0.050385396	0.060187345	0.046397486	0.06612046	0.051340342	0.070240301	0.047046558	0.051901856	0.054358765	0.040934632
cg01129459	0.270207135	0.270229692	0.13622751	0.146903524	0.156377506	0.151844572	0.118518874	0.151229987	0.158484189	0.106024465	0.182098178	0.062341138	0.210753036	0.170131555	0.114771615	0.185223915
cg01129847	0.765082677	0.70750251	0.68414146	0.611538187	0.69777053	0.659057715	0.541232065	0.677182329	0.655146869	0.545104337	0.738079817	0.49545922	0.722381817	0.673815273	0.627294109	0.649324371
cg01130192	0.046479587	0.027955452	0.036782035	0.052600976	0.052442783	0.021507255	0.024583331	0.041753199	0.036218036	0.026432063	0.041344349	0.016190842	0.041841292	0.046813965	0.04602489	0.040390804
cg01131735	0.016697461	0.011490878	0.012069395	0.012676051	0.010777775	0.017990537	0.012566866	0.014737442	0.011449541	0.019129292	0.015045975	0.012562804	0.016814232	0.01402565	0.017939547	0.010846949
cg01134491	0.027030856	0.026658647	0.026226602	0.028112674	0.028687942	0.024820959	0.025500456	0.022915259	0.040257605	0.031249072	0.027540989	0.031263744	0.026451142	0.029736821	0.029277732	0.029698236
cg01135200	0.026860862	0.031116384	0.023289167	0.023868997	0.028245968	0.031270568	0.034163173	0.028668489	0.038161545	0.036556445	0.03265019	0.030567804	0.030485883	0.029069229	0.042082044	0.037316257
cg01135626	0.868578938	0.847645594	0.690881884	0.730176937	0.89673433	0.797876657	0.768551196	0.654472001	0.750291681	0.661140479	0.85487503	0.690556514	0.879710116	0.842198642	0.847327253	0.820419936
cg01136458	0.794860829	0.793919676	0.633458482	0.500495008	0.538451216	0.585032875	0.533180237	0.586833594	0.750292186	0.473152698	0.719744202	0.527548141	0.654369067	0.670324008	0.658184254	0.710350257
cg01137065	0.054961958	0.035997974	0.029117731	0.032904994	0.038657031	0.036170069	0.036418958	0.046542386	0.035791132	0.030485091	0.039982315	0.051052593	0.037593919	0.03402495	0.033011617	0.04288413
cg01137198	0.012921561	0.004158158	0.013381146	0.006385672	0.005916407	0.008474445	0.006768885	0.011746711	0.009021106	0.006331705	0.007113076	0.007197957	0.008301342	0.006608138	0.009242256	0.00728669
cg01137532	0.015460887	0.017928436	0.012007918	0.014903087	0.01906732	0.011260103	0.010020452	0.01700464	0.012601665	0.015050523	0.009688389	0.009921437	0.011364585	0.017485744	0.016272914	0.011548945
cg01137708	0.01278339	0.014620867	0.017382605	0.010422968	0.017751448	0.014544512	0.01511192	0.011283376	0.010712571	0.019191879	0.011956236	0.011071264	0.012931009	0.017673735	0.014642025	0.020131853
cg01137737	0.032404592	0.034503551	0.034617278	0.037066884	0.035017918	0.031988463	0.031977871	0.033056948	0.04344661	0.042948196	0.030825207	0.031588644	0.032363688	0.028491222	0.037810583	0.027953123
cg01138020	0.847226063	0.790555318	0.723734131	0.758192358	0.769169289	0.723547313	0.671205194	0.724180525	0.699619387	0.63813612	0.737230039	0.635111243	0.810190512	0.749941657	0.670510594	0.769649418
cg01139059	0.05776646	0.070883898	0.064982667	0.06143166	0.074458272	0.070091597	0.060603212	0.062843269	0.061021399	0.067522446	0.05777235	0.059481674	0.063893553	0.06214142	0.060428855	0.063221536
cg01139966	0.018554231	0.015605998	0.023027145	0.017422979	0.029975826	0.018562126	0.016798292	0.017043633	0.020306236	0.012010924	0.016907227	0.025116999	0.015960907	0.015243387	0.021113084	0.015728576
cg01140782	0.019598509	0.017404746	0.01856064	0.017999625	0.018053479	0.019471695	0.023359216	0.018600491	0.019251392	0.01948617	0.018309962	0.016631257	0.018289057	0.017420837	0.015541767	0.023438698
cg01141769	0.022598638	0.017970371	0.018842761	0.014465835	0.01780331	0.019052411	0.016682151	0.018703291	0.015707191	0.016965176	0.015321177	0.018426221	0.017767161	0.016369094	0.01148606	0.017819778
cg01143454	0.203910885	0.215487868	0.311704325	0.204024046	0.252843987	0.184353766	0.156307775	0.215235344	0.29394495	0.178416364	0.182789178	0.166681033	0.220770741	0.180535726	0.377741216	0.162483384
cg01144251	0.909523526	0.900890374	0.906582905	0.912002613	0.905213155	0.913487636	0.826352517	0.901636615	0.875183	0.899001862	0.918164245	0.832750425	0.928955692	0.893876545	0.905342065	0.886731322
cg01144286	0.016826923	0.020552021	0.021372494	0.023048385	0.020577735	0.038906021	0.015875362	0.026371314	0.02432116	0.018881203	0.028118984	0.021913449	0.026203505	0.029954555	0.02259574	0.029343504
cg01145389	0.025821236	0.018986416	0.021892457	0.017749769	0.014708899	0.016597207	0.012958477	0.013999212	0.016993095	0.015795676	0.02459671	0.019765651	0.015381819	0.012081092	0.017786289	0.014051955
cg01145396	0.908463292	0.894324097	0.92327204	0.913436221	0.884212135	0.910536362	0.882990848	0.933761985	0.891389373	0.865251243	0.881480236	0.866952315	0.905424895	0.891369964	0.883235247	0.871789527
cg01146980	0.007604435	0.01416298	0.010078365	0.007996312	0.00716826	0.008401582	0.006529922	0.004436834	0.006837886	0.006818114	0.007710897	0.007540163	0.005758286	0.008449817	0.007448805	0.007060536
cg01148741	0.718610535	0.665776408	0.61243295	0.604471981	0.578235682	0.614119148	0.555728144	0.589447064	0.596679115	0.467589742	0.615833327	0.517306373	0.598234723	0.623218338	0.549289965	0.638845278
cg01150454	0.007638362	0.011517847	0.010941281	0.00804256	0.018236656	0.013512469	0.009390797	0.007930288	0.008859673	0.010346	0.009180675	0.007058782	0.011792921	0.013372595	0.013336809	0.009480322
cg01151686	0.00490389	0.003975878	0.003825614	0.004566929	0.004186451	0.003477911	0.007621515	0.002612517	0.004167888	0.005370922	0.004955282	0.00567845	0.005108217	0.003273889	0.006525915	0.006152498
cg01151699	0.023754798	0.022369374	0.02753536	0.017400081	0.010719987	0.022824149	0.017997414	0.016548006	0.0177738	0.018678894	0.022502439	0.028769618	0.020593188	0.019505132	0.017331125	0.01819685
cg01152019	0.033108727	0.020822065	0.03160452	0.036784382	0.018958621	0.034675252	0.029922218	0.043360257	0.033431702	0.036577388	0.02981035	0.027154938	0.042145077	0.031854206	0.032646946	0.024271794
cg01152499	0.051449109	0.052502526	0.053730882	0.050398244	0.060446399	0.047055476	0.043282254	0.040762458	0.047407213	0.052689475	0.045809888	0.051840044	0.043450693	0.048656688	0.050715783	0.047459407
cg01154193	0.03879708	0.042843485	0.045496597	0.042948374	0.046257252	0.036271345	0.049687725	0.0457089	0.045483445	0.05087138	0.039505584	0.069188903	0.039285903	0.045276748	0.044747438	0.044450033
cg01154537	0.031044219	0.035798367	0.027903845	0.034110854	0.055591829	0.041367383	0.04534386	0.021005549	0.041475728	0.038701151	0.024176768	0.029654815	0.027561617	0.03292305	0.033719631	0.030807424
cg01154775	0.011944577	0.013510729	0.010687157	0.018093268	0.01205246	0.01218758	0.01984858	0.016857379	0.009249595	0.021142659	0.017917837	0.018250319	0.011423013	0.015432229	0.020418983	0.010042883
cg01155039	0.109494833	0.109835361	0.123407351	0.113119038	0.093723128	0.074575854	0.070106753	0.081525758	0.067112817	0.082438908	0.121456075	0.119414427	0.104875125	0.096197189	0.108108642	0.092698346
cg01160766	0.041117878	0.032614158	0.030299973	0.03144355	0.044603512	0.051257436	0.036085812	0.041540521	0.040140849	0.021035997	0.033894282	0.04284538	0.017385045	0.050622579	0.052093459	0.038913954
cg01161216	0.059591944	0.061113463	0.073007068	0.067511661	0.060624468	0.051138665	0.048640952	0.05650526	0.052254571	0.041504969	0.055923541	0.059642855	0.065294596	0.057305507	0.058312463	0.056516303
cg01161597	0.049886316	0.073841941	0.060753511	0.04789909	0.062215008	0.046026481	0.059488109	0.067955455	0.054227684	0.062389184	0.068553899	0.071181939	0.060553322	0.065087719	0.074169851	0.057551691
cg01161611	0.913918736	0.901885281	0.902033741	0.886667248	0.885895295	0.90294957	0.88404457	0.856637737	0.857734607	0.856986247	0.866348189	0.830565772	0.898712642	0.902775847	0.874507923	0.887554307
cg01166674	0.027954403	0.027992947	0.025760684	0.026456273	0.033724333	0.028039324	0.025021851	0.031438195	0.030680248	0.028138309	0.025636983	0.035458511	0.028937727	0.030645577	0.025645527	0.029508379
cg01168201	0.009704643	0.009310202	0.01102581	0.009374001	0.010165108	0.014646651	0.009159727	0.009542385	0.013045044	0.013976947	0.010112478	0.007082901	0.009467737	0.010190094	0.011109566	0.00826806
cg01169610	0.936460935	0.926785983	0.879548764	0.882338045	0.769272687	0.905728395	0.897966777	0.921174613	0.909053038	0.849970095	0.908037154	0.885651971	0.901932044	0.865407992	0.913492603	0.929183235
cg01169624	0.634125818	0.552739029	0.604125436	0.609899677	0.555035376	0.614761144	0.603242172	0.633182759	0.546425892	0.556763854	0.638575459	0.552799654	0.578450685	0.593216876	0.532218736	0.541151793
cg01169726	0.084837209	0.081439485	0.0686057	0.084819727	0.069694131	0.073240883	0.048076344	0.087286252	0.061669206	0.049111752	0.075503494	0.056997441	0.109317885	0.074327567	0.070805389	0.083056349
cg01169778	0.501698392	0.502364469	0.611637034	0.577050654	0.409403001	0.621815432	0.480194194	0.650456697	0.37644898	0.519928064	0.561380265	0.565261462	0.509624796	0.573814693	0.451515709	0.39660086
cg01171588	0.003997357	0.006084891	0.00322556	0.004539316	0.003519568	0.004983444	0.002602977	0.006287904	0.005121762	0.006832569	0.001077111	0.004951009	0.00632743	0.002261408	0.003573654	0.007699854
cg01171858	0.93437695	0.901233023	0.934325365	0.888397776	0.904806679	0.919352415	0.931719007	0.909478394	0.910910208	0.91955531	0.925304087	0.926533692	0.949398605	0.934271299	0.919325973	0.931039189
cg01172484	0.016028229	0.010809125	0.013257822	0.011949125	0.018694579	0.011791716	0.024233378	0.015224072	0.016948125	0.011747903	0.011116653	0.015076903	0.012429973	0.012673436	0.006914425	0.013069014
cg01172656	0.010620329	0.012016637	0.012382247	0.011936338	0.016963976	0.009208798	0.01097493	0.011152445	0.012537982	0.015439058	0.014054948	0.016281116	0.012638423	0.083301967	0.01603712	0.01055718
cg01172735	0.058133752	0.050760204	0.036423913	0.046123254	0.044242695	0.039807706	0.033469838	0.043739366	0.041616075	0.047952644	0.047235196	0.053177897	0.04630362	0.04495196	0.041137834	0.044956474
cg01172899	0.581551096	0.591357243	0.273962216	0.293957713	0.393158181	0.301037912	0.281993623	0.266587013	0.40306044	0.26936428	0.444669942	0.222759393	0.398968541	0.441060811	0.37047358	0.471905814
cg01172972	0.05423741	0.057269484	0.044018779	0.050027289	0.049273423	0.041402255	0.041339044	0.051090072	0.052790824	0.05089881	0.047739531	0.051400119	0.043736418	0.053856908	0.050586407	0.056628139
cg01173186	0.267684125	0.279187145	0.286437297	0.273019118	0.308811109	0.297218025	0.266447036	0.267852644	0.30939431	0.262465948	0.252536031	0.371683641	0.293253014	0.325790688	0.311880855	0.25178127
cg01173291	0.018873977	0.017847459	0.015491549	0.016042736	0.019807222	0.018277533	0.017431895	0.017072815	0.019157803	0.018810058	0.017307377	0.022435066	0.016906432	0.014755245	0.019858977	0.018023183
cg01176271	0.012608862	0.008253492	0.003352213	0.008226887	0.006426891	0.007427127	0.009544488	0.006274375	0.007674252	0.008709795	0.006367073	0.005699377	0.004235778	0.009389187	0.009204781	0.005753618
cg01177524	0.02384574	0.030468965	0.028474476	0.028185577	0.026860577	0.023706372	0.030213452	0.032163399	0.031184532	0.028837312	0.030199348	0.030392509	0.025497885	0.03407616	0.029634842	0.029187081
cg01177956	0.015898283	0.015658599	0.021872938	0.017363718	0.021657353	0.025016343	0.02077446	0.021763816	0.021710751	0.01879805	0.026364073	0.020430664	0.029289752	0.020196921	0.021169548	0.021152849
cg01182585	0.01075459	0.015008981	0.008874141	0.017593793	0.007700471	0.013442878	0.008292803	0.015335958	0.017332336	0.011078877	0.003909079	0.012835936	0.010374645	0.011887671	0.024888252	0.011137572
cg01182697	0.842330999	0.862032327	0.779748089	0.772988496	0.803757342	0.814181971	0.78651485	0.810823959	0.862891365	0.809081555	0.792808276	0.838466408	0.769902072	0.838017483	0.851388969	0.837108824
cg01182873	0.901923182	0.888026258	0.90939092	0.873827749	0.885831216	0.89071709	0.884837478	0.892440852	0.884212815	0.873020175	0.89343838	0.888150675	0.90113973	0.864497495	0.869605182	0.901882629
cg01183669	0.009977082	0.012327488	0.01437258	0.012782408	0.017369433	0.013131371	0.011730507	0.014389685	0.014519894	0.014883122	0.011976984	0.016718902	0.011951558	0.01551396	0.017096673	0.012219213
cg01184449	0.42633548	0.402834701	0.464304749	0.428417911	0.373850806	0.441044416	0.423068396	0.472943309	0.387996817	0.3842735	0.466771875	0.385085112	0.457071502	0.374725716	0.418313222	0.43078665
cg01184522	0.007610433	0.013179316	0.011495647	0.007272335	0.007227849	0.009576363	0.011679725	0.006201041	0.005847464	0.010585601	0.008938142	0.00813251	0.008919148	0.010401757	0.01312339	0.01337885
cg01185080	0.146299953	0.136236583	0.191357173	0.236791556	0.118016251	0.227110636	0.201878923	0.194485895	0.12500173	0.177117688	0.172167672	0.134926694	0.18516655	0.146335366	0.143543485	0.164250693
cg01185754	0.176413586	0.219614914	0.185333854	0.16910802	0.195274354	0.207265659	0.154802735	0.106560463	0.147295627	0.148936558	0.15698275	0.123371812	0.232675084	0.162090875	0.200542407	0.16064109
cg01186777	0.044856468	0.038273524	0.043281432	0.051333526	0.039836239	0.04811638	0.03230809	0.045406993	0.036804196	0.044332205	0.02595636	0.035356925	0.043080467	0.034385257	0.025493997	0.039086064
cg01190915	0.03066108	0.027535896	0.021116747	0.034203138	0.037883487	0.031596175	0.026943241	0.037433123	0.028831179	0.025479619	0.035994821	0.034577349	0.027577434	0.037271624	0.038286447	0.023051391
cg01191395	0.018815717	0.016165463	0.017373708	0.015117853	0.016973487	0.019185373	0.020061123	0.016635168	0.014409736	0.017986343	0.013681358	0.012103667	0.013351121	0.013397659	0.024120645	0.01518573
cg01192900	0.176646572	0.183745963	0.171444294	0.206194382	0.172609311	0.139248982	0.145618988	0.194620694	0.161390884	0.138096319	0.160232905	0.20531223	0.162936	0.194672371	0.177885217	0.153026402
cg01192952	0.476058445	0.516283413	0.691073989	0.714781934	0.699705601	0.664924642	0.699358263	0.698000044	0.530249676	0.7468133	0.558916642	0.740468439	0.627874016	0.598976653	0.711471572	0.542285689
cg01193293	0.65829951	0.591972664	0.687773903	0.599783627	0.518856513	0.702452008	0.460025997	0.621728541	0.59178811	0.509333644	0.610264422	0.517149415	0.639179795	0.642615852	0.479709831	0.658807558
cg01194444	0.995645741	0.992398628	0.994848393	0.994139116	0.995496873	0.995538492	0.994488046	0.995634278	0.993363147	0.993643539	0.992588136	0.996403255	0.994411986	0.99605702	0.997128149	0.993409784
cg01195014	0.068399168	0.058746914	0.038454095	0.047413908	0.044513297	0.054263268	0.033681169	0.037861938	0.046745296	0.040960431	0.067278146	0.043888497	0.058345953	0.048521867	0.037345528	0.04612948
cg01195053	0.022457467	0.017935018	0.020151861	0.014308734	0.013781624	0.021735763	0.018846826	0.018358322	0.022889821	0.015068018	0.023965681	0.025251335	0.02069466	0.014791495	0.012667729	0.020730217
cg01195127	0.026973497	0.042017469	0.035035673	0.033914778	0.032287961	0.029646441	0.030537333	0.039399932	0.045622811	0.025539258	0.030622614	0.031208297	0.034546062	0.034204166	0.031107938	0.037586862
cg01197831	0.864866006	0.875281401	0.849202445	0.867474595	0.871592311	0.862099506	0.852291667	0.857153213	0.851606727	0.859066424	0.864197386	0.864683672	0.878111848	0.883755774	0.885774213	0.865969969
cg01199721	0.041551053	0.03285563	0.029947692	0.025825406	0.027807173	0.025517526	0.023321703	0.025627307	0.02825837	0.029058519	0.038960085	0.028654118	0.041295562	0.031225107	0.027559772	0.041651989
cg01200060	0.048559077	0.034996276	0.038849813	0.05044348	0.041066064	0.024371818	0.032217754	0.045362382	0.039566959	0.027172247	0.047523286	0.033963359	0.040003551	0.032882781	0.03939098	0.028577118
cg01200177	0.458034404	0.513613851	0.477383036	0.362994591	0.449146217	0.43264567	0.439084471	0.385235477	0.477628569	0.400198509	0.362835754	0.431142999	0.464284799	0.397608118	0.427972726	0.493275039
cg01204271	0.015303108	0.021558654	0.021653538	0.021665656	0.020747558	0.015625253	0.021408022	0.01724004	0.02625532	0.009093855	0.019278247	0.026547666	0.030751635	0.015776695	0.024674061	0.013184616
cg01204439	0.122637069	0.189816093	0.088128073	0.127099156	0.075524048	0.055808418	0.057915589	0.066162958	0.065774513	0.077427853	0.11226519	0.122332613	0.068889336	0.067593812	0.101571598	0.071057289
cg01204985	0.845044863	0.817941346	0.868475888	0.880863806	0.850668242	0.848735968	0.851074186	0.812482578	0.832369669	0.857614895	0.836417938	0.870310414	0.867557468	0.824583115	0.854470449	0.827352522
cg01206472	0.010141369	0.009384558	0.008333536	0.012062295	0.009987844	0.007931759	0.009187571	0.012502788	0.011712089	0.009753649	0.010932016	0.011460848	0.009566016	0.010607716	0.008127071	0.008814734
cg01206970	0.968026534	0.963550118	0.942025901	0.927580487	0.91262608	0.947477199	0.937409177	0.963709076	0.937249049	0.912454128	0.917765986	0.92227223	0.95959064	0.921248038	0.941623588	0.96766252
cg01211097	0.295317596	0.329645604	0.35362041	0.343412239	0.32061369	0.398868247	0.340812295	0.346958195	0.332652278	0.320315506	0.292454902	0.375878851	0.274949388	0.315924287	0.348379264	0.276851869
cg01214209	0.579884023	0.56294381	0.562714706	0.563155646	0.542546832	0.56489699	0.557883368	0.571007764	0.555203031	0.544348799	0.520812848	0.544294573	0.556993081	0.536486813	0.54424458	0.571503266
cg01214321	0.012586132	0.010314495	0.008209032	0.013763275	0.00583152	0.009483055	0.007128297	0.00994837	0.006355638	0.009047884	0.004413926	0.007032403	0.00708808	0.006724184	0.005513377	0.01002064
cg01214847	0.91919493	0.900511692	0.907921399	0.898905779	0.890585683	0.895976353	0.880065301	0.908690936	0.922547968	0.899391864	0.893007639	0.881214389	0.894066952	0.889870454	0.857334226	0.840424987
cg01215061	0.953550313	0.956166624	0.936591614	0.961652514	0.963261474	0.948126175	0.908783782	0.951398831	0.936404774	0.935521906	0.949931675	0.943118534	0.952332868	0.953239202	0.939174739	0.93747414
cg01216369	0.976511219	0.97746017	0.986863966	0.978652723	0.962843708	0.990214886	0.984445072	0.975005434	0.974422177	0.983015672	0.980022444	0.979201112	0.981220525	0.988078604	0.983650661	0.976886387
cg01220033	0.022431933	0.029929999	0.024819227	0.022913513	0.029668745	0.025643877	0.025699499	0.024260093	0.027093068	0.024690327	0.02365294	0.02971657	0.030511814	0.026204241	0.029745891	0.023451577
cg01221484	0.034373321	0.02843412	0.029871593	0.030676128	0.037744568	0.02709159	0.025371341	0.021645487	0.039152563	0.020674566	0.022717893	0.029961405	0.019467611	0.030475618	0.035021678	0.044939753
cg01221637	0.013808176	0.020888069	0.0163965	0.017075467	0.018196695	0.018364891	0.022751043	0.020448318	0.024028685	0.017003777	0.019796734	0.023787154	0.017686469	0.018838816	0.019849102	0.014003728
cg01222684	0.151444006	0.276529152	0.152068404	0.2280812	0.237131605	0.269437022	0.104609975	0.101936884	0.149373799	0.116271082	0.094661645	0.186137428	0.148743357	0.155452003	0.106775419	0.108114815
cg01226811	0.059153506	0.059682247	0.059295013	0.061966571	0.055941239	0.058256217	0.063627045	0.06229253	0.057120651	0.048367797	0.056608325	0.073038207	0.057545938	0.063452324	0.062600296	0.056812384
cg01226883	0.019849953	0.027970454	0.02891246	0.019913828	0.024291094	0.018266047	0.023174966	0.017288865	0.015867878	0.017245156	0.020012288	0.021489827	0.022370195	0.026000126	0.011549698	0.019383009
cg01227519	0.904690199	0.837754009	0.860996317	0.896961899	0.857573546	0.870189596	0.879534601	0.886614071	0.829189369	0.893128499	0.908517225	0.893534312	0.877451518	0.858212992	0.84342902	0.884492703
cg01227741	0.966600371	0.972564677	0.961329307	0.945140608	0.962182475	0.960607484	0.961919857	0.965822195	0.959074116	0.961011987	0.955572102	0.972356763	0.957730184	0.964431586	0.961650243	0.965329582
cg01228636	0.047643424	0.04673381	0.046256032	0.045280847	0.054675799	0.052228179	0.047917918	0.045170248	0.04736807	0.046727734	0.051574746	0.050226961	0.051261356	0.045524266	0.050342166	0.04345857
cg01228667	0.018859083	0.014772092	0.018122818	0.015846796	0.018001913	0.016456995	0.019379863	0.020885898	0.01878347	0.018617515	0.019763373	0.016243641	0.015669779	0.019407754	0.016592457	0.016943513
cg01230160	0.05410499	0.050895056	0.045979254	0.056847983	0.058112358	0.04952979	0.045982279	0.046418515	0.047049124	0.043112789	0.05521635	0.051945766	0.057678215	0.052183062	0.05130216	0.04444239
cg01231779	0.03756949	0.036984934	0.055281719	0.03686417	0.036932276	0.046284892	0.029725437	0.050534537	0.038610288	0.036713922	0.036121851	0.036882654	0.038334097	0.032000503	0.053130133	0.042327221
cg01234063	0.022271809	0.025014963	0.024462434	0.030630588	0.028502825	0.042256579	0.026285594	0.02576381	0.024051093	0.027379182	0.028114228	0.018878748	0.024927479	0.024280095	0.027204296	0.029289737
cg01234133	0.110013281	0.073826374	0.155727219	0.243226499	0.132958295	0.179822969	0.104962576	0.147122372	0.115281583	0.105990488	0.232016091	0.122121365	0.155325196	0.159386187	0.127176217	0.133878583
cg01236137	0.018817359	0.029335372	0.026096352	0.037248201	0.018164147	0.037060903	0.017304246	0.032157426	0.01846624	0.025103357	0.031949362	0.015730887	0.024927061	0.023375264	0.022204103	0.01552831
cg01237132	0.945106953	0.93274688	0.939599034	0.925854502	0.936794969	0.926759051	0.925252194	0.929243169	0.925148136	0.933889082	0.93752957	0.921922316	0.936732669	0.937850061	0.905609855	0.935133051
cg01240931	0.083915503	0.090174524	0.150323888	0.165334683	0.087072575	0.136074698	0.106709998	0.15737122	0.096630067	0.125094888	0.095543313	0.0823523	0.097711759	0.096722707	0.0977143	0.107890378
cg01241375	0.041914797	0.07448373	0.059475543	0.049603201	0.067941538	0.07078975	0.045562035	0.042990813	0.053019558	0.042494741	0.042366466	0.05834806	0.04490532	0.034814102	0.034863069	0.050190969
cg01241836	0.022460427	0.022488191	0.021415371	0.024116109	0.029868034	0.020831145	0.024831803	0.02818275	0.029069912	0.026073496	0.019716388	0.025867075	0.029783725	0.023546333	0.024685211	0.022707358
cg01242619	0.172776691	0.176331884	0.212380826	0.164077892	0.12222494	0.200117279	0.17766319	0.21281116	0.139268147	0.16320068	0.198323523	0.135510387	0.166515687	0.17579555	0.134730158	0.174693114
cg01243790	0.940180214	0.918563383	0.916692373	0.935727697	0.948869039	0.928768297	0.929538744	0.934310802	0.94207181	0.920183951	0.918320579	0.946262984	0.935945334	0.93783889	0.933328542	0.923241931
cg01244871	0.016034661	0.019053131	0.015342204	0.014413951	0.014670334	0.017344693	0.016894505	0.016960196	0.014407577	0.016356513	0.013554207	0.018405016	0.011688929	0.016311581	0.014295147	0.018511019
cg01245595	0.011464123	0.016644588	0.014611539	0.021998968	0.02131631	0.008996792	0.008261384	0.012002932	0.019092834	0.014826138	0.013407754	0.017823233	0.008867666	0.012292048	0.009985669	0.018131153
cg01245656	0.015306645	0.013674645	0.011923919	0.013958489	0.011821145	0.008702848	0.01326431	0.013808164	0.011830601	0.017734404	0.016908336	0.01410822	0.013409055	0.014287051	0.018192833	0.015091347
cg01246254	0.10479276	0.10065423	0.090447982	0.083341907	0.082756491	0.096445562	0.077745646	0.070533495	0.075804062	0.07786456	0.083876205	0.082014376	0.09530607	0.083959669	0.070339616	0.071650935
cg01246405	0.171305433	0.161100917	0.14504076	0.162442203	0.150968606	0.154645024	0.128676823	0.156718782	0.155578678	0.148388805	0.150385154	0.148719069	0.154896046	0.165840458	0.172180195	0.171818258
cg01248426	0.914290708	0.922699908	0.926650765	0.933982023	0.916912187	0.923899255	0.899503925	0.921332464	0.897112646	0.893706898	0.916980555	0.909656289	0.928050949	0.908527074	0.897595401	0.911090543
cg01249910	0.050396877	0.050069716	0.039101449	0.043971795	0.043804479	0.050687874	0.050022752	0.044069535	0.054215276	0.03654587	0.039977189	0.051148564	0.04601956	0.052031044	0.043641664	0.052457273
cg01251255	0.008648035	0.005957018	0.006813303	0.012400267	0.008237818	0.007428969	0.004427824	0.008789024	0.005355102	0.006456149	0.010356785	0.004388914	0.009896898	0.007322986	0.00490268	0.004859116
cg01252496	0.289458181	0.246661057	0.347910584	0.300186343	0.26229124	0.289989717	0.285586125	0.335017415	0.273908779	0.297389034	0.232686142	0.294385481	0.282260212	0.216102942	0.226566124	0.238651442
cg01253107	0.009637361	0.013047845	0.014409734	0.010063896	0.016679952	0.013581879	0.011064821	0.013615701	0.013395313	0.013004904	0.01374145	0.016584099	0.018726075	0.016895158	0.006827817	0.017970144
cg01253545	0.06700007	0.066204273	0.037735361	0.043112518	0.080594582	0.063298682	0.046732632	0.050315269	0.06866483	0.037557227	0.0555121	0.072752108	0.037884535	0.062352974	0.037445718	0.058520961
cg01254459	0.007918998	0.01179311	0.008164738	0.01413444	0.012138611	0.007549289	0.008835459	0.007041412	0.00635709	0.013125507	0.006765888	0.00640067	0.011377315	0.011745609	0.00466616	0.011183478
cg01254505	0.531446942	0.518703228	0.389812665	0.441078972	0.47773986	0.400230456	0.299137197	0.379201081	0.441428341	0.309717328	0.472495531	0.373649134	0.522584914	0.451725151	0.342846389	0.366644873
cg01255349	0.050070735	0.054783173	0.050685377	0.058935255	0.067994202	0.063058073	0.060802913	0.055491094	0.064004201	0.065320171	0.059267426	0.057116582	0.061346033	0.057406545	0.041135329	0.05876745
cg01255591	0.745034387	0.696102599	0.785968351	0.781048357	0.794638966	0.798195579	0.813893612	0.719364272	0.711714227	0.807317346	0.720492929	0.763884033	0.743850682	0.754772552	0.766523816	0.725935185
cg01257202	0.013258283	0.023340281	0.013037103	0.017543845	0.018293657	0.019025306	0.024132002	0.02004279	0.015748254	0.023313216	0.027927654	0.02600337	0.018144316	0.021784051	0.020304462	0.012789765
cg01259619	0.003300267	0.006864247	0.003414916	0.002684632	0.004016396	0.006745754	0.004821133	0.007202992	0.004288629	0.005284254	0.003898147	0.006174078	0.006220854	0.005167068	0.005657528	0.004845076
cg01260219	0.853897629	0.841954588	0.818400001	0.83094211	0.828920902	0.844031689	0.758741151	0.816118266	0.798242366	0.719273373	0.817619166	0.756805001	0.854868906	0.852057069	0.777345633	0.83454899
cg01261503	0.194960407	0.185114306	0.167170395	0.17185604	0.159114455	0.178816433	0.159877435	0.163207379	0.171148297	0.129463329	0.170534104	0.137086928	0.184223137	0.165056174	0.171987181	0.207666104
cg01261535	0.004586131	0.003737056	0.006193347	0.004020556	0.004388173	0.00312588	0.005411488	0.005623545	0.009471424	0.00846592	0.009113027	0.002893091	0.004341348	0.008869885	0.003380031	0.010157984
cg01262913	0.062456245	0.069567624	0.099441771	0.092458151	0.072214678	0.095325063	0.079883415	0.174107169	0.069434501	0.113474239	0.083932658	0.069457706	0.070995401	0.076446162	0.071901294	0.07549886
cg01263716	0.030792255	0.030611299	0.023964283	0.022404561	0.028345948	0.026029644	0.019591765	0.023976987	0.025989272	0.019662797	0.038890917	0.025140461	0.026294183	0.024268424	0.018943776	0.029138987
cg01264826	0.030363968	0.032110873	0.03076248	0.027693897	0.033161101	0.031889608	0.029431459	0.030667216	0.030897398	0.029556765	0.028355494	0.029191859	0.029697848	0.029901083	0.032995443	0.035197992
cg01265637	0.942039771	0.934397789	0.935427406	0.931708195	0.926798046	0.930074675	0.921858946	0.924779809	0.92801952	0.911461373	0.936162005	0.917404235	0.943320352	0.92783382	0.920865168	0.935658595
cg01267315	0.056845969	0.031720008	0.06866151	0.085875276	0.064069348	0.082772003	0.051153649	0.049508648	0.048118428	0.070613736	0.068414775	0.057281591	0.06379589	0.05596058	0.066287693	0.072958565
cg01269048	0.840258188	0.805350543	0.804601622	0.767693837	0.866951463	0.774248193	0.817708195	0.840491187	0.789269183	0.801446587	0.757128468	0.791263984	0.768498235	0.7745889	0.76467877	0.73516913
cg01269795	0.313040049	0.341570882	0.351187417	0.359946226	0.402372279	0.334041989	0.408818661	0.33084603	0.40457168	0.4387143	0.34351219	0.524005527	0.360444967	0.410158437	0.430769082	0.33051026
cg01272601	0.019797307	0.010973522	0.0215409	0.023139125	0.022315058	0.017681743	0.011738731	0.016189398	0.02166377	0.01981551	0.018550188	0.00743867	0.018503461	0.019484463	0.02226516	0.024485869
cg01273150	0.013804355	0.012327018	0.018501366	0.014523042	0.030325511	0.021472924	0.012909392	0.022679483	0.011584458	0.015016823	0.006828067	0.020329796	0.00590016	0.012830137	0.012992589	0.024432875
cg01274324	0.983657177	0.981207953	0.983343547	0.986240444	0.985363752	0.979524185	0.979515248	0.987125117	0.978888778	0.97272679	0.976613115	0.987414032	0.980705473	0.992262655	0.982737429	0.985578937
cg01274660	0.311830776	0.21161052	0.197033269	0.305284512	0.230794265	0.182132621	0.113792674	0.160324022	0.154907009	0.090599392	0.277083279	0.082925389	0.223236054	0.205718654	0.09843815	0.200689893
cg01275830	0.824923342	0.83324323	0.744996487	0.682601177	0.687741392	0.771489141	0.760441747	0.840974556	0.833640048	0.744388436	0.780873287	0.746005035	0.767657387	0.72116251	0.783191262	0.831720326
cg01277844	0.020950462	0.026365367	0.026239152	0.020504522	0.025864382	0.029998306	0.024963219	0.033070927	0.025587282	0.024096717	0.021735714	0.027240716	0.027916038	0.023880865	0.025641407	0.033537716
cg01278291	0.879773604	0.831189778	0.828358211	0.814578074	0.848905999	0.853084538	0.816173167	0.837901201	0.844249001	0.78136997	0.889007783	0.767382124	0.88161831	0.864645892	0.868731197	0.825806858
cg01278696	0.022272185	0.026467102	0.026122525	0.022380084	0.027223484	0.026789451	0.026381106	0.025114125	0.027365606	0.021408938	0.02460989	0.024071343	0.021998308	0.019956108	0.024914686	0.025470648
cg01280080	0.189508539	0.169271573	0.206171115	0.212269252	0.173561301	0.224755427	0.178963383	0.214380839	0.180995305	0.190246585	0.14256746	0.216276078	0.181094756	0.195057023	0.173656849	0.228639387
cg01281797	0.076781192	0.082847269	0.091173562	0.096421879	0.104608623	0.092506617	0.077810845	0.071270159	0.094806262	0.07602514	0.082936348	0.09281426	0.074822732	0.108007825	0.111809428	0.089828635
cg01281904	0.729663298	0.728273392	0.7110557	0.754769706	0.702972498	0.734712007	0.691084752	0.734668956	0.732905514	0.639596367	0.805541269	0.750050761	0.794562207	0.725262913	0.748168743	0.805455291
cg01282074	0.018734329	0.013488521	0.016041758	0.019218832	0.019620391	0.024199293	0.019531816	0.026251221	0.015015798	0.011754857	0.009496529	0.014624351	0.017402824	0.020751389	0.028911494	0.013592965
cg01282432	0.01841191	0.015710177	0.019390125	0.024683291	0.022231159	0.018889132	0.022292224	0.01818205	0.022144109	0.021037031	0.025456249	0.017064324	0.017885829	0.018979832	0.020019323	0.015781958
cg01283289	0.191502497	0.169431765	0.190396721	0.256922593	0.199995411	0.159859139	0.121763299	0.156548338	0.110003621	0.124030201	0.21073166	0.12537349	0.236530139	0.194830366	0.17791309	0.174147909
cg01284306	0.106848282	0.085348911	0.102836121	0.111075282	0.120677301	0.100017961	0.092777396	0.136159174	0.090399846	0.110740654	0.101974074	0.0976279	0.104932466	0.119801538	0.115829004	0.09679425
cg01284619	0.138649958	0.124007354	0.163133076	0.171438379	0.177547468	0.157494299	0.126870327	0.141159202	0.145814912	0.157442742	0.144973741	0.243421677	0.153475129	0.16228445	0.157984599	0.131858196
cg01288067	0.025979166	0.021454786	0.017130493	0.022107999	0.018466373	0.015944754	0.015470239	0.020886453	0.022283637	0.018309197	0.015042492	0.020296204	0.015729738	0.022289653	0.015923355	0.016287578
cg01288089	0.843619572	0.774735957	0.594744965	0.694505125	0.740339038	0.573898705	0.594158011	0.497010142	0.717394719	0.58334989	0.773511702	0.587195191	0.822467343	0.76396697	0.692504084	0.723835275
cg01288598	0.118339882	0.140832769	0.058925055	0.071644878	0.053577017	0.064807138	0.044247822	0.047581196	0.052145145	0.049879911	0.068524213	0.049128532	0.080570302	0.078625191	0.056340588	0.089862279
cg01289103	0.121015114	0.10614336	0.124756314	0.085234952	0.07794032	0.157682585	0.130921528	0.14239602	0.064551845	0.099059686	0.104595885	0.109011906	0.109549264	0.082775078	0.178552337	0.079722032
cg01291404	0.017037446	0.01487806	0.014483816	0.017413821	0.015075176	0.013338027	0.012999736	0.023913372	0.014557686	0.011451255	0.013991603	0.008258161	0.020052318	0.019704229	0.014694622	0.017432034
cg01292265	0.017882083	0.021408426	0.015398161	0.020155072	0.023260853	0.020745014	0.025092106	0.021055587	0.021696477	0.017995183	0.022045977	0.019724521	0.016961841	0.02052036	0.021929675	0.028537005
cg01293143	0.548552628	0.532637326	0.547723777	0.533271618	0.551235518	0.522290337	0.471544773	0.570510134	0.517066359	0.521262098	0.519807499	0.521681601	0.541431195	0.52452069	0.509276009	0.522807422
cg01293647	0.025264959	0.028885257	0.026505937	0.024290386	0.014798812	0.019111845	0.021852134	0.032909236	0.020917081	0.017689401	0.022193386	0.014064767	0.017747279	0.020290224	0.018640164	0.03793521
cg01294695	0.029195377	0.080779443	0.081004053	0.098220975	0.074823668	0.053465846	0.047765621	0.06305734	0.042253667	0.05422481	0.114720907	0.047917252	0.092257724	0.062515998	0.038840008	0.055772665
cg01294702	0.533437559	0.515693529	0.382920755	0.339370856	0.464656134	0.421662141	0.362879779	0.365136208	0.449603506	0.424104345	0.38147098	0.483383966	0.506314213	0.50766831	0.406255596	0.510889855
cg01295203	0.068663134	0.081788991	0.091157472	0.065529918	0.05659419	0.045778116	0.035655988	0.053398137	0.034776786	0.040539456	0.040882366	0.040341139	0.064410718	0.035205995	0.032743476	0.070396623
cg01297972	0.974498234	0.979003056	0.972440585	0.975563881	0.977554867	0.97091419	0.972369816	0.981192714	0.973507755	0.964615736	0.972735569	0.970099023	0.97471347	0.974730999	0.980694682	0.969528034
cg01299496	0.036511472	0.035019071	0.036104511	0.032860318	0.040920798	0.030321934	0.036163576	0.034954128	0.02299371	0.031035623	0.033057225	0.039064028	0.038266176	0.026845007	0.035613929	0.033150209
cg01301664	0.050322829	0.034673165	0.033286941	0.036742121	0.040713841	0.036400326	0.032645482	0.049439245	0.041447177	0.038583998	0.038416431	0.039657407	0.037736679	0.038783269	0.043000636	0.036263618
cg01302245	0.780560489	0.729333566	0.493084697	0.474482034	0.57615732	0.556513625	0.628434021	0.53509942	0.627760703	0.609037145	0.647819143	0.606235631	0.599174188	0.663231721	0.720390204	0.666966475
cg01305421	0.264602756	0.270134293	0.199287295	0.226679479	0.230211972	0.253154009	0.280505339	0.177619191	0.293246525	0.271622219	0.265090844	0.267569917	0.222781786	0.234239508	0.285605039	0.229419038
cg01305547	0.88815565	0.865367343	0.837264711	0.866333713	0.839033473	0.899605031	0.849071959	0.874289778	0.869459816	0.85992201	0.86374341	0.88623288	0.906404678	0.851411325	0.904139237	0.82998542
cg01305625	0.812533083	0.794836809	0.683339682	0.694804237	0.729995123	0.665708806	0.705743721	0.643414714	0.738084759	0.713782689	0.753400429	0.609326376	0.784541576	0.753411781	0.750156514	0.758776211
cg01306510	0.011660669	0.008886071	0.016305628	0.006919215	0.008999247	0.007725653	0.007786821	0.010673896	0.008082509	0.011153597	0.009973155	0.006219991	0.010036038	0.009017193	0.011346574	0.013018491
cg01307730	0.929595128	0.931849155	0.940903369	0.927057445	0.929851002	0.933902836	0.941309938	0.940109718	0.939704879	0.927161811	0.938023955	0.932879477	0.937565294	0.934950814	0.937988578	0.944980966
cg01308501	0.016298514	0.009710061	0.01171636	0.024683215	0.013849279	0.013619043	0.016809566	0.011038133	0.013067803	0.016428613	0.014798128	0.020059587	0.014402605	0.014926518	0.02019041	0.011951499
cg01308601	0.063293108	0.062850114	0.1062019	0.093868814	0.068014323	0.096514807	0.054152269	0.042472045	0.075450141	0.044155889	0.05249053	0.061864602	0.081892545	0.063567054	0.061009808	0.061031271
cg01309152	0.871545814	0.906110413	0.791235813	0.741424271	0.740565463	0.8004598	0.798293996	0.862594092	0.818633062	0.757266746	0.820694227	0.73944478	0.806895694	0.786539176	0.780841897	0.849140045
cg01309153	0.861089781	0.813573285	0.855282898	0.851139806	0.853796377	0.875323547	0.884975277	0.894332582	0.804609653	0.872793656	0.810459873	0.842088936	0.856058018	0.82168941	0.873133502	0.871939567
cg01309671	0.043501243	0.047058149	0.048612108	0.041286627	0.043334	0.045921465	0.046522703	0.041127706	0.044415145	0.041470602	0.044442382	0.043820826	0.045151318	0.047435533	0.047832644	0.047683681
cg01311051	0.136169121	0.095332218	0.102753812	0.100282837	0.126710532	0.0918268	0.107728042	0.12284596	0.071034959	0.118150479	0.118110621	0.066283659	0.06448708	0.110301271	0.139265322	0.181103668
cg01311285	0.034291663	0.037237305	0.032831145	0.030364088	0.037345299	0.046239911	0.03753105	0.030123403	0.043588778	0.035473509	0.032216893	0.035040153	0.033427589	0.035148678	0.034051921	0.042484642
cg01313514	0.048206577	0.034097779	0.039905215	0.044291129	0.033632121	0.027505818	0.035422053	0.041459959	0.043770655	0.036905054	0.039294406	0.035691427	0.040729911	0.041504518	0.029414024	0.040466292
cg01313949	0.958570308	0.957432472	0.975734959	0.96758	0.952956074	0.961942495	0.961872076	0.958444957	0.954599037	0.950874398	0.951240462	0.969126391	0.962138584	0.960444959	0.962670997	0.95342315
cg01313966	0.030578061	0.01983735	0.023313069	0.020343438	0.02247277	0.02133345	0.02686939	0.034157551	0.020432835	0.021491434	0.027419838	0.027813111	0.020255747	0.020497526	0.01794249	0.022296384
cg01316071	0.968288185	0.977949747	0.981443545	0.975741176	0.963155467	0.969785406	0.965113424	0.970621175	0.976352999	0.961625221	0.964378766	0.965461035	0.973846276	0.969912746	0.964992472	0.954014293
cg01316516	0.018239153	0.022173112	0.015358649	0.016990429	0.024731136	0.015228733	0.065787659	0.020327817	0.020469935	0.020383811	0.022320617	0.021668527	0.023281937	0.063308863	0.033129499	0.03115934
cg01316789	0.0217718	0.021726007	0.023558827	0.02279782	0.029568336	0.023217437	0.015512669	0.011466312	0.013449828	0.011978927	0.0106378	0.016174588	0.014877227	0.019638317	0.020138518	0.012383692
cg01316819	0.029978387	0.025667204	0.02360688	0.028025439	0.024501819	0.021721707	0.027269692	0.027930503	0.025024881	0.027044035	0.02642906	0.02846381	0.030475622	0.036944576	0.033731176	0.020720597
cg01318557	0.394986712	0.341810632	0.560635575	0.534443143	0.429734518	0.566401247	0.578171908	0.652824358	0.401346957	0.46167564	0.385162601	0.508506936	0.40955461	0.461774337	0.461376136	0.384817092
cg01320040	0.05304251	0.035440947	0.046686975	0.048509429	0.038163274	0.034445412	0.031488049	0.056096619	0.03985999	0.039071287	0.037339119	0.045887708	0.041385558	0.042126456	0.03770306	0.035342668
cg01320361	0.020083536	0.014574592	0.016194746	0.017696747	0.016000056	0.018112842	0.01519298	0.010934264	0.012142712	0.010476021	0.016209399	0.017567009	0.01662885	0.011490286	0.023168293	0.013205674
cg01320507	0.40451564	0.350392218	0.586174373	0.598807021	0.545527736	0.655667701	0.565005844	0.651074488	0.493737999	0.594823139	0.432581977	0.598242291	0.496415599	0.494515597	0.481671357	0.468284619
cg01321151	0.528780908	0.496285773	0.541711026	0.49217153	0.423911775	0.469527673	0.446862066	0.495311459	0.492128015	0.510318459	0.515957129	0.483080858	0.536501391	0.514992418	0.492483448	0.508104508
cg01322079	0.038058287	0.04387506	0.026567503	0.021154729	0.020222952	0.026769036	0.017253098	0.02836073	0.027082384	0.019289762	0.025757652	0.015945809	0.026401124	0.029061797	0.012015509	0.025504868
cg01322134	0.011593239	0.008718945	0.013307947	0.009491153	0.016431098	0.015361635	0.010636233	0.012635381	0.01258382	0.016089569	0.010997292	0.009905447	0.013313346	0.010596779	0.019666644	0.011690768
cg01322897	0.006797	0.008697818	0.008589413	0.008955812	0.009065511	0.011453575	0.007384164	0.006675058	0.010169018	0.009927594	0.011058897	0.006361023	0.008264488	0.007416572	0.005935687	0.006459697
cg01324261	0.212921816	0.193379499	0.392677228	0.399492324	0.386353573	0.429813457	0.398300805	0.483032957	0.293269675	0.418302598	0.281766367	0.298352815	0.324709905	0.274163538	0.374313024	0.217575097
cg01325515	0.957020386	0.953364093	0.949183733	0.94910453	0.956018555	0.95978762	0.950795996	0.9513397	0.940693833	0.94474574	0.944648528	0.946532389	0.957531843	0.95119518	0.962371984	0.953168128
cg01328164	0.011494545	0.01154144	0.008566694	0.008567655	0.008248875	0.011677546	0.009561432	0.01073103	0.014689563	0.010265519	0.008135366	0.011219701	0.009991511	0.010297527	0.017065082	0.015936754
cg01331554	0.00650674	0.003467857	0.008950384	0.003254605	0.006291711	0.00317851	0.006000258	0.006205005	0.002862775	0.006918329	0.00778417	0.00503698	0.006632755	0.005174278	0.003478308	0.005821983
cg01333011	0.656918306	0.67611351	0.618161172	0.61413962	0.621056387	0.548589353	0.474917537	0.578028766	0.554393571	0.440150884	0.650961645	0.503279016	0.645894896	0.573633795	0.539807744	0.654657885
cg01333131	0.084366174	0.107140616	0.108805151	0.10147553	0.085160976	0.095597406	0.055370964	0.06242019	0.092665946	0.048739314	0.050138354	0.069017142	0.062619958	0.07249942	0.064350164	0.12610633
cg01333619	0.01301316	0.01047318	0.013234482	0.017886191	0.012168831	0.010643848	0.011812376	0.006966432	0.00846055	0.011027859	0.008404054	0.013029674	0.009560449	0.012963274	0.011847806	0.013991507
cg01333788	0.877062182	0.878899505	0.786440521	0.831762627	0.857506812	0.836247664	0.778328476	0.787327096	0.857173626	0.8068517	0.838527291	0.77822481	0.847952002	0.857411414	0.851945866	0.872693436
cg01334437	0.016281024	0.010591216	0.010784751	0.008256453	0.01038228	0.007535351	0.017160041	0.008947727	0.013097026	0.013832878	0.014480887	0.01757159	0.019100827	0.014988117	0.014069495	0.020242111
cg01335367	0.419983995	0.325891007	0.333264871	0.393177824	0.44582171	0.467042324	0.461026096	0.326041529	0.454783093	0.387252901	0.334654282	0.471992394	0.327663207	0.353852902	0.433085536	0.528247079
cg01337047	0.748680065	0.716094706	0.68216738	0.714534982	0.773096051	0.744163893	0.658683217	0.516816371	0.692787052	0.602482394	0.760439315	0.725872915	0.76052666	0.705004778	0.761123984	0.69364644
cg01340005	0.0220403	0.015684065	0.02310372	0.032325965	0.019329705	0.024557997	0.01047322	0.024208519	0.012562849	0.015499897	0.019451046	0.014505099	0.030721096	0.021157251	0.019985608	0.023159578
cg01342792	0.92843082	0.933010503	0.927087124	0.922720159	0.923556794	0.931399435	0.920019966	0.931250901	0.926597614	0.90248565	0.931062569	0.925705792	0.920989757	0.916777121	0.905325505	0.928383502
cg01343729	0.03542923	0.032716649	0.033214371	0.032152107	0.029802883	0.04521073	0.02803457	0.043702139	0.041938019	0.029757798	0.039357766	0.035489957	0.024290135	0.033659597	0.036937637	0.03234129
cg01344171	0.725932373	0.69526922	0.65560238	0.610562785	0.654602621	0.528898007	0.373526337	0.727950015	0.556510373	0.383060741	0.641347914	0.28942194	0.742426998	0.69360847	0.600259108	0.700675415
cg01344452	0.059236017	0.07103343	0.036096913	0.069644282	0.021815748	0.042711265	0.03093323	0.043230552	0.043915739	0.02047816	0.038319594	0.034501547	0.039970841	0.041393595	0.042250552	0.071496407
cg01344518	0.706602927	0.697053426	0.721035868	0.720199964	0.703774977	0.711944747	0.693398911	0.745236754	0.697573106	0.688401775	0.706329818	0.682404796	0.690980567	0.678220453	0.667808545	0.71465878
cg01346152	0.694905492	0.64877128	0.475340674	0.484773841	0.524140891	0.416803185	0.474777605	0.425193127	0.594845535	0.425745481	0.643989636	0.52080477	0.563210497	0.556203451	0.5080751	0.605031022
cg01346589	0.01401958	0.017787331	0.012949219	0.015754531	0.021003584	0.013161485	0.019509293	0.022914614	0.017979988	0.02387993	0.030477745	0.017343056	0.015277255	0.02182861	0.028676037	0.021532868
cg01346718	0.241762534	0.2318786	0.357919503	0.304504148	0.273788108	0.365897236	0.316373443	0.414520531	0.301663822	0.393028561	0.276335133	0.365649277	0.195539605	0.284298494	0.31526242	0.21792851
cg01347719	0.983363892	0.983478242	0.989267693	0.989168628	0.978550951	0.984645143	0.985477694	0.991396569	0.986383587	0.984089108	0.986869476	0.984444054	0.99015123	0.982791034	0.986154551	0.986891349
cg01348086	0.642632515	0.632462259	0.57977723	0.557642967	0.624302883	0.586021886	0.602539487	0.578141359	0.619997373	0.589110712	0.627868643	0.597312089	0.63236233	0.630358769	0.607304766	0.60703302
cg01348757	0.847961631	0.842854737	0.841739404	0.835239753	0.803512244	0.783107574	0.831168777	0.881372851	0.840967495	0.839405357	0.840612487	0.846958073	0.865790111	0.853318168	0.807121535	0.840478489
cg01350700	0.006122337	0.005095713	0.009768621	0.011874128	0.004947239	0.006105364	0.007126272	0.008251811	0.011745998	0.00706049	0.019364501	0.010335968	0.016426881	0.005420181	0.002872355	0.004837794
cg01351032	0.566825541	0.471676135	0.615722425	0.650956887	0.644172864	0.692784894	0.628888405	0.644620344	0.519736687	0.61563959	0.579516644	0.602100556	0.633215244	0.604420858	0.531603323	0.567887006
cg01352108	0.121567824	0.108784798	0.142135703	0.104336368	0.061989554	0.100072149	0.080866387	0.210856239	0.12395086	0.086136786	0.102081242	0.156027346	0.090095238	0.104796099	0.086804891	0.110256222
cg01352882	0.01158555	0.012643739	0.017042097	0.009586693	0.010617769	0.007832129	0.008079946	0.012968797	0.008963173	0.008437805	0.010477166	0.005308378	0.011244002	0.009783044	0.009565646	0.01048871
cg01353347	0.019996458	0.011214122	0.012964611	0.011609262	0.012160909	0.015850578	0.018706563	0.025278119	0.020012802	0.01879233	0.018259419	0.014688016	0.019559417	0.020087598	0.014582316	0.015202894
cg01353448	0.539170165	0.544537843	0.42005381	0.422723758	0.416253375	0.460216373	0.420181314	0.460892894	0.447087337	0.392712534	0.462349064	0.371453647	0.427975597	0.4373111	0.418783538	0.396350821
cg01354473	0.092987155	0.050219106	0.058894893	0.057926615	0.040346249	0.065434703	0.038273865	0.06408651	0.052629976	0.03545755	0.059444397	0.070717022	0.058862214	0.054648942	0.039789205	0.058843112
cg01355520	0.035629861	0.03244211	0.03344299	0.029919685	0.024721566	0.041752974	0.033633691	0.030902913	0.033311182	0.028128049	0.034191379	0.033299994	0.029716792	0.038613028	0.030701056	0.029258107
cg01355739	0.706751765	0.665682034	0.663488802	0.693050038	0.646648197	0.705288377	0.682600504	0.696468558	0.656989049	0.703972223	0.690937985	0.671774252	0.708579692	0.674823312	0.67611184	0.665517701
cg01356829	0.836534535	0.82261136	0.741786933	0.730271531	0.732026872	0.822478736	0.722538746	0.779768437	0.751136888	0.745110825	0.760446964	0.750137318	0.765218371	0.777009239	0.776940924	0.809609818
cg01357116	0.053547495	0.049281326	0.061427606	0.065211031	0.057655079	0.054794965	0.051088694	0.052651415	0.047356416	0.043770288	0.059488549	0.042608376	0.064986146	0.058264421	0.055081817	0.046378315
cg01357263	0.037996023	0.040187218	0.037340323	0.041733806	0.04378278	0.042791953	0.038826323	0.031516944	0.037672429	0.031709545	0.038374628	0.032923931	0.036672742	0.043404389	0.039757964	0.050152375
cg01359534	0.856438556	0.795696475	0.814441629	0.823590594	0.845476516	0.844864258	0.769796108	0.800849325	0.812679277	0.737239772	0.839179244	0.783934822	0.86953631	0.834534136	0.824398139	0.821454227
cg01360325	0.013385774	0.015304284	0.010990101	0.009656879	0.009471591	0.011321702	0.010584321	0.00948398	0.013125682	0.008892051	0.009079196	0.01386762	0.009377053	0.01506183	0.011844672	0.011153093
cg01360768	0.017915726	0.017780597	0.021657477	0.019421489	0.024495337	0.019710689	0.016170794	0.013739878	0.025633313	0.017210347	0.019730375	0.01459376	0.020181052	0.018497168	0.014479879	0.019110452
cg01361446	0.824325928	0.8247477	0.843466045	0.86696991	0.876431564	0.872993983	0.862231335	0.822913982	0.694117705	0.767382958	0.802752738	0.74143926	0.864875289	0.832606256	0.819181962	0.843311427
cg01361777	0.953934364	0.951417113	0.972344296	0.966177551	0.951372548	0.968069327	0.975348421	0.977148764	0.97235762	0.970163545	0.950332384	0.967234233	0.961400615	0.958657212	0.97359544	0.963433767
cg01362183	0.037048336	0.05028922	0.0373257	0.031410475	0.042165168	0.044075486	0.033678094	0.041871594	0.036924084	0.04155921	0.03792725	0.049102053	0.03506607	0.044684093	0.032920108	0.035969898
cg01366407	0.022719212	0.020409095	0.023795102	0.021477399	0.029723652	0.023180079	0.024008128	0.023223227	0.028487744	0.024516613	0.020984715	0.028505817	0.02536449	0.029604451	0.026465043	0.031920389
cg01366419	0.074457782	0.055885421	0.057431368	0.067306617	0.05249837	0.058770816	0.040383089	0.053695037	0.052265542	0.045405359	0.04446585	0.06006179	0.043626512	0.043657043	0.040818568	0.060731892
cg01367992	0.902597022	0.915045375	0.918513558	0.932244082	0.925429083	0.92753009	0.913232367	0.928004121	0.913325413	0.912863632	0.919358639	0.931084693	0.925785206	0.927043584	0.897021371	0.907938723
cg01369413	0.921103608	0.902348209	0.915221357	0.893283399	0.898366318	0.913924575	0.862498697	0.88208277	0.887747767	0.856754561	0.898835797	0.889481677	0.918088849	0.891029665	0.863191906	0.908064149
cg01369850	0.070806837	0.060219921	0.053149591	0.083849242	0.046042548	0.080432109	0.065964015	0.050583886	0.065664285	0.051275162	0.054450937	0.059100512	0.069958058	0.077508708	0.059739241	0.04721593
cg01369981	0.268286093	0.321452744	0.30851299	0.271935134	0.314060407	0.355409066	0.307339947	0.289102862	0.313983388	0.31728076	0.26457832	0.257653593	0.27338024	0.333922991	0.347865833	0.274575945
cg01371258	0.007497072	0.009639072	0.007985774	0.007894542	0.008240161	0.010103512	0.008288476	0.011142957	0.015814389	0.011924526	0.011428693	0.015775687	0.011736853	0.011066453	0.012115602	0.011797322
cg01371477	0.023216488	0.02724747	0.027611745	0.024579016	0.023796794	0.037779253	0.03916202	0.053610916	0.032866681	0.037262303	0.026929685	0.035032323	0.023274614	0.026598063	0.030920288	0.041508615
cg01372605	0.005743036	0.007496351	0.007246223	0.009311012	0.007340543	0.009484262	0.008573283	0.005576407	0.008690115	0.007431233	0.00983616	0.01282683	0.008232643	0.008823789	0.010830867	0.012198456
cg01372689	0.038296156	0.046607052	0.041104832	0.047829167	0.046415544	0.035079001	0.030019095	0.039000502	0.04684384	0.021767372	0.029814864	0.044186883	0.041861765	0.030915894	0.026241791	0.039742297
cg01373706	0.005819916	0.008428835	0.004901677	0.007276611	0.005473045	0.009015416	0.006481049	0.005092054	0.002591239	0.006923821	0.007160023	0.008269885	0.00697338	0.005493419	0.006076911	0.00671894
cg01374047	0.008203972	0.009448314	0.008596041	0.012952647	0.01187043	0.011703602	0.008904089	0.016175511	0.011306567	0.013622112	0.015018821	0.01252555	0.014661979	0.00946307	0.012064508	0.018679789
cg01375871	0.876158682	0.854937966	0.885687559	0.88636757	0.896713895	0.893537909	0.830907708	0.829240254	0.824824081	0.854896989	0.857003546	0.817446223	0.847350864	0.852632459	0.854732245	0.846228095
cg01375994	0.79010591	0.69321532	0.64590073	0.707650511	0.75588389	0.674238563	0.568792097	0.731027854	0.614210244	0.686546939	0.729577453	0.602645185	0.667712072	0.632184995	0.766432108	0.832054995
cg01376672	0.063833299	0.063784177	0.06929606	0.073543651	0.067705947	0.058621891	0.0555405	0.065177115	0.071810246	0.059501352	0.060032256	0.066409942	0.069652341	0.072277329	0.068329364	0.061194056
cg01377755	0.791074671	0.758428119	0.672330352	0.62850413	0.64605833	0.603403621	0.67816905	0.630030724	0.704830292	0.60714462	0.722669189	0.609509161	0.685661521	0.655669214	0.630467491	0.749960242
cg01377911	0.362780525	0.337329987	0.368228005	0.3649587	0.381588038	0.35393092	0.34730393	0.363712596	0.357833354	0.290857779	0.35640053	0.390650819	0.389091003	0.416087378	0.375197215	0.342989034
cg01381846	0.146544918	0.165289757	0.137856792	0.135014332	0.162656389	0.159664113	0.151994553	0.138628009	0.144853662	0.099742364	0.121797166	0.114067345	0.15303335	0.084786514	0.146489395	0.129635201
cg01382363	0.010036323	0.007332034	0.011198155	0.012664101	0.019175166	0.012310018	0.01430924	0.010658446	0.016448809	0.008260628	0.01299037	0.017194184	0.01197102	0.016232444	0.01279652	0.016019141
cg01385430	0.012752943	0.017365149	0.015432701	0.014592672	0.012137865	0.009177254	0.015603164	0.016967238	0.014584947	0.013324803	0.014503053	0.021185864	0.018096233	0.013894085	0.012612535	0.015745084
cg01386493	0.213799968	0.180732485	0.240860914	0.230696743	0.225347288	0.186472063	0.191953596	0.231486432	0.205841617	0.24995321	0.230837158	0.217809273	0.176727903	0.182781925	0.211269956	0.166038459
cg01389761	0.026122106	0.020386686	0.022293429	0.025145539	0.024827935	0.027165808	0.03237953	0.031575168	0.018595496	0.025582877	0.022808364	0.02093711	0.020572127	0.027555496	0.028319367	0.025908097
cg01390445	0.967770281	0.968870443	0.965532537	0.962765676	0.966229251	0.965355846	0.960992652	0.958067229	0.962568626	0.965136685	0.950741159	0.955142229	0.973706873	0.957310072	0.968806155	0.973755258
cg01395672	0.03703075	0.032033237	0.03856819	0.046100996	0.044449108	0.037266105	0.037772316	0.036674036	0.029455135	0.035155765	0.027626283	0.033650084	0.033524259	0.033641612	0.035064114	0.035566022
cg01399317	0.678147063	0.713919627	0.679744623	0.678471356	0.720858302	0.653320295	0.684236376	0.709935403	0.624282744	0.670478628	0.742076753	0.743069175	0.75081133	0.664974172	0.678680323	0.663900679
cg01400401	0.176721454	0.128525518	0.100642609	0.12861503	0.156389926	0.121635708	0.102156972	0.156315138	0.149087664	0.111352793	0.160811222	0.146364531	0.143322419	0.162443198	0.135533522	0.149158525
cg01401337	0.011268712	0.005727731	0.010072327	0.007019676	0.007202434	0.013217302	0.008778192	0.007463792	0.008706751	0.011240833	0.009671044	0.028889519	0.00614511	0.008556508	0.007607075	0.008266841
cg01401376	0.01597523	0.018595005	0.02034411	0.019993068	0.015934834	0.023713044	0.015630965	0.02192479	0.017536491	0.016784533	0.021877811	0.013998492	0.021920534	0.019060301	0.021440272	0.017648981
cg01402045	0.053289329	0.039064843	0.049084997	0.065675142	0.064813078	0.055639561	0.041016513	0.059604818	0.047403139	0.044327834	0.047849101	0.047121425	0.049784021	0.04819941	0.047488292	0.055035935
cg01402255	0.277503082	0.253540694	0.350591433	0.324605231	0.210333595	0.332963404	0.355316105	0.39356309	0.248826135	0.356253737	0.191573911	0.317599541	0.240658871	0.281918267	0.250305346	0.275112599
cg01403114	0.043843687	0.025909417	0.046026596	0.032400607	0.035930539	0.0522186	0.040547097	0.05088883	0.031350114	0.036783341	0.020370448	0.052793702	0.041640354	0.031135171	0.024943134	0.060819347
cg01404197	0.051770077	0.056694003	0.054498457	0.054578376	0.059254588	0.040648606	0.055212952	0.050572917	0.063669103	0.086753036	0.056630203	0.055288489	0.053953776	0.057750423	0.060747691	0.06590446
cg01404615	0.024151355	0.032003825	0.022668262	0.022948259	0.01422556	0.029489829	0.043770198	0.025545547	0.027185259	0.045925005	0.031738906	0.024639054	0.02222942	0.031171631	0.021721442	0.020854032
cg01405107	0.048122588	0.035961485	0.050689283	0.046988086	0.039205161	0.030694651	0.039808633	0.053214302	0.064794419	0.064445457	0.035924259	0.032214218	0.041889704	0.031672503	0.047778687	0.036934133
cg01405761	0.019471878	0.041257315	0.022827677	0.027166879	0.016956676	0.017155155	0.016978746	0.019057638	0.0175366	0.016879691	0.01815938	0.026283164	0.017461736	0.015427928	0.012660932	0.024476704
cg01407244	0.104750469	0.102596751	0.127332821	0.159103795	0.12624533	0.124133986	0.111146179	0.152283045	0.12337694	0.098696334	0.151018615	0.114707446	0.135853309	0.145282607	0.109820057	0.126359531
cg01407341	0.957228119	0.947914008	0.93737893	0.938928377	0.944758414	0.955585476	0.942434763	0.951349748	0.935513364	0.954179897	0.950460301	0.92766306	0.948931293	0.929293894	0.94864926	0.94212001
cg01407797	0.071548318	0.061645275	0.066944217	0.052497537	0.073577666	0.072782912	0.070095729	0.062205954	0.094521914	0.076158014	0.060583482	0.096424725	0.055371036	0.079150938	0.071343665	0.070996213
cg01408383	0.015601818	0.01296302	0.013750169	0.0137074	0.018837693	0.015408432	0.009676463	0.010733084	0.011325399	0.011988385	0.015419621	0.019547054	0.013522002	0.018817692	0.011475512	0.008659629
cg01408558	0.740298696	0.755500953	0.6893379	0.644967303	0.68982209	0.75581833	0.726377655	0.773127028	0.7678321	0.728233966	0.76817706	0.691838728	0.702337212	0.697743919	0.703253971	0.723863687
cg01409734	0.040721122	0.042301109	0.044744314	0.035993738	0.045091988	0.033859386	0.045083678	0.04140638	0.033971187	0.036788994	0.03997465	0.038837632	0.043128467	0.033485663	0.039119764	0.036285516
cg01410472	0.022704884	0.019306598	0.01684552	0.024257559	0.019738432	0.022871471	0.0190196	0.021797804	0.01603628	0.016261015	0.023877983	0.021354863	0.018656856	0.018237669	0.020511698	0.018736848
cg01411954	0.028159003	0.025619514	0.029855078	0.026475607	0.032598305	0.026476622	0.029856042	0.025211893	0.033775689	0.032587724	0.028813602	0.031151475	0.026351155	0.035173025	0.037854518	0.030594584
cg01412445	0.028171885	0.025487469	0.023296227	0.025481533	0.01987705	0.028685752	0.015886466	0.021054673	0.020042544	0.025824914	0.019372701	0.020566056	0.023383998	0.02156807	0.021313706	0.025717296
cg01413314	0.009978109	0.010879063	0.018382268	0.0099293	0.011360412	0.008545105	0.007420702	0.007510538	0.006420604	0.008485595	0.007614339	0.010203928	0.007019843	0.006894778	0.005609605	0.006362496
cg01413516	0.780660252	0.956983302	0.892786236	0.854743107	0.836602122	0.843945871	0.828092281	0.854732731	0.762683369	0.814955877	0.744644866	0.924341172	0.86123637	0.847105698	0.752160709	0.786461672
cg01414934	0.482216952	0.438031038	0.428216932	0.443360724	0.462330707	0.385224204	0.330275578	0.356801258	0.362419186	0.324733338	0.437244023	0.350568372	0.457718813	0.453864209	0.369373508	0.473811139
cg01416012	0.933190457	0.90995173	0.944206143	0.894578698	0.928389914	0.940870214	0.933571944	0.929772139	0.919973071	0.934754214	0.913572957	0.921405651	0.952826594	0.929328212	0.939593208	0.938854064
cg01418124	0.119231779	0.13138788	0.087941289	0.103089338	0.092539848	0.089757179	0.088936873	0.095668338	0.086546756	0.084040749	0.104936817	0.067503032	0.093603726	0.085799269	0.07460525	0.093828942
cg01419479	0.023397234	0.008918034	0.013330344	0.012865335	0.009326784	0.007830823	0.007436288	0.017276331	0.006665758	0.022746639	0.007424299	0.020743427	0.009620034	0.009848636	0.007083008	0.011602727
cg01419675	0.10688013	0.070190656	0.072445372	0.087154547	0.071223677	0.05991707	0.066284916	0.072035134	0.068977184	0.059491223	0.072805421	0.098579799	0.078487341	0.082736457	0.080613069	0.064466487
cg01419679	0.008645784	0.011811208	0.01004228	0.006156776	0.009023059	0.008386275	0.007204798	0.008451716	0.008296193	0.010753389	0.007017716	0.010753079	0.008415005	0.013021668	0.007177132	0.009343523
cg01419788	0.047914652	0.058607689	0.046538909	0.047532606	0.053264819	0.053676326	0.046315093	0.045462718	0.089477976	0.04728829	0.058073843	0.061129531	0.045026721	0.051455638	0.053292879	0.044004483
cg01420388	0.602340502	0.580947091	0.444525348	0.457223157	0.414312273	0.415675367	0.408665451	0.503478394	0.508706497	0.442453275	0.481740429	0.35064958	0.489107476	0.478796395	0.45041217	0.508902846
cg01421985	0.959732311	0.941448012	0.946986297	0.954814757	0.943755373	0.934280955	0.940240369	0.961295697	0.934671858	0.941572358	0.940988007	0.951504101	0.962602475	0.951667389	0.942343147	0.952080492
cg01422136	0.006858489	0.008995003	0.00989145	0.009392838	0.011980527	0.009257586	0.004997143	0.007625206	0.009099987	0.007873207	0.00642393	0.007782655	0.008223245	0.008388921	0.010888768	0.009523495
cg01422337	0.807123667	0.759425405	0.672145524	0.66632873	0.732655443	0.66243561	0.532923732	0.656275257	0.684181719	0.575990178	0.72719936	0.567231562	0.722832328	0.756706054	0.641029551	0.702193152
cg01423840	0.953807233	0.955141776	0.961804236	0.960788908	0.948158016	0.957800076	0.947227328	0.956595143	0.950848579	0.949105804	0.956361846	0.95609753	0.949184224	0.965408813	0.941964295	0.966118693
cg01424107	0.009866386	0.011062149	0.009788814	0.009021262	0.006472293	0.012319758	0.014076997	0.013545681	0.012318081	0.01166573	0.012493793	0.013273332	0.011288721	0.011061499	0.011565171	0.011013161
cg01425405	0.054535325	0.055204012	0.067183242	0.074523953	0.057194873	0.067984122	0.074991295	0.061101315	0.067242323	0.068133166	0.062891772	0.06663246	0.063074228	0.065559816	0.066174541	0.062739346
cg01425670	0.015293266	0.012858999	0.011597589	0.016322512	0.016523691	0.013624662	0.011233145	0.013737752	0.013008382	0.012729335	0.015847481	0.015957885	0.011120532	0.010677343	0.010000249	0.009418746
cg01426743	0.785378474	0.758488694	0.841416336	0.831293521	0.751583644	0.818134161	0.787068457	0.844925575	0.773464293	0.764014487	0.744842408	0.769827182	0.808508294	0.800125339	0.751184824	0.803463691
cg01427567	0.345626241	0.351709532	0.352195472	0.389389841	0.375595348	0.28478244	0.268237976	0.276250951	0.294356534	0.234758807	0.368698774	0.373356852	0.379761671	0.35160921	0.306909729	0.330228595
cg01428361	0.008509332	0.009662314	0.00795117	0.0090409	0.00659402	0.009827775	0.008877573	0.007586151	0.008020107	0.006553667	0.007099295	0.006959668	0.007305246	0.005902041	0.008538845	0.010543519
cg01428678	0.051447124	0.040089945	0.033979387	0.033727415	0.025760852	0.045193246	0.033274848	0.052864219	0.034430283	0.03145495	0.038185809	0.032538185	0.047903376	0.046365539	0.028159931	0.038789014
cg01429181	0.014320915	0.014530438	0.017429014	0.023464129	0.016697459	0.023674957	0.012044111	0.019322106	0.027552595	0.020330555	0.017874171	0.017532333	0.024050249	0.020208773	0.018785764	0.014418186
cg01429321	0.019543091	0.021169319	0.021158878	0.028637238	0.024580595	0.025539242	0.023973217	0.013259086	0.024930217	0.026081283	0.026487737	0.021280673	0.019925411	0.027346836	0.021986734	0.022380198
cg01429391	0.671631078	0.69921794	0.660525206	0.667306465	0.678668675	0.591836996	0.556799474	0.581995912	0.628881939	0.566771162	0.654050671	0.541205121	0.722157055	0.653532147	0.616861451	0.642137209
cg01429996	0.08578983	0.068471975	0.057601486	0.048915703	0.067619787	0.054145216	0.050584031	0.067546254	0.061095845	0.054363054	0.07064797	0.049025679	0.064164665	0.05628884	0.061857894	0.066924953
cg01430430	0.94667799	0.939203512	0.945346118	0.913027705	0.893990162	0.89174713	0.891305635	0.942753377	0.924675571	0.875436865	0.930927219	0.880807261	0.947528475	0.930261694	0.899501097	0.924570452
cg01430807	0.038618915	0.05569261	0.047911421	0.046073048	0.058772325	0.042504494	0.044826034	0.044015166	0.048174423	0.043367924	0.043615221	0.053739626	0.046653459	0.047264704	0.049558298	0.053888753
cg01431114	0.039853612	0.034210228	0.045791836	0.047050073	0.033247606	0.035144697	0.031459151	0.044028285	0.048624119	0.03372212	0.041906558	0.045313562	0.035818064	0.042971119	0.041354188	0.042677555
cg01432087	0.821060485	0.849999668	0.891978952	0.892990825	0.884898552	0.890706936	0.895265406	0.891424645	0.817447661	0.876566536	0.85975537	0.808726748	0.8588001	0.862168983	0.852435579	0.850301236
cg01437411	0.205802089	0.171769811	0.18931216	0.223014678	0.154822023	0.131250672	0.134143329	0.124124876	0.153034948	0.120177357	0.161713894	0.104083106	0.205193823	0.191113947	0.153113407	0.159898365
cg01438829	0.027504426	0.030228278	0.030750037	0.027602842	0.033443431	0.03092876	0.027172256	0.032181738	0.026937608	0.028794919	0.03134706	0.03411484	0.027772947	0.037204489	0.032969653	0.0318153
cg01439669	0.009579221	0.006831411	0.011691883	0.005210223	0.004807525	0.001459665	0.006462176	0.007833265	0.004849025	0.005748943	0.012767532	0.006584312	0.009685909	0.007025457	0.007610844	0.006906664
cg01439983	0.027191408	0.029680419	0.027081452	0.033191075	0.039933804	0.031857609	0.029782722	0.027355603	0.032739692	0.027341704	0.030533094	0.02323583	0.032744374	0.03301108	0.019279227	0.021622672
cg01441777	0.51887029	0.479202058	0.489373373	0.469318052	0.452618078	0.467531462	0.489348011	0.555217987	0.519486378	0.463765446	0.458450121	0.458390835	0.412661424	0.449503536	0.484669367	0.478553858
cg01442426	0.870489546	0.855567372	0.880200872	0.88372334	0.882058478	0.902707	0.850043018	0.905207703	0.882463279	0.871544238	0.898395647	0.873084957	0.900503422	0.885964546	0.91020915	0.866400816
cg01442481	0.024110163	0.033243475	0.022018462	0.031504337	0.033259577	0.023659949	0.024582482	0.022771565	0.027172757	0.02323496	0.036137173	0.026485643	0.024504962	0.016315233	0.019516435	0.019219633
cg01442799	0.026799806	0.02971026	0.05231849	0.02305145	0.019447613	0.025537502	0.025123891	0.03058483	0.026828483	0.029042927	0.026075016	0.02411259	0.029059545	0.02819387	0.045584383	0.028814648
cg01442833	0.010689879	0.013225357	0.00708845	0.013554717	0.009445256	0.008829239	0.0103612	0.010000276	0.006289548	0.009753685	0.013206641	0.011071322	0.014986847	0.013419166	0.009465146	0.010282747
cg01443067	0.006066669	0.008645504	0.004347287	0.007643607	0.007893763	0.004150576	0.009111787	0.008060103	0.010627903	0.008396221	0.010092964	0.006262584	0.008040709	0.007808277	0.015296312	0.004400856
cg01443452	0.707576602	0.641254358	0.546797048	0.611641277	0.653958817	0.654737776	0.547700995	0.564017012	0.438677043	0.679774355	0.474763741	0.732821012	0.722022351	0.593828119	0.479573049	0.749064475
cg01443630	0.709301795	0.583238707	0.610930041	0.658313308	0.686973491	0.704394105	0.711395939	0.701374526	0.709176518	0.656723288	0.598170335	0.603370562	0.724843796	0.716487021	0.760699773	0.721502401
cg01446393	0.544094091	0.516301574	0.532513526	0.489715253	0.446872039	0.388478376	0.363817939	0.517535448	0.443833481	0.48574439	0.515275869	0.31179388	0.65622098	0.551088818	0.477023523	0.401722683
cg01446692	0.953278361	0.938722134	0.930952825	0.919276699	0.931765279	0.906201047	0.902539963	0.923581937	0.915290603	0.879255631	0.931885329	0.914200421	0.950080354	0.934860011	0.897453944	0.941563354
cg01446983	0.002038599	0.004053699	0.004012049	0.004931922	0.005423053	0.002845079	0.004121782	0.00386038	0.005960957	0.00569265	0.001886177	0.002056992	0.003495055	0.005035512	0.003067687	0.006099271
cg01447420	0.013549712	0.017971432	0.017874776	0.013347593	0.014171985	0.011213634	0.01311714	0.015243694	0.010687184	0.011863756	0.014398106	0.014461704	0.011673846	0.014180886	0.012370244	0.010718056
cg01447498	0.01187253	0.016694676	0.020722556	0.022668407	0.025587223	0.014460463	0.021835221	0.02789201	0.010240113	0.018505959	0.021520514	0.04438529	0.019934083	0.014928434	0.024716501	0.011079931
cg01447817	0.870732706	0.845613854	0.801593796	0.766960589	0.746320209	0.825941369	0.790164886	0.813234938	0.785101826	0.787590794	0.827618857	0.730104541	0.845632424	0.783723035	0.824514032	0.831055542
cg01449415	0.010259841	0.010376184	0.011781331	0.012201247	0.012119973	0.011583656	0.011725377	0.010986743	0.014458701	0.014490695	0.009923939	0.01528377	0.014470877	0.015134194	0.016338022	0.016031995
cg01449591	0.917242795	0.920222511	0.901347187	0.916539852	0.911124305	0.925086385	0.91783947	0.913734193	0.893180241	0.903479878	0.912711803	0.91398639	0.910580121	0.917809078	0.910262323	0.927360582
cg01450842	0.96295838	0.961722025	0.970730775	0.965933439	0.971856852	0.973948765	0.957256804	0.970586573	0.973529066	0.956619598	0.95891168	0.976756551	0.956705922	0.955670025	0.979396471	0.961428221
cg01454004	0.025172152	0.027144936	0.019179752	0.022357689	0.02667294	0.028158733	0.032182993	0.025888299	0.02838879	0.029791698	0.027089718	0.029222996	0.027439727	0.021657597	0.033648287	0.024714677
cg01454134	0.636629905	0.633172199	0.681869435	0.65707653	0.709595489	0.610761692	0.656840018	0.617163528	0.632997959	0.61335918	0.601711401	0.614840684	0.691681136	0.611643501	0.628991367	0.54144283
cg01457080	0.009698889	0.006381558	0.011522918	0.006502518	0.004211986	0.003525642	0.006842528	0.012556162	0.007529069	0.011102566	0.005608605	0.004470064	0.005622888	0.01281919	0.005512408	0.005391404
cg01457622	0.935920489	0.928511781	0.804338046	0.85059295	0.764974398	0.850393146	0.912669742	0.904553304	0.925339827	0.916297178	0.926635366	0.888224786	0.937221994	0.924960051	0.923741278	0.921470723
cg01457653	0.047596418	0.036309681	0.043566805	0.071681948	0.051090953	0.044872269	0.034225933	0.04525975	0.036697416	0.034548375	0.057457249	0.03140209	0.062656657	0.043888945	0.040745753	0.045648475
cg01459162	0.879797877	0.877253045	0.892087603	0.850276011	0.87854181	0.912735866	0.865599354	0.867288511	0.885114514	0.86828465	0.87181852	0.852007871	0.880565704	0.876173913	0.852091355	0.862156964
cg01459453	0.897436312	0.872024271	0.883328259	0.89041505	0.880894571	0.848241044	0.840114461	0.871067388	0.865306348	0.848356299	0.86904194	0.857466157	0.896154538	0.859519766	0.844428816	0.858797827
cg01459955	0.988153176	0.991272671	0.993076155	0.991657799	0.987734511	0.994218498	0.98736353	0.990136523	0.983645355	0.990831793	0.992977503	0.984973809	0.987925768	0.989572524	0.98932705	0.991228171
cg01460479	0.101558176	0.095621578	0.073146672	0.067251052	0.06298335	0.078275527	0.051620202	0.068981488	0.076903729	0.053475025	0.065846015	0.091754242	0.091664719	0.087975707	0.053211267	0.092084241
cg01461641	0.021835885	0.019399365	0.021229144	0.017410784	0.019275931	0.015569921	0.014790724	0.015786928	0.018191495	0.018612034	0.018436223	0.018825386	0.022976668	0.023369638	0.025827536	0.025070777
cg01462829	0.02412344	0.024952886	0.022406417	0.025840539	0.012585233	0.021370473	0.018677619	0.013339392	0.010492225	0.026001389	0.005193574	0.012074477	0.018307152	0.014961972	0.014598821	0.015864009
cg01462904	0.019552451	0.020144422	0.019773924	0.019296662	0.022917305	0.020208923	0.023277549	0.018024257	0.017853081	0.019271464	0.01970565	0.020664295	0.022560445	0.020743615	0.022325629	0.018070802
cg01464985	0.087429243	0.085690959	0.096292172	0.10445995	0.087234149	0.087231651	0.077002494	0.08472299	0.086156806	0.072908264	0.093408497	0.069961947	0.106608549	0.105938021	0.078474779	0.084575209
cg01465325	0.098391932	0.078814569	0.059093907	0.070920754	0.058255174	0.064603219	0.052600871	0.081681196	0.063818747	0.04624768	0.070923619	0.055243067	0.07557258	0.068269579	0.052733828	0.089917382
cg01465620	0.016182361	0.024998481	0.014916139	0.019879026	0.017768741	0.020495037	0.015079877	0.016150418	0.01927951	0.014457866	0.015080397	0.019947219	0.018049595	0.0146857	0.015812085	0.019950847
cg01465641	0.042224634	0.048977378	0.04908652	0.043568335	0.059329643	0.040595313	0.037524879	0.043896124	0.055057599	0.04650792	0.025688059	0.069272249	0.03645265	0.044985171	0.065439522	0.05373688
cg01466020	0.03781911	0.025760975	0.027406807	0.028868288	0.031370644	0.030143641	0.031450024	0.027815614	0.028568725	0.025494842	0.024388177	0.035451286	0.027319815	0.030788085	0.034510607	0.033441109
cg01466075	0.020320256	0.01749705	0.022361523	0.018925577	0.019334679	0.020937418	0.025811997	0.021900772	0.02689772	0.023258987	0.021989602	0.025249038	0.017618422	0.025078018	0.028886918	0.020564328
cg01468621	0.023749814	0.01145033	0.029302045	0.012619981	0.018797544	0.021730263	0.00661536	0.029129501	0.012087746	0.021651242	0.014635306	0.018165459	0.017197329	0.017190579	0.015174862	0.016703737
cg01468868	0.032210852	0.032412677	0.028384257	0.026481835	0.033202762	0.031011558	0.029256368	0.029598667	0.035607954	0.032896935	0.034044208	0.035794014	0.030382484	0.031726923	0.043027008	0.033547027
cg01469547	0.978852526	0.9836767	0.972129311	0.978353414	0.976657783	0.976525597	0.967901919	0.975127335	0.974343966	0.968369032	0.97503126	0.981050193	0.981068228	0.977818512	0.98089145	0.979124076
cg01470283	0.03739792	0.006990094	0.016328553	0.008709772	0.008975127	0.006907207	0.009612307	0.01763072	0.008762493	0.023094352	0.007172444	0.011752563	0.007101158	0.008683227	0.010418468	0.008439378
cg01471384	0.014602383	0.009247351	0.010775745	0.009122454	0.015749495	0.009537228	0.010308418	0.010345985	0.006121203	0.008245982	0.011353047	0.012920718	0.012713088	0.009058921	0.015060585	0.00727222
cg01471713	0.16236732	0.14670879	0.213311855	0.214419616	0.132725311	0.20172518	0.156578005	0.185525283	0.144900412	0.180700178	0.189456908	0.106522342	0.200039367	0.163673274	0.168238415	0.173458367
cg01472101	0.41256984	0.343765643	0.529854324	0.566813411	0.547258662	0.571239632	0.569602275	0.554820465	0.35727216	0.522234083	0.370961228	0.496456807	0.446072678	0.503688406	0.467910881	0.344610038
cg01473816	0.936156585	0.925704729	0.903292145	0.921964173	0.906356508	0.896484197	0.903618664	0.911565393	0.928479779	0.90699593	0.913648122	0.920320751	0.913177251	0.918951181	0.915282652	0.911305273
cg01474260	0.813775926	0.836225169	0.858850327	0.869611691	0.838075043	0.828863034	0.70518232	0.844180966	0.730877157	0.719686389	0.838719159	0.739352679	0.820310293	0.752403164	0.749630219	0.751327374
cg01476044	0.647898628	0.607609253	0.683812859	0.77957143	0.766613918	0.801327069	0.71077044	0.74247034	0.640361922	0.768213541	0.660570321	0.68891106	0.650913271	0.714223216	0.757671762	0.764969222
cg01478450	0.025485975	0.029487914	0.024336577	0.025006867	0.034204702	0.024080623	0.02118658	0.023065818	0.028021384	0.02288162	0.022041894	0.032118868	0.020628235	0.025405148	0.025350401	0.024671892
cg01479232	0.875976901	0.863663971	0.852510154	0.88229822	0.831155207	0.879926241	0.829617255	0.874041325	0.875607062	0.849081724	0.872098821	0.797720683	0.870921454	0.870781708	0.852332784	0.82742663
cg01481441	0.018383216	0.023302873	0.024666265	0.024401756	0.019277073	0.0257344	0.024861252	0.014229701	0.019816341	0.028866311	0.024005579	0.020273243	0.025019554	0.031850307	0.019463012	0.025749847
cg01481976	0.904535841	0.886153842	0.89108978	0.893324048	0.839774755	0.86297608	0.8365897	0.899250254	0.847978129	0.829358777	0.86421919	0.846012115	0.871989985	0.87221088	0.869082024	0.881187452
cg01482279	0.023904959	0.021871463	0.021062024	0.028494147	0.021939305	0.021256867	0.024778212	0.026676286	0.021156836	0.013813588	0.026030622	0.029601264	0.027796487	0.036278897	0.023105219	0.037081431
cg01483882	0.003134891	0.006200129	0.005061808	0.007287821	0.001740662	0.004980215	0.005437337	0.005263075	0.002944902	0.006663705	0.00676682	0.00431147	-0.001182299	0.004243846	0.007260962	0.00794576
cg01484156	0.221629084	0.310641686	0.241969052	0.296658665	0.164638952	0.302303276	0.368410341	0.324419256	0.250319289	0.347030634	0.244533044	0.333947891	0.226443453	0.222535792	0.278021066	0.284378381
cg01485645	0.109221511	0.114821832	0.122973942	0.107641542	0.094509759	0.109621514	0.124098784	0.125589259	0.122351874	0.126365374	0.128871005	0.128266207	0.114238372	0.124065572	0.147874858	0.114250738
cg01485797	0.248165495	0.156683832	0.171839082	0.149539373	0.210052137	0.236597415	0.284668308	0.250139748	0.25380757	0.277370625	0.154932967	0.266360977	0.183275303	0.26654094	0.271015622	0.183477527
cg01485998	0.02096285	0.018365024	0.020297868	0.025945313	0.022632054	0.018802026	0.025283155	0.02682678	0.024205023	0.02172658	0.017234625	0.015816559	0.019633505	0.021587263	0.02584798	0.022404241
cg01488147	0.962337562	0.961305358	0.965473391	0.970571582	0.965830276	0.962917522	0.962780872	0.960759352	0.95930999	0.955261447	0.964902454	0.953146866	0.958977713	0.964584797	0.960759604	0.96396031
cg01489608	0.942842805	0.931893961	0.960986179	0.959251539	0.961875861	0.961834781	0.961065274	0.947499522	0.936741592	0.953455194	0.943096382	0.950568916	0.938100357	0.949899304	0.952969041	0.948307081
cg01490535	0.237980232	0.191577499	0.196024318	0.275352205	0.257488762	0.192058842	0.175266085	0.205271375	0.159436982	0.167522362	0.25236863	0.165820495	0.242843007	0.244068975	0.184972728	0.171207541
cg01491225	0.016744199	0.013433237	0.015919266	0.012281725	0.01138255	0.010341551	0.011035674	0.011734674	0.019715689	0.011445833	0.014237653	0.012602787	0.012723635	0.012661384	0.024209185	0.010183442
cg01491540	0.011401482	0.017198364	0.018517512	0.013184799	0.013104492	0.010310355	0.01036188	0.011391929	0.015408763	0.01391671	0.010413741	0.0175474	0.00989657	0.004350385	0.017543397	0.013784612
cg01492649	0.036351176	0.029926242	0.032242462	0.03979199	0.035254502	0.036491365	0.034150584	0.03107957	0.031094686	0.034591655	0.028180824	0.038355613	0.037222806	0.027528353	0.04117856	0.026086452
cg01493303	0.004965197	0.004446246	0.008879833	0.003716283	0.007664355	0.008676196	0.008978908	0.006566843	0.009503677	0.007214942	0.009215199	0.005031802	0.005647049	0.006843899	0.008681351	0.005516207
cg01493517	0.043691232	0.037652233	0.037201201	0.046231183	0.051162573	0.038507399	0.049274911	0.046578415	0.051172977	0.058426716	0.048457954	0.068202776	0.043905802	0.050025369	0.047464157	0.052127569
cg01494593	0.944788234	0.940687189	0.941094133	0.913869952	0.924932121	0.889440814	0.901984467	0.896692524	0.912162495	0.89602249	0.900535922	0.893298199	0.926157202	0.898606554	0.897636196	0.910066764
cg01494864	0.013437496	0.011048174	0.015389352	0.009609689	0.012762968	0.019133451	0.011521572	0.014192317	0.016253135	0.016754362	0.012874116	0.017658936	0.016935352	0.015028405	0.018408746	0.021819673
cg01495509	0.674725803	0.600548073	0.452316115	0.4215687	0.370703174	0.386770968	0.328650494	0.544750377	0.464408075	0.304111343	0.634971661	0.360688127	0.612190961	0.464123732	0.440116023	0.540411035
cg01497501	0.005917094	0.003524498	0.003943046	0.002279383	0.004280142	0.006598237	0.00224262	0.004647922	0.004631848	0.002374026	0.005732404	0.005281209	0.003862394	0.002422918	0.003437403	0.003811211
cg01497527	0.888021327	0.928454395	0.770869251	0.755170158	0.745595722	0.802647203	0.8721518	0.791774234	0.924343084	0.866376365	0.842218142	0.912809564	0.818830842	0.798576926	0.7659597	0.839753598
cg01497576	0.85220269	0.837574989	0.85416912	0.859803747	0.852281555	0.838518502	0.795440816	0.892383821	0.804392587	0.857369319	0.799986287	0.888685923	0.79234684	0.789003228	0.807985737	0.823207882
cg01498098	0.945323367	0.958473835	0.944480751	0.946917107	0.928540589	0.941396509	0.921609818	0.935570005	0.952503266	0.937017392	0.95318277	0.931487233	0.914815513	0.950179425	0.933386983	0.935991684
cg01500097	0.222300716	0.200805055	0.219718851	0.237734553	0.223931836	0.256589713	0.336532276	0.363220761	0.240566573	0.381460027	0.238397122	0.342483715	0.235511849	0.226699606	0.248776691	0.186934613
cg01500140	0.886006057	0.879034277	0.906829497	0.897555373	0.890134712	0.913769587	0.892798504	0.915188804	0.872138691	0.898188335	0.879179985	0.853609254	0.89644487	0.862853744	0.889261537	0.888651015
cg01500421	0.027229105	0.017906591	0.018043501	0.024544927	0.021314613	0.029423529	0.025821542	0.018663241	0.018177475	0.022476014	0.016018307	0.021094189	0.018682233	0.020693924	0.016766157	0.02303152
cg01500567	0.013837284	0.018644691	0.020014595	0.016007355	0.016366232	0.014721813	0.019459079	0.009578363	0.015140774	0.019143823	0.015513053	0.017507766	0.016990021	0.014268537	0.019629697	0.015280455
cg01505176	0.005365917	0.004596959	0.002787332	0.004222461	0.003888918	0.00503848	0.002366119	0.006252565	0.003852431	0.003886	0.00590992	0.007790559	0.004699571	0.00514215	0.006593423	0.004806955
cg01505590	0.016439557	0.015955009	0.012043523	0.01376751	0.009123436	0.010610496	0.00326235	0.007588709	0.014048289	0.005887767	0.0039996	0.005666283	0.011411939	0.015788083	0.008006367	0.02567713
cg01507173	0.834275996	0.754683816	0.86968021	0.850716314	0.807457261	0.828583521	0.805929466	0.851252166	0.775646463	0.741934164	0.829642994	0.81831738	0.823685669	0.764762765	0.747243836	0.81110517
cg01508386	0.02741112	0.028589719	0.025043112	0.032535445	0.027610601	0.025335032	0.023813548	0.021734829	0.022259547	0.018640969	0.018578968	0.025021287	0.028803303	0.030920006	0.026160813	0.02505926
cg01510051	0.574801829	0.5589084	0.592444287	0.573227417	0.520451478	0.536831239	0.550942584	0.582528336	0.555404253	0.59068236	0.533280389	0.556888005	0.617865744	0.54201906	0.585209622	0.544412655
cg01511567	0.04741163	0.047681742	0.05971206	0.050990398	0.064529677	0.053456095	0.080009008	0.056741804	0.091087854	0.109670275	0.054724789	0.169255529	0.039543654	0.063173753	0.078508444	0.044359132
cg01512854	0.569101997	0.443334284	0.469204145	0.405331904	0.374903787	0.496693665	0.381020581	0.376481679	0.49895975	0.383914062	0.376612071	0.33760713	0.436737832	0.454728725	0.399912212	0.558260773
cg01513611	0.020593732	0.019647221	0.01277003	0.016826657	0.012205514	0.023994651	0.035232394	0.023955587	0.024683813	0.011319731	0.01658262	0.026368764	0.012282452	0.018913538	0.025201826	0.019981664
cg01513661	0.044332239	0.033123686	0.058904655	0.041471217	0.05052166	0.040001042	0.038277583	0.035831016	0.064154548	0.039619736	0.042527762	0.047404372	0.042615066	0.042370546	0.032212932	0.042434349
cg01514487	0.827806078	0.806885197	0.814205746	0.817984693	0.816479154	0.815652136	0.817272372	0.753087704	0.781384062	0.790820806	0.803775891	0.826773918	0.837296103	0.835407292	0.836234097	0.82690454
cg01515426	0.010401711	0.011183907	0.013685429	0.014148533	0.016093487	0.014500312	0.013162494	0.016067062	0.011735211	0.013885278	0.012702232	0.012640635	0.012556178	0.011395155	0.012530876	0.013387529
cg01515887	0.924017922	0.9107202	0.873029449	0.913483448	0.865840481	0.878984362	0.830285261	0.857768916	0.857444309	0.833225415	0.908589091	0.853722496	0.907195152	0.875270478	0.880598264	0.909235649
cg01517033	0.891777148	0.893569707	0.859246678	0.906919731	0.890130721	0.92034502	0.889817428	0.903556612	0.876035496	0.876504777	0.868537809	0.865331527	0.928653989	0.886515008	0.879099834	0.871351256
cg01517728	0.022764399	0.029049355	0.017864084	0.022340125	0.020744701	0.033606207	0.0190528	0.019967543	0.019726014	0.026881328	0.022908668	0.016287753	0.030922141	0.028227301	0.029060662	0.025129241
cg01519742	0.018089025	0.006062487	0.010405365	0.009366386	0.004780881	0.008541528	0.005456277	0.007417793	0.004299167	0.007648867	0.0099771	0.008226582	0.011152525	0.003690566	0.006933712	0.006233196
cg01520924	0.458417072	0.496705506	0.385189434	0.383875808	0.398332958	0.376927643	0.370689126	0.308412299	0.41317966	0.298682363	0.436452881	0.38880432	0.410267733	0.419196305	0.408121608	0.421169094
cg01521624	0.829319363	0.770984685	0.891881955	0.881846388	0.860935574	0.857791815	0.81914109	0.792668335	0.795800816	0.865835859	0.848463635	0.827113582	0.869304913	0.861517462	0.858693166	0.774550345
cg01522194	0.040765415	0.03634116	0.035379876	0.04262071	0.044204015	0.038618401	0.032194054	0.03897464	0.033564386	0.031405707	0.03055128	0.040380209	0.030560326	0.031760913	0.039201045	0.030358102
cg01522721	0.016111079	0.011793295	0.015953165	0.004256483	0.008572003	0.009507914	0.008461301	0.006744635	0.009983243	0.011380907	0.007350822	0.010299086	0.009220417	0.012250692	0.019113105	0.014461825
cg01522975	0.021472684	0.012387479	0.025075423	0.021833915	0.019213224	0.019537377	0.02344079	0.016469197	0.017309631	0.019897215	0.014252999	0.022161656	0.016832086	0.022275496	0.013055478	0.012893666
cg01525376	0.444700414	0.419753667	0.646743722	0.641896034	0.631585924	0.741680552	0.663725923	0.655342181	0.515226002	0.705721223	0.468849853	0.669985696	0.522486602	0.549998159	0.598628793	0.468257456
cg01526089	0.885633713	0.791681761	0.747963246	0.761561427	0.734204792	0.766456709	0.761834295	0.767017515	0.79997323	0.724452651	0.780232718	0.712829843	0.809421177	0.767914916	0.772921561	0.875447029
cg01527212	0.008757816	0.005785904	0.004037281	0.005169869	0.009255919	0.007508318	0.006362797	0.00320905	0.004146744	0.004977581	0.008855496	0.003726681	0.005041181	0.003481974	0.009341013	0.006072053
cg01528948	0.347830574	0.293909929	0.348461315	0.349651674	0.342723993	0.255879421	0.264596747	0.231504619	0.300787764	0.292652916	0.307960863	0.283842153	0.260496612	0.250252588	0.226515555	0.38625101
cg01530101	0.335724194	0.22799683	0.422650713	0.505942701	0.329487465	0.472565579	0.344886482	0.502963073	0.364518932	0.379375387	0.424085331	0.396846306	0.4275335	0.449378254	0.359538762	0.286445409
cg01531431	0.857409665	0.894295761	0.890124914	0.787119946	0.779693052	0.861551599	0.790459803	0.845385356	0.764073645	0.792691779	0.854700255	0.794412127	0.870138689	0.808819535	0.746207994	0.833435909
cg01532080	0.052799868	0.055221847	0.04801804	0.048670693	0.042239479	0.049931154	0.047383493	0.053935153	0.04558021	0.046485232	0.043966287	0.038923852	0.047201219	0.047350129	0.053487816	0.060419182
cg01532103	0.050313713	0.041369895	0.055368177	0.043992925	0.040845909	0.044765567	0.02971106	0.055986164	0.03208636	0.030590328	0.045717195	0.072988585	0.038871455	0.045434704	0.043602189	0.047091768
cg01532771	0.863310323	0.846957435	0.860127252	0.855142571	0.854504969	0.862387078	0.820233387	0.863602197	0.863753745	0.84117634	0.881748978	0.850205616	0.848336034	0.88280487	0.864167113	0.866365306
cg01533387	0.027706183	0.00812734	0.013336342	0.014642545	0.017215187	0.01756447	0.020709404	0.0185159	0.017462994	0.017298443	0.022303896	0.015145672	0.015536409	0.01330302	0.014352173	0.016213687
cg01535453	0.229431305	0.18918144	0.190930883	0.210966136	0.224162159	0.092746779	0.118707825	0.100823583	0.140240854	0.101670096	0.152341213	0.110898519	0.251400425	0.179736494	0.131450509	0.121607445
cg01536400	0.942409784	0.92631828	0.942415315	0.928619301	0.928252318	0.940774475	0.930056129	0.932324087	0.936422693	0.933164596	0.929316088	0.913507795	0.932395469	0.929804711	0.93544905	0.933477765
cg01536980	0.045991361	0.054010857	0.049096571	0.050417104	0.039488748	0.03703615	0.045300962	0.047834899	0.044292215	0.0378784	0.040161831	0.044592448	0.04343237	0.039497728	0.048709745	0.055881893
cg01538982	0.020055536	0.025581486	0.021264278	0.015703209	0.028860045	0.022306846	0.021079629	0.025579205	0.016456818	0.019158175	0.019354815	0.018770937	0.02054849	0.01992099	0.022880135	0.020919673
cg01539186	0.036520941	0.027527994	0.025348709	0.029077527	0.025078534	0.038596006	0.028043326	0.03285852	0.02971335	0.020898983	0.027666635	0.030023989	0.023330338	0.028484665	0.032884841	0.025271324
cg01541443	0.814629413	0.779724761	0.846229104	0.758545763	0.734476721	0.836838558	0.863547813	0.913964955	0.878366042	0.861845143	0.769257927	0.86811733	0.746482454	0.757707816	0.854985994	0.855252575
cg01541629	0.011640617	0.009473619	0.007722243	0.010967986	0.010333074	0.007972413	0.0074783	0.012427487	0.015355417	0.002689847	0.002547448	0.011431856	0.009261534	0.004360135	0.008145002	0.010222893
cg01543654	0.081442987	0.080103444	0.071753478	0.06687881	0.061806879	0.088792831	0.10291536	0.085364776	0.059606877	0.063172324	0.08170465	0.058154678	0.101566464	0.072658384	0.066061845	0.082722369
cg01545079	0.5856264	0.571835903	0.558234721	0.520631107	0.472896822	0.585604355	0.573734668	0.660618715	0.521668592	0.541907004	0.517488333	0.489488638	0.513684379	0.531819386	0.514632696	0.545779798
cg01545242	0.018438624	0.014987338	0.018165667	0.029317759	0.025148381	0.01928035	0.019420599	0.020032105	0.023697991	0.02199397	0.01660678	0.020152634	0.015373409	0.027266114	0.018341074	0.019387935
cg01546046	0.41066197	0.392561352	0.432304101	0.417815342	0.397304648	0.435077296	0.425153769	0.392664407	0.387931321	0.425693017	0.407706298	0.398160032	0.390643971	0.379173773	0.391804677	0.41182574
cg01546430	0.892008378	0.836103656	0.838467713	0.838399244	0.825374777	0.829390292	0.782328064	0.78440238	0.799168998	0.80680213	0.850767753	0.820332174	0.865284789	0.857018224	0.794644739	0.840529576
cg01546563	0.074589597	0.05699965	0.069974431	0.068828785	0.057479922	0.048591639	0.042636695	0.069991253	0.046906116	0.048406079	0.072139985	0.072415164	0.098528249	0.07504883	0.05560925	0.061768128
cg01549015	0.919885223	0.887079135	0.945002627	0.894769337	0.87913406	0.890806319	0.903423871	0.864220208	0.930750068	0.911975194	0.903813879	0.891076662	0.872660625	0.900406946	0.901220591	0.934943238
cg01550148	0.206282096	0.178611611	0.23933389	0.255313097	0.11378105	0.187890369	0.084599866	0.254590231	0.156277874	0.073326416	0.181242511	0.233366193	0.182836552	0.116830355	0.171926184	0.209078207
cg01555431	0.047582348	0.048653574	0.046090548	0.041662377	0.04956629	0.044681085	0.046936443	0.052242297	0.047951129	0.043474986	0.047796514	0.06208585	0.053946547	0.058893776	0.055519344	0.057047078
cg01556075	0.58062619	0.534123122	0.531416338	0.54408926	0.643405324	0.541138764	0.460297637	0.424306836	0.513628011	0.411193057	0.530049636	0.489093606	0.562584597	0.543603183	0.494331423	0.539406231
cg01557297	0.00781561	0.007131899	0.004863898	0.007676627	0.011382927	0.004724335	0.009713594	0.01183496	0.007972713	0.010433023	0.006038606	0.010488598	0.009373912	0.016782885	0.006911186	0.012227722
cg01557667	0.011019759	0.0092831	0.008171637	0.010429622	0.008335665	0.010498513	0.007505415	0.010165341	0.006386688	0.009648486	0.024405444	0.010497435	0.010787115	0.008465131	0.006933877	0.01065478
cg01557989	0.021341253	0.010693751	0.011397276	0.027226843	0.019245724	0.010928951	0.009053165	0.009098387	0.011618983	0.013617444	0.023001584	0.012995586	0.023311151	0.014589723	0.016552971	0.011727538
cg01558777	0.929073882	0.922220871	0.919782491	0.915964853	0.915178212	0.929449917	0.930870156	0.932206835	0.903738895	0.931713921	0.92392219	0.89585984	0.92568172	0.912146085	0.910911359	0.927340659
cg01560871	0.947576421	0.945929038	0.935295948	0.939540613	0.943920498	0.931566341	0.934409865	0.942401074	0.934327223	0.915060422	0.933938011	0.93528136	0.943464852	0.934232586	0.95226023	0.944811368
cg01561916	0.542276493	0.508015759	0.535647291	0.633382569	0.551014058	0.571522826	0.532279966	0.444324658	0.479622771	0.461034596	0.516124349	0.428858874	0.562261548	0.602246151	0.547967394	0.437593807
cg01564343	0.859701504	0.820753813	0.837148641	0.820496942	0.848977363	0.828116061	0.813881327	0.719592461	0.800572993	0.785300416	0.816399326	0.781299711	0.87600053	0.807833299	0.806386682	0.844062988
cg01565918	0.945418133	0.95046114	0.955324848	0.944913855	0.953139672	0.948804715	0.958831222	0.961846336	0.911931774	0.950849064	0.936132098	0.951411423	0.959399207	0.955414994	0.949374923	0.951282363
cg01566170	0.776374919	0.750858218	0.825480938	0.741212483	0.727277773	0.784463888	0.776005697	0.863048677	0.664609795	0.783819585	0.706540074	0.815960317	0.744098946	0.789407722	0.762396007	0.710792729
cg01566404	0.837134301	0.78428353	0.801057628	0.784571259	0.744168477	0.791945269	0.806639895	0.821160788	0.75549868	0.783270524	0.824718249	0.76644263	0.85193806	0.80354939	0.83176267	0.809818481
cg01567482	0.926926348	0.907581091	0.879343554	0.869761533	0.906515553	0.915690287	0.851152908	0.896576552	0.887035683	0.841647522	0.916875932	0.844947149	0.930637087	0.896069747	0.889034723	0.92253483
cg01568335	0.017360949	0.024516788	0.02091451	0.020249148	0.018675372	0.021905484	0.021587744	0.019142713	0.020914571	0.019865845	0.015983247	0.020258053	0.026597409	0.015569637	0.01930428	0.018775595
cg01568736	0.965862623	0.965568241	0.96617735	0.973254192	0.968385978	0.974809492	0.95951493	0.959144398	0.961625738	0.970204669	0.963191344	0.961355487	0.962612016	0.964655747	0.958599657	0.966923106
cg01570086	0.033367652	0.032871528	0.028658223	0.02505825	0.032591464	0.033444571	0.027730248	0.032221216	0.030524883	0.023245309	0.033004757	0.027337228	0.040341022	0.029352261	0.033929425	0.032960569
cg01570769	0.024075731	0.020937976	0.019330767	0.018345622	0.022655615	0.022171216	0.021756883	0.025300621	0.025749851	0.020227911	0.021812813	0.026543489	0.020964793	0.022870815	0.0195089	0.021177118
cg01570885	0.502928091	0.499701819	0.48915544	0.513234942	0.505480609	0.518764482	0.471108656	0.465406231	0.506912918	0.450123244	0.495810937	0.498554744	0.47792045	0.469497249	0.54012422	0.459256385
cg01572266	0.02460434	0.018634175	0.020379413	0.074998318	0.022708452	0.015490601	0.093451529	0.019307346	0.020403643	0.021699661	0.024616047	0.024052576	0.026059763	0.024835304	0.023098822	0.024949112
cg01573562	0.089873221	0.068802615	0.055992205	0.058404631	0.045155226	0.042988767	0.057836197	0.071534715	0.04385248	0.055289666	0.056584716	0.04298354	0.067804356	0.04879468	0.043745515	0.057671333
cg01578324	0.828333348	0.786881121	0.740212907	0.750615206	0.773278166	0.755561439	0.724322502	0.692263981	0.733332449	0.70774679	0.78557724	0.672595446	0.84831246	0.783622425	0.718259553	0.770210796
cg01578341	0.014633507	0.022031768	0.022635325	0.020347028	0.020489258	0.026073564	0.018963039	0.019446642	0.019572987	0.017837962	0.019351463	0.01979221	0.016247504	0.01546634	0.012330167	0.014547024
cg01579216	0.932502887	0.938323033	0.917509384	0.927013507	0.919987275	0.918447522	0.946411584	0.946498834	0.915712072	0.922195287	0.926437625	0.895309008	0.939818611	0.956105823	0.916936111	0.945315959
cg01580044	0.41419379	0.39173612	0.330593907	0.335377741	0.381401677	0.336636008	0.260137746	0.314524787	0.303744057	0.315519097	0.318842621	0.260719867	0.347730822	0.377631782	0.298091592	0.324557468
cg01580568	0.982326125	0.968692631	0.968811321	0.97308788	0.974043285	0.95929387	0.957817124	0.963129467	0.967849212	0.954710234	0.972571638	0.961777474	0.97789622	0.973456361	0.973530946	0.972330647
cg01580681	0.059635192	0.066093348	0.06728266	0.073334429	0.049025661	0.062490461	0.052004179	0.066366846	0.07320066	0.050903517	0.06780837	0.045129004	0.059527148	0.052595144	0.050634469	0.070297524
cg01580888	0.03275328	0.01082909	0.02337154	0.017022755	0.001948041	0.008795092	0.004534616	0.010369078	0.006178897	0.003621224	0.005914746	0.006404095	0.019362221	0.014694981	0.003207298	0.012554149
cg01581111	0.690942341	0.678938417	0.879894316	0.845012775	0.877545609	0.922288568	0.873815862	0.865105893	0.743137474	0.90150545	0.717655021	0.903181125	0.77083394	0.795609004	0.871078334	0.784170029
cg01584473	0.870573709	0.864777869	0.880547241	0.860672004	0.838711036	0.866975026	0.819206817	0.879723578	0.793020043	0.82503911	0.840896696	0.776203813	0.871245992	0.823408453	0.777012181	0.866190188
cg01585703	0.058526358	0.055356164	0.048403053	0.050046252	0.051959972	0.062693121	0.041282902	0.070571978	0.038332966	0.049477616	0.044326648	0.050870633	0.059386436	0.049199892	0.056220186	0.05632488
cg01585758	0.108681077	0.110955438	0.085693271	0.100005442	0.097484389	0.093720923	0.078940909	0.077441907	0.08225796	0.08618733	0.088204957	0.092378698	0.108142179	0.102172808	0.095038847	0.088535037
cg01587454	0.935001393	0.934765008	0.939095305	0.927543203	0.925772401	0.938474003	0.934447108	0.937812223	0.926206793	0.935308076	0.928064612	0.940775389	0.940172287	0.933787025	0.918758632	0.941724797
cg01589580	0.302828608	0.295432153	0.312567518	0.262023558	0.276583451	0.34978834	0.310121719	0.371929233	0.334992086	0.321354534	0.322721859	0.420826839	0.360379114	0.377741133	0.329097745	0.343419266
cg01592593	0.865931286	0.885452181	0.80334839	0.797072745	0.790629722	0.839855599	0.824740041	0.861104902	0.867517723	0.796893615	0.853968606	0.796425461	0.819813747	0.828747071	0.802398967	0.84152586
cg01593190	0.029283717	0.030803411	0.017581985	0.025718233	0.028262979	0.020036753	0.021920206	0.020035155	0.028216069	0.022436256	0.017276183	0.021431185	0.019035776	0.020631246	0.020575032	0.021711484
cg01593385	0.89365524	0.905556418	0.892371152	0.88121612	0.880635718	0.865793562	0.819742519	0.904539753	0.873148166	0.876055401	0.870416751	0.875552062	0.896790371	0.896286946	0.882351111	0.879350568
cg01593886	0.093794003	0.067204552	0.070501023	0.115139244	0.067770405	0.056208804	0.046393779	0.081029344	0.049648088	0.042038778	0.080472406	0.055672002	0.081275834	0.102933112	0.070969245	0.086159238
cg01594214	0.196922301	0.186699656	0.160775003	0.178417957	0.121175527	0.149101218	0.156301851	0.188470935	0.185025058	0.126511264	0.121673849	0.205746178	0.142119638	0.171135372	0.175908561	0.124722411
cg01594262	0.066745866	0.074234684	0.062240684	0.05058828	0.043643328	0.06462656	0.059050405	0.072932545	0.059059351	0.060480837	0.053396944	0.070852804	0.050681552	0.042823815	0.053406654	0.072797813
cg01594915	0.017270786	0.014710103	0.018215154	0.023519053	0.015037346	0.013781982	0.0143501	0.01562976	0.017362147	0.009792373	0.012181382	0.019861566	0.017952827	0.011618216	0.013919942	0.038788023
cg01598046	0.012603741	0.0114941	0.013395633	0.012255402	0.014928208	0.017638376	0.012922391	0.009807556	0.008899982	0.012853083	0.009011974	0.015791078	0.013541261	0.011664093	0.012084188	0.008928194
cg01598642	0.935925786	0.917642906	0.928314048	0.926809306	0.919440005	0.921650418	0.9047932	0.91636131	0.910152568	0.899612944	0.916403066	0.902827348	0.932024364	0.927481301	0.901016573	0.924212127
cg01599709	0.021202999	0.030355308	0.035688181	0.032726054	0.02243271	0.056821609	0.051613624	0.059339253	0.028276503	0.037400893	0.025244792	0.025957483	0.023124913	0.022694053	0.026332147	0.027487816
cg01600189	0.298991778	0.301531991	0.357661437	0.368476082	0.292634114	0.3486416	0.385071519	0.392175128	0.28755776	0.303234584	0.425118499	0.432478388	0.320789901	0.313908789	0.372727796	0.391945711
cg01600782	0.031731405	0.028396511	0.030491319	0.027851426	0.037226684	0.029331016	0.029132978	0.033328571	0.032569968	0.036171889	0.035791533	0.035575324	0.028138698	0.03256408	0.035294038	0.029274572
cg01601573	0.377357225	0.408151083	0.460623979	0.387454954	0.344280089	0.404748125	0.448009024	0.434179936	0.332091786	0.469398911	0.421316204	0.416021826	0.45480819	0.442318384	0.387810289	0.350782691
cg01602416	0.02863118	0.02265549	0.026421815	0.018600606	0.017804793	0.022334305	0.022322425	0.026064711	0.014288208	0.025857526	0.02360446	0.023056718	0.022047257	0.024036156	0.027238099	0.026607474
cg01602430	0.019171468	0.020260894	0.013419296	0.01349596	0.015346371	0.014044763	0.01149963	0.016233373	0.019892293	0.021505748	0.00964689	0.016934946	0.017223515	0.018919839	0.00805474	0.006598072
cg01602596	0.865629286	0.854536874	0.857834243	0.796356924	0.812622141	0.804069622	0.794470077	0.870375545	0.799889428	0.807945436	0.823600787	0.764635159	0.833287896	0.783084015	0.789834794	0.795749719
cg01603095	0.13140797	0.163715559	0.296087762	0.225894306	0.088582116	0.171584187	0.248599105	0.373284053	0.249306978	0.297956058	0.102997485	0.261705712	0.107618734	0.12785124	0.211136085	0.093646067
cg01605517	0.900312986	0.941926283	0.933640235	0.928132936	0.948815917	0.946191368	0.91775183	0.934616267	0.937135278	0.935325682	0.938505565	0.917125881	0.936706468	0.906696542	0.92741646	0.942741706
cg01605783	0.777660944	0.77669892	0.774476672	0.764381719	0.786466513	0.757163842	0.76691096	0.765286851	0.784528875	0.745165191	0.78935681	0.715987867	0.76116789	0.750401438	0.727020599	0.780817483
cg01605984	0.386376008	0.397427328	0.457492536	0.448703272	0.382133708	0.509375449	0.479988282	0.53117486	0.382167836	0.387733163	0.380019654	0.467241852	0.405349519	0.396487308	0.398808552	0.381823049
cg01606998	0.070895009	0.064226088	0.058148445	0.07056844	0.069140956	0.059475102	0.062230293	0.06582362	0.065027773	0.049470245	0.071581387	0.079754212	0.059423616	0.067013807	0.065475962	0.06366311
cg01607495	0.823610613	0.820791209	0.747292366	0.76435193	0.803046674	0.784150084	0.816239641	0.804245347	0.868707655	0.787423034	0.781165129	0.82769022	0.774973668	0.802663187	0.805917262	0.843942982
cg01610240	0.04309136	0.051251552	0.040811835	0.033120449	0.063302367	0.042745122	0.03407091	0.051812172	0.038518917	0.035628813	0.038572154	0.044620635	0.035087991	0.037728932	0.032934024	0.037712141
cg01610488	0.04371952	0.042042	0.042065002	0.036453299	0.040551174	0.041782535	0.030982557	0.039956182	0.025128648	0.027940889	0.039023159	0.035402405	0.038364967	0.040138601	0.041692602	0.050905906
cg01611640	0.030683887	0.026033503	0.03718592	0.033418515	0.028415213	0.033952846	0.025843551	0.02855408	0.031574182	0.033891731	0.033775092	0.030751417	0.038282671	0.029277252	0.036817342	0.02759714
cg01612158	0.698931704	0.63290471	0.688512446	0.650395408	0.709611209	0.646489988	0.579518457	0.681234287	0.578426687	0.627057212	0.651073048	0.706400495	0.743369803	0.62410834	0.712089294	0.667442514
cg01614759	0.977674354	0.974375821	0.9750105	0.978130086	0.980116923	0.981362268	0.972634542	0.986718965	0.969267575	0.980392775	0.98244898	0.986750828	0.977736411	0.968798381	0.977688103	0.978829163
cg01615080	0.053300332	0.052596764	0.054745033	0.059112705	0.055953642	0.046006234	0.05001976	0.041093789	0.051534113	0.048701288	0.055990601	0.053527895	0.062718922	0.045101335	0.049037222	0.05210923
cg01615704	0.161386953	0.170236855	0.20419352	0.247681053	0.150419259	0.214551913	0.169226379	0.222785245	0.120787321	0.10287485	0.227950543	0.09770105	0.289144443	0.195965603	0.18823767	0.199523814
cg01617750	0.857006098	0.816561857	0.82223886	0.791599875	0.797193455	0.794251447	0.727853656	0.805363755	0.754712443	0.771743747	0.790371495	0.681390345	0.835975869	0.798665543	0.760847168	0.799968865
cg01618083	0.008254126	0.012201987	0.017700972	0.00675388	0.006221242	0.009599264	0.003413349	0.014229287	0.012007062	0.010040475	0.004890539	0.007754239	0.009167177	0.007190508	0.003225753	0.004372376
cg01618304	0.016008235	0.012913265	0.014367897	0.008721735	0.017721222	0.024877696	0.013087647	0.011820775	0.01407012	0.012872302	0.008345724	0.014079638	0.018887951	0.014775395	0.015114756	0.010154252
cg01618660	0.975934006	0.97041769	0.962815129	0.965367335	0.96800613	0.970767184	0.964801728	0.94547715	0.962402924	0.954107353	0.966393157	0.96727823	0.967683283	0.967826018	0.967838042	0.963815665
cg01618851	0.479778688	0.48212857	0.563315752	0.579102222	0.544421384	0.570741525	0.529997833	0.527855901	0.489976815	0.53294645	0.510620765	0.53598879	0.558351075	0.522889419	0.5246166	0.495210177
cg01620308	0.037146033	0.034623375	0.044629	0.03589457	0.037948308	0.041918757	0.035227592	0.039027835	0.045326281	0.0456051	0.051229777	0.043550908	0.042393092	0.046364413	0.04733036	0.039300538
cg01620569	0.030486414	0.034184586	0.022346975	0.027064906	0.015902814	0.018122573	0.017281749	0.017592266	0.01253158	0.014553782	0.026443128	0.014507598	0.025121244	0.026135299	0.024086969	0.02894373
cg01620785	0.084704941	0.060765506	0.075170081	0.086190487	0.059654419	0.075898717	0.081645898	0.107325389	0.061300946	0.081878064	0.070907587	0.088315711	0.071721727	0.081966183	0.079748633	0.082413739
cg01623187	0.905200859	0.909176108	0.926579466	0.918666469	0.907205501	0.926723132	0.905852948	0.908332955	0.92346118	0.91734326	0.895136668	0.917941059	0.920934892	0.912597927	0.919030163	0.919716364
cg01623438	0.850395951	0.808785216	0.794364519	0.802983251	0.792797957	0.814644126	0.738058932	0.779936168	0.789225159	0.708288185	0.817408934	0.743464109	0.831498039	0.819156724	0.774354242	0.840715327
cg01625242	0.545286983	0.529211552	0.535824508	0.518558178	0.514056763	0.489656877	0.476000796	0.502435891	0.504520794	0.46536391	0.536963935	0.463450461	0.560741986	0.522101101	0.496172946	0.512625021
cg01626197	0.019022167	0.013712748	0.01056816	0.018259181	0.017240918	0.014610581	0.013085493	0.010306548	0.01281464	0.007705297	0.014832532	0.015949993	0.013461295	0.011728677	0.012223921	0.014412686
cg01626227	0.023935984	0.054548202	0.030266992	0.025906107	0.047875394	0.036428503	0.085374531	0.039430942	0.050547272	0.04793482	0.023366164	0.149948711	0.095043597	0.032858622	0.037120264	0.051373735
cg01628253	0.016894436	0.02492298	0.01364796	0.0126818	0.013007746	0.016631955	0.019706969	0.019156506	0.012791699	0.015612525	0.010298346	0.009810429	0.013689587	0.018150088	0.01293035	0.016130797
cg01628803	0.390305972	0.359862483	0.378212821	0.324293962	0.330047161	0.330984537	0.2806279	0.354779216	0.310728102	0.296539927	0.422932281	0.299652589	0.328936633	0.292447766	0.399666565	0.342307632
cg01630869	0.017413198	0.013582968	0.020423543	0.015426367	0.017291269	0.015633282	0.015394194	0.017556978	0.014100814	0.017425891	0.016327623	0.015066377	0.01284488	0.014353876	0.016529271	0.010473359
cg01632517	0.928847301	0.9060213	0.896613409	0.927037288	0.881784665	0.91877927	0.905654434	0.920011599	0.885712163	0.916112887	0.925587637	0.910217455	0.898531463	0.919280832	0.922360172	0.912382887
cg01632825	0.066829386	0.049740848	0.069065486	0.071289976	0.094989519	0.084942468	0.081133153	0.059798884	0.076026228	0.079283028	0.06147876	0.115915806	0.082507288	0.079300523	0.079302195	0.061682253
cg01634119	0.015546015	0.014650784	0.007608664	0.01223685	0.011498948	0.010973929	0.009916918	0.005440975	0.013788348	0.005508667	0.011479588	0.007971316	0.011912867	0.013114153	0.010651799	0.009977318
cg01635061	0.364939771	0.282052531	0.248596876	0.28747868	0.200041874	0.219242154	0.12346627	0.224476578	0.211037694	0.14117314	0.246913919	0.152923963	0.258346902	0.268990199	0.163023696	0.251350366
cg01636591	0.359677008	0.292722146	0.448596931	0.508610343	0.472331729	0.443297574	0.364474065	0.438716042	0.342634226	0.387645074	0.389324955	0.320387055	0.457771234	0.425334921	0.419300622	0.38557126
cg01637734	0.900292384	0.86371094	0.884520816	0.887675721	0.891516735	0.882972693	0.865324226	0.867536272	0.85602936	0.871171541	0.888061491	0.870756454	0.869833014	0.859519621	0.88385766	0.858731131
cg01638025	0.025708194	0.008627924	0.032252602	0.07943094	0.012567924	0.009339391	0.015267627	0.029853211	0.012072465	0.015933617	0.016367349	0.015452225	0.010824362	0.012943698	0.010479156	0.012594831
cg01638735	0.011873558	0.009789313	0.007735739	0.009373249	0.012250048	0.016073157	0.005366065	0.012807757	0.012309945	0.012978446	0.008754964	0.01286373	0.014612503	0.009923072	0.016458522	0.007645605
cg01639034	0.026938445	0.02658937	0.021795769	0.025814113	0.027302467	0.026630705	0.028881628	0.023582338	0.023774475	0.029893316	0.025604574	0.02334987	0.021564695	0.029066152	0.02891343	0.024428486
cg01639256	0.958723202	0.949853336	0.954511807	0.946698263	0.954756636	0.952364166	0.958315481	0.960468776	0.935344162	0.965789459	0.954265898	0.948414385	0.961902024	0.948267407	0.962225575	0.947137732
cg01643284	0.009657674	0.007821599	0.013549912	0.011694491	0.010417444	0.008773767	0.012703938	0.010291907	0.013186295	0.009312601	0.012298568	0.00969011	0.010964864	0.013811516	0.009086216	0.008053147
cg01643580	0.28833789	0.247911463	0.324744272	0.396848997	0.277253939	0.36169188	0.286431509	0.278839099	0.251750274	0.274951146	0.316926319	0.206941173	0.390380055	0.303444791	0.318063789	0.302826087
cg01643624	0.871011167	0.850884835	0.858726085	0.84582332	0.836998141	0.82415665	0.802209484	0.85806709	0.821039432	0.814207939	0.837493551	0.772427078	0.841475125	0.834512061	0.789446313	0.844317165
cg01644850	0.094760829	0.102245136	0.038069758	0.038018824	0.018640209	0.013660195	0.016378874	0.03071692	0.023746972	0.018929291	0.061864939	0.02458766	0.075791102	0.032216376	0.025534085	0.075864075
cg01646665	0.083934135	0.078788387	0.126657995	0.091920616	0.077886899	0.079523441	0.142179583	0.145054832	0.085786107	0.124551143	0.076852692	0.151129339	0.070013135	0.07369131	0.122890656	0.068536087
cg01651364	0.009470235	0.011756953	0.010979895	0.01362572	0.013012026	0.013714909	0.013755051	0.014597167	0.017613751	0.012332568	0.009036198	0.014286361	0.011042405	0.011667759	0.016645441	0.016460872
cg01651593	0.011667593	0.011018187	0.013475953	0.009673945	0.007160379	0.011648863	0.014831666	0.012618682	0.013110486	0.013713853	0.012250786	0.01514194	0.013444228	0.017843447	0.01819836	0.002763271
cg01651821	0.00977373	0.009829608	0.009271635	0.010750026	0.010510871	0.009884165	0.006518814	0.009389026	0.015810437	0.008655738	0.010049621	0.003415197	0.007879094	0.00949374	0.011449609	0.011373891
cg01653110	0.0216113	0.018351499	0.02348515	0.020111024	0.018256277	0.016518434	0.024126562	0.014578099	0.01459937	0.017830512	0.017820096	0.019187834	0.018378777	0.017829981	0.019841191	0.01473944
cg01653445	0.01582414	0.01977734	0.022808491	0.022301551	0.017255239	0.0218322	0.017490874	0.026120648	0.023262428	0.025982686	0.02266808	0.025470711	0.020225623	0.020592436	0.01697816	0.021467738
cg01654582	0.022004609	0.020081597	0.020508567	0.016523418	0.016825493	0.018695695	0.015162424	0.014955632	0.003935761	0.016698365	0.017751626	0.018969841	0.022689232	0.021317574	0.019052469	0.010560196
cg01655123	0.018823554	0.015948333	0.017105717	0.020012281	0.018103553	0.018988206	0.015017902	0.013234359	0.015395259	0.014573199	0.018615803	0.017624609	0.015290634	0.017757792	0.015515341	0.0159592
cg01655341	0.028795561	0.018550423	0.028834788	0.026424268	0.033741426	0.036989694	0.02029224	0.02357449	0.025737105	0.045725657	0.047432315	0.042538431	0.027985764	0.025391643	0.019332156	0.023020602
cg01655355	0.331449365	0.226949454	0.342929237	0.411317545	0.33719801	0.292450924	0.213394429	0.269591497	0.292015017	0.227156887	0.367513426	0.219364432	0.371618106	0.350610251	0.304808699	0.28074452
cg01656216	0.56503529	0.58023956	0.63331896	0.700500423	0.678568004	0.68034906	0.685265279	0.665385588	0.568832534	0.74463987	0.557446707	0.746977848	0.606721926	0.575557781	0.655150417	0.586822659
cg01656470	0.692123227	0.668901582	0.749556304	0.711746568	0.65184348	0.730711797	0.730214656	0.725946424	0.72424252	0.752274693	0.771783027	0.659945328	0.714104754	0.683736788	0.702446723	0.659450915
cg01656750	0.355639121	0.414046271	0.558119331	0.50724167	0.495124659	0.621007155	0.631723224	0.671991747	0.56071637	0.736226569	0.514402372	0.781242812	0.404475869	0.459108176	0.654201599	0.435164052
cg01656853	0.463640699	0.437866056	0.466365792	0.492560441	0.439313243	0.523419204	0.441868875	0.465913021	0.42186324	0.442918034	0.453589671	0.439599244	0.491407722	0.475022276	0.473849175	0.487046479
cg01656955	0.060255906	0.051198963	0.057535539	0.040968521	0.047973139	0.055791061	0.054575913	0.050520295	0.05638888	0.05636062	0.061438891	0.064353529	0.052605038	0.048298447	0.058456115	0.048921811
cg01657207	0.065934228	0.064658526	0.051726393	0.049182995	0.070986299	0.068358195	0.056179458	0.061618391	0.046060729	0.061825034	0.067608339	0.046156893	0.059030921	0.061625763	0.05409671	0.052534186
cg01657380	0.917456053	0.906344315	0.931164263	0.91899285	0.920793227	0.912057922	0.920848408	0.91815191	0.889337592	0.92605413	0.91059594	0.931066577	0.908645574	0.915539024	0.927377843	0.912900916
cg01657408	0.030933164	0.034966346	0.027484328	0.035704111	0.029396942	0.027411949	0.022703855	0.032582339	0.031170135	0.03137013	0.025106293	0.040657066	0.03036225	0.036038193	0.041938009	0.032045891
cg01657694	0.014077568	0.012619679	0.011780036	0.0143185	0.014119964	0.01254625	0.018351335	0.022560916	0.022648781	0.015762908	0.020250675	0.017813314	0.015719875	0.017260797	0.016629413	0.01623556
cg01658815	0.429867208	0.446394601	0.658012423	0.637862509	0.382699459	0.545060398	0.494590794	0.684352311	0.403249828	0.488063833	0.511617593	0.457904906	0.443410504	0.486965645	0.463704412	0.442648122
cg01661993	0.063054334	0.057064904	0.055920823	0.074486893	0.060533972	0.061601538	0.043161453	0.063970551	0.061030157	0.053016712	0.057584321	0.059645617	0.057858505	0.050409582	0.04634001	0.054076139
cg01662650	0.959447491	0.949731667	0.945030769	0.93429082	0.940944298	0.950562051	0.97421132	0.953750343	0.962443427	0.959871471	0.962870228	0.94175477	0.960915128	0.945454796	0.953786796	0.95469768
cg01663295	0.192870494	0.173665141	0.150596707	0.200060756	0.157020361	0.12729108	0.101601635	0.132737489	0.136872205	0.106218291	0.143622776	0.152315981	0.135907564	0.144408924	0.127263269	0.130121887
cg01663469	0.022306156	0.024795534	0.022191674	0.026424159	0.02339417	0.024750431	0.024646316	0.029145051	0.024503838	0.021406017	0.025268302	0.028230898	0.028360638	0.024579419	0.032041382	0.0216119
cg01663570	0.020664833	0.023788656	0.038865331	0.025464646	0.028863889	0.023944982	0.043676261	0.027700098	0.022708092	0.028620431	0.022528001	0.031587339	0.028071162	0.028057954	0.02981145	0.025188057
cg01663968	0.072646289	0.070846757	0.081796987	0.167658342	0.091195455	0.094955432	0.069778759	0.066642242	0.038541914	0.076305189	0.09805844	0.056427603	0.094078154	0.10057063	0.071642152	0.077863135
cg01664666	0.014717206	0.01941834	0.037714981	0.020664191	0.034771857	0.019034659	0.016069492	0.03392407	0.013480857	0.017834616	0.018290061	0.017675434	0.014458966	0.016844939	0.015700983	0.015626501
cg01665633	0.027758853	0.029175908	0.022422786	0.030907149	0.026916654	0.031015881	0.028751945	0.028774175	0.028027031	0.026234186	0.025269281	0.032099919	0.031600542	0.030023671	0.031342179	0.02273403
cg01667384	0.170038593	0.158053963	0.238471543	0.253404454	0.215165506	0.175443388	0.2074015	0.192571163	0.165112316	0.17652598	0.226579587	0.222917309	0.176920463	0.246752267	0.185235073	0.192388511
cg01667702	0.211399569	0.14003656	0.104666653	0.197724975	0.127931406	0.106073665	0.067374039	0.152860838	0.078739087	0.099854204	0.100258225	0.084273077	0.183980098	0.13209138	0.075063027	0.171861134
cg01668126	0.952937931	0.946916299	0.958015352	0.956105797	0.961103373	0.953002846	0.956035685	0.953619258	0.950333624	0.954750109	0.95293305	0.965084842	0.951757534	0.951524974	0.965208932	0.937438573
cg01668383	0.860112927	0.857550167	0.86934071	0.863575917	0.832813472	0.89591886	0.836288573	0.865914176	0.849454571	0.807212139	0.850744899	0.834964486	0.862000766	0.853985221	0.837772438	0.870300327
cg01668465	0.043696958	0.064619936	0.06490842	0.079592135	0.056755394	0.043339815	0.027684133	0.053096027	0.10547438	0.044375318	0.059844627	0.04754338	0.057773764	0.036364477	0.073891845	0.04319613
cg01669948	0.893351276	0.881176971	0.891939612	0.88647306	0.872039338	0.901638813	0.892732742	0.898333372	0.871208357	0.880981925	0.890442022	0.872356815	0.868800769	0.877537966	0.880868511	0.894513968
cg01671575	0.664053345	0.713561448	0.708436023	0.650112829	0.600445233	0.771595309	0.77910779	0.709997139	0.785869719	0.803218087	0.741266984	0.836914062	0.633773234	0.68884806	0.784547924	0.718537416
cg01671881	0.906540381	0.906303157	0.925946446	0.91331522	0.916664953	0.930737243	0.881852419	0.89314383	0.906470635	0.90075853	0.920304115	0.896139054	0.919384288	0.903516729	0.887418942	0.900464826
cg01673583	0.997438987	0.994056218	0.994841992	0.991790294	0.992257111	0.994182416	0.995162957	0.995533892	0.993558058	0.9928484	0.995502948	0.992945308	0.993431594	0.994557448	0.997737898	0.993643625
cg01675895	0.945078862	0.945666225	0.922278894	0.892167358	0.918161016	0.90757545	0.937286985	0.943399529	0.913064578	0.91963095	0.948030317	0.926976154	0.943706122	0.935332421	0.942494167	0.936194944
cg01677098	0.004829923	0.004835691	0.00182354	0.002762824	0.010139852	0.002285813	0.008847489	0.002705647	0.010871815	0.00540961	0.006153992	0.004510552	0.003429255	0.008242425	0.006087734	0.005537838
cg01677177	0.081154023	0.087677017	0.080199571	0.075575983	0.085990382	0.085165465	0.080997633	0.084003475	0.096018954	0.082526983	0.078048368	0.082858537	0.076244342	0.084629225	0.075056008	0.08065432
cg01678091	0.809471435	0.767161594	0.841114397	0.79120209	0.80274085	0.801239515	0.790435158	0.799348096	0.736307097	0.761501498	0.810724183	0.725603813	0.840992689	0.735600506	0.729618127	0.781375363
cg01678321	0.927517049	0.928289832	0.932232602	0.93841449	0.926134112	0.920277251	0.910179579	0.918961436	0.922342728	0.930450934	0.918517613	0.879778944	0.937818795	0.938065776	0.891856111	0.947163404
cg01678893	0.014717108	0.01536702	0.016823931	0.016319717	0.017884469	0.013841865	0.011022889	0.013409157	0.017164285	0.018094297	0.014411292	0.016136952	0.020555027	0.016006134	0.018798708	0.017014473
cg01679262	0.498987332	0.421586638	0.573884445	0.53987727	0.62855487	0.618636126	0.570523354	0.642811023	0.485230909	0.541561535	0.465775838	0.588004944	0.545808832	0.595054641	0.497952867	0.478036556
cg01680762	0.272117511	0.277387726	0.346105605	0.318866718	0.230756116	0.327638558	0.285837193	0.35270427	0.300649809	0.317521947	0.279616091	0.367552741	0.317486402	0.286850331	0.264997068	0.332955823
cg01680823	0.589977053	0.547706069	0.583445161	0.524392419	0.526747881	0.576524656	0.639566811	0.633294535	0.514210004	0.627725664	0.495341761	0.561601734	0.53430204	0.530826671	0.553093871	0.4826979
cg01683883	0.339068978	0.327443383	0.337544169	0.373366539	0.253130396	0.313401197	0.240051206	0.316384685	0.264591861	0.213508091	0.351605278	0.28527138	0.349364554	0.308747551	0.287414067	0.30913068
cg01684579	0.516555125	0.429293876	0.438244829	0.432424062	0.454042587	0.429494278	0.509452453	0.444414029	0.535701293	0.567763526	0.399780771	0.565426925	0.42760132	0.453271076	0.40592084	0.419591795
cg01684901	0.90333689	0.89053087	0.834225249	0.71711103	0.754153655	0.841813518	0.866488772	0.868882147	0.86410236	0.851108674	0.867673308	0.89096628	0.815296675	0.829996067	0.851897899	0.857523729
cg01685739	0.005640767	0.005209011	0.007549359	0.006613303	0.007504584	0.005563459	0.007125011	0.011382184	0.008064001	0.006871929	0.011199931	0.01225587	0.011465655	0.004986315	0.00472577	0.015354727
cg01687051	0.018830555	0.013249369	0.012750698	0.015107543	0.018649343	0.012894006	0.015686884	0.010636317	0.008660575	0.010516767	0.016964063	0.011857922	0.011934586	0.014813287	0.013913018	0.012619392
cg01687711	0.022321439	0.023854807	0.024018019	0.017994104	0.022333801	0.015180116	0.018252711	0.017444185	0.01622188	0.019119496	0.016466492	0.023355497	0.017162567	0.024436561	0.020083766	0.022793828
cg01692572	0.041623255	0.03319886	0.030518935	0.039921618	0.033403862	0.031924035	0.034185764	0.035793739	0.030899399	0.034793667	0.03275873	0.033632174	0.031994939	0.04047294	0.039417431	0.035936601
cg01692815	0.007996293	0.009825746	0.007138482	0.008036258	0.008206472	0.01110297	0.010471737	0.005517383	0.010098797	0.006995459	0.012569589	0.019747801	0.010784235	0.008411958	0.011411182	0.011957885
cg01693108	0.02937637	0.022151829	0.017258584	0.017565406	0.023978457	0.017395741	0.017692753	0.016657732	0.036903425	0.019774729	0.021755452	0.019393778	0.015139739	0.019268717	0.014987694	0.019749202
cg01693157	0.015990756	0.019401752	0.017170552	0.017343269	0.025380279	0.018657828	0.019159264	0.021222612	0.017415054	0.015896251	0.02068667	0.018870389	0.017811388	0.017312641	0.019573468	0.020351464
cg01693350	0.335937168	0.359726348	0.362943236	0.373530611	0.333715502	0.378186305	0.378172569	0.374349731	0.344009314	0.289400343	0.306958078	0.264775072	0.337903579	0.352147048	0.303668138	0.401013898
cg01697732	0.008031115	0.007229053	0.012033247	0.010216926	0.007022408	0.006463041	0.009605237	0.012702752	0.005974737	0.006234861	0.014529482	0.008340766	0.011488758	0.005060249	0.008949366	0.007703026
cg01697865	0.877685082	0.868897559	0.754270403	0.797608273	0.776824858	0.786381676	0.7833035	0.804282985	0.816078832	0.795681213	0.838048029	0.739038112	0.851961081	0.79537091	0.720053325	0.770960571
cg01699584	0.009693003	0.010603928	0.005952444	0.008304781	0.00738561	0.008408167	0.0112855	0.010947623	0.010565044	0.004917235	0.010408138	0.00744293	0.004707582	0.009736621	0.008990881	0.006181793
cg01703884	0.944269092	0.934274471	0.927678007	0.921162749	0.927775039	0.912900997	0.945053124	0.940733742	0.926411475	0.905080297	0.941688142	0.920846742	0.932135768	0.93747421	0.932761408	0.923745875
cg01704534	0.499588471	0.461797061	0.589234746	0.583293019	0.600473028	0.624912275	0.533708423	0.521873854	0.439585606	0.52070375	0.439850715	0.548006631	0.529003824	0.565465118	0.524793709	0.501248634
cg01705458	0.042312924	0.049148344	0.037657181	0.040622434	0.04662955	0.039055998	0.039209313	0.037422091	0.041838364	0.040982382	0.045043643	0.03616809	0.042159609	0.04561682	0.042421252	0.039063509
cg01705587	0.013653402	0.01331647	0.01482579	0.016302374	0.018327859	0.020767287	0.021015846	0.014008009	0.017259608	0.018596308	0.015122024	0.023784159	0.012173268	0.016144931	0.01553044	0.015657087
cg01708236	0.03270738	0.036353651	0.037023053	0.038895623	0.034267851	0.029712417	0.029460378	0.037021439	0.035666301	0.035382947	0.044216936	0.03106133	0.033047839	0.044190093	0.04143857	0.037775742
cg01708964	0.983595349	0.979704353	0.978755071	0.98632606	0.983307548	0.985820989	0.975623966	0.980884823	0.974803759	0.971799776	0.979150044	0.955754809	0.984838061	0.978859296	0.977384714	0.980376437
cg01712016	0.013088854	0.01472958	0.009763389	0.014332916	0.012447287	0.017061003	0.013684732	0.014507744	0.014009351	0.017893303	0.013653988	0.01553377	0.012695368	0.015786147	0.017501187	0.010076286
cg01713938	0.927365621	0.888306967	0.908856064	0.908784663	0.923161739	0.90160291	0.922888312	0.920390272	0.934390551	0.89463453	0.926043861	0.852731282	0.928667178	0.914582963	0.955584226	0.929583958
cg01714513	0.752067376	0.793427209	0.82579739	0.846787291	0.862723174	0.808005216	0.837501257	0.702945082	0.806830643	0.887089528	0.712034046	0.903699363	0.728148259	0.778579135	0.872144867	0.798512204
cg01714932	0.953047987	0.954294407	0.914425657	0.956519632	0.946837606	0.939575	0.946041279	0.916016841	0.942012024	0.944011957	0.951631544	0.937221061	0.942937326	0.931649874	0.940864583	0.940763621
cg01716061	0.069022981	0.059690675	0.058349183	0.075397377	0.06310156	0.055873666	0.054224991	0.061743839	0.056036959	0.045799973	0.059852611	0.059406706	0.070404447	0.070349902	0.06046929	0.058668159
cg01716083	0.010011781	0.003885007	0.006733128	0.00394344	0.008703444	0.002332706	0.010495082	0.012901298	0.007141444	0.006683077	0.012002076	0.011893873	0.006731267	0.011587488	0.010056472	0.012590791
cg01717150	0.019980655	0.032444524	0.02491491	0.029134567	0.028950138	0.024329686	0.027637876	0.028311797	0.035108999	0.028808596	0.028472303	0.032976001	0.021793224	0.023355371	0.033714234	0.041781202
cg01717706	0.042887175	0.02550262	0.017229286	0.023404953	0.018278513	0.023868545	0.028660676	0.025833331	0.019207267	0.019675801	0.025684595	0.015109805	0.03071321	0.030005691	0.013163505	0.032530784
cg01718139	0.914825278	0.886520502	0.905340883	0.894091712	0.926973724	0.901169047	0.879413349	0.893476594	0.842219285	0.877115241	0.883129382	0.885133744	0.896858947	0.891720943	0.894294947	0.877857128
cg01718365	0.024926523	0.026485581	0.023682749	0.02307185	0.008582444	0.020868409	0.017399336	0.019402655	0.013768987	0.025421653	0.018245124	0.026266646	0.025294531	0.024809304	0.029033122	0.013626649
cg01718602	0.140598625	0.137688843	0.134134868	0.143123671	0.126636839	0.126130064	0.087074038	0.137610601	0.11395913	0.112874224	0.095651305	0.12929617	0.111354252	0.125405092	0.10582058	0.144756468
cg01720228	0.900239558	0.861068358	0.864392024	0.852322464	0.899608971	0.886188164	0.76411714	0.839706221	0.820680946	0.739270822	0.897084685	0.668894029	0.851080433	0.898730702	0.833215142	0.874751904
cg01720520	0.343402297	0.370975909	0.484333285	0.437173709	0.419111166	0.484333504	0.386099477	0.464330808	0.46126548	0.452381611	0.488112357	0.512585619	0.47714346	0.358461955	0.484248491	0.374964306
cg01722450	0.988010726	0.986138129	0.982550248	0.965506306	0.98016744	0.990874259	0.980669829	0.971192306	0.973474313	0.983159714	0.968798844	0.990001958	0.984765171	0.984129234	0.974604237	0.975081531
cg01722994	0.025363905	0.020033497	0.018446674	0.018218334	0.025528568	0.01802879	0.018569139	0.017997321	0.021348815	0.022788961	0.023803959	0.024142737	0.018117706	0.020975997	0.0249889	0.019729517
cg01723464	0.02658027	0.025285074	0.019881567	0.028401678	0.02983706	0.026697279	0.026281373	0.02722397	0.025165787	0.024539451	0.028273699	0.033966537	0.02874638	0.030181049	0.029806002	0.026652942
cg01723747	0.037333679	0.044549501	0.029188051	0.044170853	0.031870459	0.039046648	0.036079048	0.035320317	0.033999732	0.020254827	0.037771459	0.032996018	0.030167762	0.031936366	0.046693182	0.034225398
cg01724150	0.323596536	0.24386964	0.586136737	0.584694607	0.607842857	0.5680685	0.403030416	0.717617262	0.414055766	0.479575942	0.389149523	0.472451645	0.50454895	0.473942715	0.478649322	0.379463731
cg01725199	0.010318688	0.004343087	0.006661868	0.005071135	0.005339061	0.014338541	0.010656165	0.007086529	0.007752211	0.006995274	0.010939473	0.009555227	0.011268427	0.007078374	0.006055641	0.006329064
cg01726767	0.940094165	0.928388872	0.92600733	0.937031593	0.926893135	0.91086311	0.915239192	0.907318254	0.922038377	0.87508399	0.928110393	0.922844491	0.919067917	0.930459665	0.920691062	0.91823265
cg01726775	0.374737773	0.382788879	0.305091272	0.325100341	0.31301703	0.288087422	0.283366787	0.282781622	0.378280474	0.243106348	0.414574632	0.292511999	0.327303355	0.289121085	0.326876323	0.332845259
cg01727899	0.884489869	0.840308308	0.916137037	0.840854801	0.851914866	0.878301352	0.860733319	0.866843775	0.811363729	0.824306402	0.842372245	0.79499029	0.828034058	0.798462332	0.785127757	0.796280964
cg01729862	0.013399184	0.011569121	0.009954145	0.013734695	0.009872125	0.010600868	0.017233296	0.013997299	0.00930544	0.017480628	0.008914629	0.007805613	0.01348636	0.00737453	0.012788542	0.007585236
cg01731341	0.965784429	0.934412568	0.971122615	0.962014676	0.916092449	0.967706269	0.95239818	0.962088018	0.955673166	0.962752484	0.950716597	0.939843014	0.964339819	0.950924819	0.945007015	0.95633337
cg01731685	0.383095239	0.317700106	0.343486062	0.387679645	0.298105022	0.251615637	0.290935795	0.251937695	0.332276875	0.277029756	0.343887313	0.396445231	0.353518248	0.328825207	0.333368568	0.34917702
cg01732037	0.922797489	0.902482322	0.916341673	0.925882838	0.911934279	0.913850588	0.914148298	0.916941544	0.917085105	0.916277201	0.911135902	0.914513732	0.919250372	0.914754697	0.922602417	0.925887462
cg01733599	0.930419801	0.916891992	0.929585172	0.924909783	0.921134064	0.927432593	0.91180857	0.9319648	0.903246424	0.910090451	0.913142342	0.922167623	0.919174424	0.901480539	0.918570233	0.934188111
cg01733783	0.016958419	0.025371233	0.017488778	0.014566464	0.02456653	0.020073038	0.024969565	0.016620162	0.026514599	0.023002925	0.018165407	0.015936589	0.023235931	0.019839585	0.021588842	0.018405077
cg01734338	0.921453805	0.767228212	0.889401689	0.915135893	0.895585988	0.913892146	0.89667723	0.902505777	0.878040351	0.915165779	0.909449296	0.89436617	0.92512474	0.928108596	0.930947108	0.884536375
cg01735903	0.089833077	0.059816252	0.088597298	0.063586455	0.083812067	0.095823977	0.044066224	0.05099574	0.049162077	0.040982802	0.055666696	0.05901159	0.042149606	0.047708137	0.037397521	0.050672599
cg01737507	0.026835422	0.028076536	0.025107787	0.023370784	0.024162501	0.026105691	0.016529417	0.01560983	0.012342911	0.014568586	0.013005917	0.01912716	0.017955888	0.017583361	0.022255795	0.020522901
cg01737532	0.499916321	0.476578924	0.516767493	0.495014315	0.491558139	0.542192965	0.524878623	0.518684316	0.499690103	0.492455836	0.487196067	0.502158717	0.493788908	0.502404719	0.540656541	0.514944841
cg01738359	0.03782942	0.043002312	0.039232183	0.039835139	0.047398607	0.041488448	0.044411877	0.037910612	0.041714175	0.033783535	0.045695677	0.041771747	0.0385136	0.04031004	0.042378443	0.040623452
cg01738944	0.019815	0.013668602	0.012838078	0.017092209	0.014424781	0.019615934	0.012188968	0.024125941	0.018888066	0.018474049	0.020137402	0.01837184	0.021485589	0.023217881	0.020683247	0.014528965
cg01739167	0.797015926	0.807938867	0.653720759	0.604339194	0.589421036	0.655046273	0.733239189	0.696974525	0.737976017	0.628732309	0.712483039	0.718402752	0.6941481	0.667242995	0.656507581	0.699399345
cg01739965	0.024665187	0.020079755	0.025689772	0.021262497	0.024210049	0.020669877	0.017447779	0.01749118	0.021629759	0.022990123	0.016209972	0.017642806	0.016641065	0.024744488	0.019780169	0.019757722
cg01743008	0.929375664	0.930011683	0.921390918	0.92165114	0.911628045	0.918002957	0.915323408	0.909057479	0.898916348	0.894681993	0.92769643	0.901045615	0.916718253	0.922480108	0.887707793	0.935540972
cg01743370	0.014891907	0.016562754	0.01386903	0.01176986	0.014478535	0.015076357	0.020571913	0.014973424	0.011919507	0.016733857	0.017560814	0.032175105	0.013877341	0.017197981	0.014579618	0.012493386
cg01745448	0.053006206	0.049690339	0.054987466	0.059992689	0.059343583	0.042426551	0.046100535	0.053377066	0.064417839	0.054258622	0.048122812	0.086520406	0.048437759	0.052631274	0.06155854	0.039100431
cg01745510	0.035983577	0.035970459	0.041648508	0.037871284	0.040927238	0.036032564	0.031871206	0.048479948	0.046749738	0.041965127	0.035778155	0.049449556	0.038300298	0.043723915	0.042212243	0.036207807
cg01745657	0.061710539	0.07443158	0.041648003	0.061898321	0.072338081	0.062754148	0.050999979	0.048773304	0.053386036	0.068036672	0.050225157	0.066284187	0.039734537	0.113482752	0.049033443	0.093505221
cg01746088	0.018461072	0.016751563	0.01916166	0.017378285	0.028519669	0.019977766	0.022247078	0.022805259	0.025050035	0.019095659	0.021587378	0.022397078	0.021381792	0.020555364	0.026325818	0.022081851
cg01747191	0.950132141	0.974489665	0.975208581	0.972690619	0.965083057	0.979499595	0.982276095	0.976189717	0.981603373	0.964705537	0.982298049	0.972385438	0.981474415	0.966659899	0.975398881	0.973134808
cg01747665	0.581787699	0.583994742	0.653779223	0.657457088	0.634321773	0.66242488	0.647980109	0.649635705	0.597131998	0.644308318	0.598219975	0.610522631	0.616220194	0.607294189	0.645426809	0.576449384
cg01753375	0.242871773	0.276137005	0.372527196	0.334773369	0.239861178	0.374063473	0.342336821	0.462740638	0.320193993	0.374289312	0.291641379	0.373530165	0.302479762	0.273837163	0.316494714	0.270413244
cg01753595	0.253114652	0.196559949	0.241861666	0.27462185	0.22631557	0.242960574	0.20344961	0.198191228	0.187322413	0.156905172	0.26999629	0.106365895	0.282051629	0.276057178	0.212772235	0.219732259
cg01753906	0.771589801	0.738836657	0.736766421	0.742414338	0.776472527	0.781490615	0.724583835	0.735004516	0.734547075	0.738447768	0.749617225	0.73144108	0.782308657	0.804990994	0.759579691	0.726830896
cg01755369	0.007276616	0.005027407	0.008904264	0.004713884	0.006717025	0.002111969	0.006012875	0.008593549	0.007886789	0.007677499	0.007996962	0.008784935	0.004546851	0.008458958	0.006955564	0.005983987
cg01756060	0.009364775	0.007190628	0.011556033	0.009958319	0.010867127	0.012519034	0.007728107	0.006787079	0.009849165	0.009926303	0.008469846	0.01267709	0.00926998	0.009448292	0.006637124	0.011582298
cg01757745	0.510608481	0.619034854	0.498030217	0.579568987	0.590040196	0.549971653	0.498800911	0.530684525	0.513776648	0.49287444	0.62009992	0.429805032	0.502273354	0.563331898	0.535756693	0.575268263
cg01758870	0.524005057	0.50921179	0.517394761	0.52670965	0.534346744	0.547727686	0.558959888	0.539457811	0.519091304	0.540078611	0.563900235	0.506396595	0.517565686	0.525943219	0.553025089	0.506179775
cg01761409	0.064252905	0.033788164	0.046910087	0.113239278	0.044729334	0.112661109	0.049016226	0.058495767	0.045328374	0.041517695	0.06415396	0.028092601	0.065985563	0.068543285	0.069069405	0.032901855
cg01762581	0.632064101	0.600338316	0.595311379	0.60760366	0.592100663	0.587656565	0.509237032	0.574222086	0.492902965	0.445743472	0.589403498	0.501309488	0.614699088	0.603005726	0.533951681	0.608065418
cg01765461	0.048601677	0.035100192	0.033717162	0.04253114	0.02652834	0.029702934	0.026050178	0.040565159	0.024292107	0.027333288	0.036394575	0.022117644	0.041847148	0.023673072	0.030002918	0.039600078
cg01765473	0.00298099	0.002662901	0.007423522	0.011287633	0.00897243	0.00118148	0.007772486	0.005966955	0.006264443	0.005000102	0.003945308	0.005005442	0.002234994	0.003633325	0.000677688	0.009375788
cg01765641	0.958436741	0.940023946	0.96322296	0.953085406	0.932852716	0.950862899	0.941013922	0.96207216	0.925265806	0.922498783	0.926297271	0.931339259	0.967235227	0.968093939	0.934181607	0.968982528
cg01767116	0.728103667	0.706605905	0.562211392	0.609982034	0.630182887	0.547870221	0.562243454	0.529451413	0.63481601	0.571300999	0.67891723	0.571929067	0.68123627	0.620693831	0.595656731	0.646696004
cg01769037	0.032553949	0.029626817	0.020686864	0.033558863	0.034772686	0.033312783	0.039117482	0.033697021	0.031903408	0.02636388	0.03324777	0.036015024	0.027393363	0.041250766	0.058972863	0.030798433
cg01770232	0.278641886	0.319136735	0.264791498	0.228109959	0.190007542	0.253238613	0.354893722	0.243821174	0.213511498	0.254225678	0.235247698	0.192636558	0.238122598	0.219292789	0.188616833	0.218001278
cg01770400	0.965056979	0.95274209	0.952733335	0.945255782	0.935763755	0.953934399	0.947024311	0.956017739	0.941029574	0.941735431	0.954736461	0.931591296	0.956553675	0.944898676	0.942082484	0.945146434
cg01772980	0.878073959	0.838663431	0.875113969	0.869090435	0.887636296	0.881095586	0.885697311	0.865676438	0.806259538	0.849769172	0.855987071	0.904271881	0.860518836	0.890492517	0.898591146	0.880826851
cg01773061	0.013652221	0.008303819	0.003777318	0.009634298	0.0087908	0.00819727	0.016159612	0.005939695	0.009387353	0.014406026	0.014552845	0.010140957	0.008579104	0.006261736	0.014044772	0.006419852
cg01773854	0.057664544	0.068075822	0.059352816	0.064144405	0.058622792	0.057974267	0.045060824	0.050758462	0.052880181	0.046459132	0.071598307	0.046982354	0.058092878	0.050081161	0.05377442	0.046750564
cg01774645	0.921468909	0.899206368	0.889901893	0.882137039	0.898040423	0.904229822	0.879278662	0.883988676	0.883744077	0.850081909	0.895366707	0.893925866	0.910678194	0.914051673	0.871558224	0.873524728
cg01775265	0.276903297	0.278955343	0.440161021	0.488261699	0.537210284	0.498646611	0.497054804	0.359439502	0.368533764	0.481862782	0.308088228	0.424492462	0.377190184	0.415599679	0.508645785	0.322507897
cg01775414	0.02227453	0.019550596	0.016308612	0.01806027	0.02549366	0.021670711	0.025348195	0.01735132	0.017939269	0.016076171	0.025368187	0.02129008	0.016985332	0.02051377	0.019616538	0.019361785
cg01776246	0.014125848	0.018529249	0.015550704	0.019893285	0.011112777	0.011756559	0.023062234	0.027014935	0.026040465	0.021694642	0.023446026	0.019971423	0.015457249	0.021852246	0.02721062	0.012679764
cg01776396	0.739439503	0.621824599	0.683743385	0.765519367	0.76546103	0.739454318	0.692005267	0.750783128	0.763276046	0.698304876	0.675643673	0.688955673	0.699014803	0.735042003	0.637946556	0.678808242
cg01777397	0.089927862	0.127164173	0.086361434	0.078946695	0.112266934	0.094643248	0.121915935	0.067059199	0.144419638	0.100439225	0.133055314	0.096174622	0.076922782	0.092079258	0.08048648	0.085549353
cg01780107	0.026011242	0.029231399	0.027238311	0.027185966	0.025570949	0.026596945	0.027770806	0.025860702	0.035452854	0.027523869	0.02852738	0.029423968	0.036670483	0.033696665	0.030943317	0.034183027
cg01780482	0.01213937	0.0126159	0.015961031	0.023318532	0.011933349	0.017053597	0.012956936	0.014138861	0.01112742	0.010753739	0.013413839	0.015694739	0.018760475	0.012006319	0.019374885	0.010827176
cg01781266	0.109259343	0.09065134	0.069210797	0.064013798	0.062784797	0.064268262	0.044360457	0.058277831	0.079201781	0.046051038	0.081770769	0.04077165	0.072751872	0.05499193	0.066665934	0.066605603
cg01782320	0.026442568	0.021781473	0.022975242	0.025320461	0.027011709	0.0299868	0.028474534	0.019261768	0.026770509	0.023681304	0.021169731	0.02510342	0.020393602	0.023305232	0.025479863	0.021309017
cg01782486	0.922999229	0.921119504	0.929905462	0.938416378	0.932762188	0.937898336	0.924215767	0.926322843	0.920897984	0.914782556	0.922840944	0.902730248	0.943511772	0.935029523	0.934962898	0.932002012
cg01782487	0.016714295	0.013363078	0.014955403	0.008947814	0.009683413	0.021363198	0.021598643	0.016450475	0.024155288	0.014092532	0.008976082	0.018144713	0.015009787	0.018912394	0.023048342	0.020352656
cg01783386	0.062140997	0.071832543	0.063859358	0.072989873	0.068642089	0.07033738	0.061815325	0.058150671	0.06832919	0.060016153	0.065443452	0.064599384	0.067896747	0.065047867	0.059845545	0.066282576
cg01784199	0.023308583	0.0118653	0.019281684	0.010390395	0.015089335	0.018148236	0.017367636	0.014381796	0.015009813	0.01243797	0.02768394	0.013348838	0.014270987	0.022761193	0.012346672	0.015533
cg01785060	0.020581423	0.014863053	0.022297364	0.021635287	0.02090203	0.015594723	0.01452641	0.016608046	0.011869525	0.014809975	0.014480972	0.017628189	0.01442247	0.011995033	0.030493081	0.013939792
cg01785339	0.014342891	0.013271688	0.0359448	0.020551497	0.008764225	0.01626841	0.017703896	0.0233227	0.015164634	0.013966812	0.024843523	0.022793074	0.018816274	0.010775743	0.026871832	0.019419065
cg01785568	0.605565777	0.585807626	0.528278989	0.590391125	0.53354202	0.564313088	0.540267927	0.552686131	0.515375813	0.537126736	0.534652329	0.551479338	0.622578147	0.540238873	0.569633512	0.612597557
cg01787047	0.006471981	0.007275254	0.008121127	0.011447796	0.007278175	0.006026181	0.007997407	0.003057031	0.007371083	0.011703286	0.007304212	0.005646313	0.008585965	0.00497538	0.004913073	0.011582911
cg01788438	0.023374132	0.025448163	0.022397552	0.021226021	0.024239998	0.023072087	0.021991831	0.026965721	0.025670325	0.022144874	0.021805914	0.03025449	0.022823734	0.024862094	0.024735639	0.022723354
cg01789267	0.955357875	0.94021801	0.931848219	0.921536476	0.942574852	0.948475169	0.950144608	0.941748734	0.911405872	0.934193049	0.926336168	0.953550289	0.944042498	0.94177868	0.930029398	0.950982303
cg01791232	0.061964719	0.082641651	0.072097422	0.072109748	0.074360747	0.070439052	0.027333715	0.051382304	0.036308739	0.065476421	0.073451414	0.056662778	0.075131617	0.063360044	0.046143294	0.061775076
cg01794265	0.037147322	0.032901147	0.023298472	0.018677932	0.013855774	0.011831655	0.012517754	0.017397732	0.020996445	0.012236801	0.023653123	0.015084376	0.032039724	0.031800095	0.012175391	0.02295882
cg01794711	0.013220467	0.010260536	0.01197249	0.015277159	0.012993384	0.011411139	0.012571695	0.017947364	0.013735022	0.014140273	0.015584868	0.01043191	0.013534166	0.024017114	0.014219167	0.008488823
cg01795122	0.345255112	0.325558321	0.374162206	0.414902032	0.319533333	0.308171	0.319125185	0.339763004	0.29096621	0.309305514	0.369455657	0.232631513	0.403147378	0.358932944	0.29563505	0.27382656
cg01795161	0.331548086	0.30738146	0.405417108	0.419587598	0.397210905	0.352879818	0.353987195	0.293461072	0.266887621	0.325973186	0.375560805	0.360601351	0.362501028	0.310374421	0.330989594	0.313594817
cg01795697	0.013846554	0.024143301	0.02047511	0.02352616	0.015686453	0.020621973	0.022534947	0.020324686	0.02419046	0.026211131	0.019190266	0.019184899	0.021714402	0.021963551	0.026145443	0.023237581
cg01796223	0.790400358	0.851307015	0.735835516	0.677210385	0.743369814	0.715248028	0.76077499	0.657844454	0.818678262	0.70935616	0.804163542	0.775447549	0.807836565	0.726961428	0.788957587	0.768325368
cg01796228	0.932130929	0.947579111	0.950344896	0.940822644	0.932365201	0.941947235	0.937508045	0.948262569	0.933141483	0.93472327	0.935334543	0.947717521	0.934461801	0.942878005	0.923007099	0.960310173
cg01797043	0.609357472	0.605886241	0.615850257	0.629999441	0.628772143	0.628748012	0.643608892	0.620659043	0.600608825	0.617849524	0.61640885	0.602134104	0.619694517	0.619332484	0.614904174	0.566056603
cg01797527	0.013004309	0.011423964	0.011448823	0.013945799	0.015696131	0.01155538	0.014608544	0.010634752	0.014479746	0.008851523	0.013448336	0.017792792	0.010621688	0.012751808	0.010944535	0.011756921
cg01798443	0.03839614	0.025840093	0.020465206	0.031192772	0.021961383	0.027431357	0.024188386	0.025934731	0.024728514	0.019452816	0.021489697	0.021492126	0.02431761	0.027313589	0.022573173	0.018242877
cg01798589	0.1836586	0.134748513	0.109361707	0.122670156	0.137496981	0.158591766	0.14267946	0.142639366	0.133337219	0.113284794	0.159842937	0.185739931	0.134775856	0.154216844	0.167518546	0.197702044
cg01800843	0.020975864	0.01840015	0.021489542	0.018508899	0.02449174	0.015943972	0.010027423	0.010234571	0.017666535	0.009767488	0.012318362	0.018181388	0.022768736	0.016826087	0.0096969	0.017416114
cg01801174	0.009657207	0.011228175	0.014421403	0.017592651	0.01832615	0.01845536	0.012916906	0.016685374	0.015349606	0.016165215	0.016452907	0.018727151	0.015790678	0.016673601	0.017016167	0.01371444
cg01802635	0.033658086	0.043533649	0.039330495	0.040365012	0.045967797	0.049458765	0.032709053	0.039623822	0.043684431	0.048265669	0.039003435	0.035299856	0.035850724	0.039426805	0.046974565	0.039516773
cg01802653	0.013348632	0.019071234	0.015800729	0.019559735	0.015298006	0.017891441	0.012384993	0.020693443	0.014453515	0.017968722	0.021121245	0.019741355	0.011878751	0.017011144	0.017163756	0.018584911
cg01803059	0.067329642	0.076168934	0.100145692	0.062701171	0.055322899	0.076317663	0.076886301	0.068637013	0.077060656	0.068547315	0.059155506	0.090394335	0.067852833	0.056916297	0.063749499	0.048731746
cg01803238	0.009355297	0.014303486	0.013847309	0.013648422	0.013325316	0.021718023	0.017878353	0.009618188	0.017977051	0.021242633	0.028904831	0.019032879	0.013009392	0.023327045	0.034623258	0.025713126
cg01803810	0.007254063	0.007023957	0.010400823	0.005645015	0.008235669	0.008861721	0.008360135	0.00890811	0.005509643	0.008585542	0.009503765	0.006804317	0.006894099	0.007160756	0.007457999	0.007395433
cg01804429	0.375742209	0.317050983	0.27205733	0.252405457	0.202963083	0.257883243	0.227642468	0.315123824	0.267011895	0.234487032	0.271007778	0.221729136	0.310387793	0.239641385	0.274467836	0.262301036
cg01804844	0.925074689	0.944458027	0.956271979	0.92254141	0.940950089	0.956712337	0.940843208	0.963616394	0.952216691	0.945533184	0.96225517	0.925213657	0.954262279	0.934761739	0.946885091	0.92881353
cg01805282	0.070544915	0.071994226	0.106522893	0.090717344	0.044997222	0.085917051	0.042543116	0.134371791	0.050472126	0.055274115	0.087961349	0.042613331	0.080672369	0.079191037	0.047012591	0.076367705
cg01805540	0.012464867	0.010528944	0.012563671	0.008201808	0.008386898	0.008285838	0.006722286	0.009819601	0.024433073	0.007115712	0.014277297	0.014405921	0.003977155	0.010616124	0.013305586	0.01177308
cg01805784	0.004765049	0.004259594	0.004497477	0.010872962	0.006545648	0.006821735	0.046530994	0.007175578	0.005738884	0.004012097	0.007361816	0.005564621	0.006385499	0.008721742	0.005012206	0.008855821
cg01806808	0.005446725	0.003608534	0.005739164	0.003594664	0.003647046	0.006552322	0.006285655	0.007142491	0.005163065	0.005205828	0.003237922	0.004028888	0.005006916	0.003885441	0.007864942	0.004282732
cg01806928	0.435905182	0.422861615	0.451462098	0.455656365	0.503768082	0.445895977	0.408904628	0.399111165	0.355098658	0.43222589	0.450425867	0.379804634	0.493999892	0.440581998	0.410640745	0.417068697
cg01808090	0.019581673	0.016200727	0.01973283	0.019601411	0.016509948	0.02437008	0.026292434	0.018607081	0.023637182	0.019110352	0.020881845	0.022582893	0.022768653	0.025272326	0.018588253	0.023567271
cg01808130	0.023227585	0.025158168	0.025426225	0.025906465	0.021128171	0.032210521	0.034326534	0.03248005	0.03128404	0.044834567	0.021754666	0.032069526	0.028863873	0.036392046	0.027622068	0.035921158
cg01808508	0.487284942	0.442485792	0.592350319	0.507424659	0.534509768	0.514952244	0.561425744	0.577725383	0.527287644	0.551559755	0.481225184	0.542243601	0.510698696	0.530086418	0.585617965	0.538288471
cg01808706	0.010680991	0.017363399	0.009214261	0.010882656	0.017964777	0.011980679	0.012929126	0.00932126	0.009686746	0.009398469	0.008888222	0.014022348	0.0115603	0.010485695	0.021544355	0.012529894
cg01809579	0.010644142	0.015130825	0.016458019	0.010900852	0.015097536	0.014345627	0.011818989	0.010402666	0.01224045	0.01413049	0.02015174	0.013058045	0.011864511	0.015020992	0.024642476	0.009441806
cg01813334	0.045908577	0.052356569	0.045575991	0.04499162	0.051123434	0.042147332	0.049538434	0.039513251	0.053042897	0.053667388	0.044516794	0.050009836	0.054174788	0.053690827	0.052336845	0.053844448
cg01813965	0.844033104	0.765206911	0.647229172	0.581961804	0.580309411	0.646559579	0.595961885	0.67332454	0.749320536	0.569608838	0.683122503	0.515955093	0.656972364	0.634270539	0.603895148	0.759769166
cg01816336	0.009793784	0.013922859	0.010034322	0.008974246	0.012564901	0.008310705	0.010421786	0.008958843	0.010252523	0.011831698	0.010601475	0.009507039	0.014563374	0.011611721	0.013980604	0.007252715
cg01817029	0.045304439	0.046937284	0.041901107	0.038906459	0.055027399	0.054067258	0.047256713	0.058055683	0.044460733	0.047385565	0.044858852	0.045580065	0.04314303	0.049595901	0.048002721	0.047896834
cg01817393	0.499983784	0.479749073	0.45236024	0.512271539	0.45984907	0.471445432	0.463468493	0.499014237	0.384795118	0.411331353	0.574644943	0.435098807	0.50593583	0.397171304	0.377582896	0.320089619
cg01818492	0.037267804	0.036442574	0.038751651	0.040119433	0.037624943	0.034548222	0.040662136	0.046135084	0.052985363	0.030610767	0.037784073	0.037494179	0.029749229	0.039705418	0.046568943	0.028253765
cg01819572	0.035523336	0.033997751	0.033994901	0.042156729	0.026335671	0.030382911	0.025188525	0.023028308	0.021474741	0.030784104	0.025900724	0.025594001	0.04608238	0.036782802	0.027084442	0.024190598
cg01819863	0.003769432	0.009268369	0.003109586	0.004206975	0.002801304	0.00097765	0.000616163	0.002402012	0.001564933	0.002790833	0.002231463	0.002512262	-0.000151948	0.000646424	0.001563676	0.000948164
cg01820374	0.727534776	0.689910986	0.661252304	0.62805271	0.612721324	0.70357906	0.661174093	0.643214612	0.686013582	0.638521244	0.67532145	0.67456807	0.690250867	0.648992375	0.675143784	0.710319352
cg01820777	0.145919561	0.064962369	0.110829951	0.115306525	0.107455765	0.092402197	0.065367263	0.072001333	0.114205451	0.109154029	0.081978451	0.186189741	0.09580749	0.120559589	0.154304264	0.089741848
cg01824804	0.061542069	0.052058015	0.056156557	0.065583787	0.053001268	0.055645814	0.058645372	0.055302959	0.050442619	0.04438388	0.051569126	0.057136391	0.062373044	0.057082607	0.072519147	0.056933605
cg01827098	0.957482951	0.939095368	0.940297062	0.955105817	0.945061434	0.935303189	0.943217756	0.931769157	0.908055178	0.953570581	0.920187866	0.944761021	0.949055511	0.944764262	0.953891962	0.950333199
cg01830294	0.059291625	0.067210811	0.05093849	0.070534564	0.06858376	0.052951377	0.068562688	0.081346263	0.063170509	0.036467124	0.043205854	0.054917043	0.05605622	0.055546826	0.059670456	0.060712806
cg01833398	0.0059189	0.008486782	0.005703653	0.008257117	0.00931098	0.006121024	0.008062379	0.007280258	0.00832016	0.00888816	0.006439042	0.008418525	0.008676004	0.008328039	0.010267737	0.010923809
cg01835489	0.908710895	0.906167933	0.927712404	0.922031996	0.920599718	0.911218457	0.901842832	0.920950352	0.892731897	0.892236532	0.903905754	0.89723158	0.923356043	0.918957398	0.904935902	0.903615136
cg01836044	0.014488898	0.017715784	0.012702919	0.011580787	0.015902278	0.013335353	0.014190208	0.015856543	0.011907769	0.01288632	0.016290056	0.013588004	0.010306813	0.01324496	0.010861889	0.011387922
cg01837574	0.472429481	0.406408209	0.444257274	0.471252405	0.48931826	0.420811273	0.368754317	0.461707	0.410309058	0.406682693	0.380131362	0.39207581	0.492085126	0.460503445	0.370284192	0.46627662
cg01837689	0.01423735	0.021188849	0.015552842	0.024472664	0.010580999	0.019415374	0.011479635	0.016003343	0.021682717	0.011565713	0.02065466	0.007974801	0.018017391	0.008581584	0.03540113	0.013960261
cg01837719	0.045573412	0.048903514	0.053173279	0.047542529	0.052639703	0.05747719	0.057416522	0.054141269	0.055231396	0.053195154	0.04176151	0.044201746	0.047862017	0.053815039	0.055935941	0.046910186
cg01838317	0.019142794	0.026288961	0.024060551	0.024234506	0.02700984	0.023545876	0.022856476	0.024854423	0.016865914	0.025635052	0.028713228	0.021845255	0.024123567	0.020733971	0.036208506	0.02738689
cg01839464	0.014291582	0.018922815	0.019588935	0.018484314	0.010863809	0.017314952	0.018968784	0.023403437	0.015259393	0.016675501	0.019202778	0.011066144	0.024820319	0.015078103	0.014941203	0.05058241
cg01840268	0.033078241	0.05175882	0.039549526	0.029378546	0.048074529	0.047643628	0.060158425	0.041007213	0.046587199	0.048706683	0.058810383	0.030842985	0.037982227	0.059399535	0.047987826	0.038780226
cg01843018	0.911579057	0.945358881	0.921209044	0.917765711	0.896791653	0.938100063	0.908602508	0.840170387	0.92143003	0.902307094	0.934393158	0.865077128	0.942673203	0.91453066	0.930421965	0.911619221
cg01846065	0.013241548	0.0135304	0.012121739	0.013254743	0.015369823	0.017108938	0.021241725	0.015583286	0.017801879	0.019385326	0.01494315	0.017712268	0.0180893	0.018756473	0.014369776	0.018842347
cg01848594	0.035230878	0.04346086	0.071293934	0.054027116	0.046354084	0.060449181	0.042728298	0.040997081	0.039537288	0.031084507	0.05244286	0.042550039	0.037825714	0.036130679	0.032450082	0.041325108
cg01849789	0.033334627	0.033304139	0.033337121	0.039599664	0.038997172	0.028764223	0.03019351	0.036328559	0.034124138	0.027835994	0.032325007	0.031792945	0.035072192	0.026598232	0.038114251	0.031777473
cg01851208	0.038938152	0.043089199	0.036205306	0.033644758	0.036407084	0.033860678	0.031333077	0.043874326	0.036537161	0.030451031	0.035825426	0.036649081	0.039728725	0.040462917	0.033035393	0.03739347
cg01851385	0.256160514	0.209092609	0.300674088	0.364375061	0.409079471	0.355955333	0.438729963	0.258253036	0.31439233	0.38051856	0.343641052	0.452476722	0.283305518	0.286154032	0.390109356	0.234983433
cg01851399	0.121113852	0.117281605	0.078846219	0.075473059	0.077192353	0.086873191	0.06998835	0.075990873	0.068609072	0.060692672	0.079686833	0.04389287	0.115546918	0.100021978	0.090309111	0.092659228
cg01852131	0.017830457	0.023145783	0.018613878	0.019970805	0.019122433	0.020465838	0.024901387	0.01638843	0.020345282	0.02520115	0.02266632	0.022636053	0.023983723	0.022185936	0.022364998	0.020845498
cg01852328	0.030795051	0.026641987	0.026569561	0.032632812	0.049362277	0.042099897	0.023601695	0.029617476	0.024085301	0.028017892	0.030946135	0.025351877	0.033999591	0.023432105	0.021427265	0.023881857
cg01853981	0.970550981	0.970031305	0.959970553	0.964566254	0.963934615	0.972017601	0.96652127	0.966015939	0.961623322	0.947759632	0.964087446	0.94801012	0.975739796	0.970231753	0.955301022	0.970225153
cg01856970	0.039322456	0.040818668	0.029276611	0.0246912	0.033436307	0.025033991	0.025019131	0.025536697	0.031017197	0.023569897	0.033139157	0.024774629	0.038171766	0.032882306	0.031517724	0.040821491
cg01856985	0.023774095	0.021199823	0.01566397	0.015570503	0.018262078	0.019062532	0.01180613	0.014512167	0.017551301	0.013459506	0.017936596	0.0171007	0.010721099	0.015139272	0.013251952	0.014925609
cg01857260	0.188705886	0.209291263	0.090943706	0.112755803	0.142532743	0.176423067	0.065902004	0.114675851	0.058752252	0.069796481	0.078587525	0.0928251	0.222137632	0.074231262	0.062866914	0.091069402
cg01858173	0.119812055	0.087582956	0.166027463	0.250111991	0.175798577	0.101877875	0.077574004	0.074546884	0.09214058	0.089826158	0.132560472	0.088713169	0.154753865	0.120091809	0.084485006	0.080594515
cg01860753	0.056398714	0.066418276	0.072743624	0.067857838	0.075827311	0.081714451	0.064009704	0.055840964	0.086071124	0.065774513	0.076275925	0.058153417	0.057067026	0.076206262	0.060134151	0.084480753
cg01861509	0.898550807	0.876337559	0.862813253	0.846939548	0.860882591	0.813470774	0.799722915	0.835927116	0.829946263	0.833794799	0.856185853	0.819938484	0.858134585	0.859516816	0.807885018	0.847864128
cg01862366	0.024454297	0.017650722	0.019033619	0.017540353	0.013972347	0.015184403	0.021940875	0.022427923	0.019839741	0.022768737	0.019827731	0.043165224	0.02345922	0.017855996	0.01961743	0.024452397
cg01866162	0.004961873	0.002253002	0.002607669	0.002829577	0.003821551	0.000945403	0.002942425	0.003626181	0.005653832	0.004599773	0.009176543	0.008779406	0.007444681	0.003306664	0.003417865	0.000904199
cg01866521	0.040096232	0.042450141	0.042317443	0.041030876	0.046353202	0.038395914	0.042799582	0.040125456	0.047146524	0.044147825	0.046673821	0.042311831	0.042152018	0.051806893	0.052492747	0.043275983
cg01868128	0.718598351	0.717339409	0.691719994	0.758154092	0.754283476	0.72734578	0.647668747	0.683249711	0.69434621	0.733151445	0.765024609	0.738037182	0.745206981	0.720199745	0.755340225	0.738972046
cg01868559	0.0089903	0.009264505	0.00906544	0.008027922	0.007626998	0.009079683	0.006962454	0.006159507	0.008558833	0.005924437	0.005953997	0.006069178	0.006056599	0.009297717	0.008130037	0.012635722
cg01868782	0.029041664	0.035759628	0.034491276	0.032868883	0.031461372	0.031330427	0.036247981	0.035408663	0.026506053	0.031852867	0.032501482	0.029242193	0.040413663	0.03755134	0.027411915	0.035992792
cg01869233	0.525458761	0.481802433	0.56181509	0.604949627	0.579799626	0.601339349	0.526099557	0.558694492	0.498654412	0.528005663	0.49350519	0.505998332	0.561298537	0.542539551	0.482249401	0.4916637
cg01870826	0.064822823	0.044997299	0.084909614	0.039182911	0.085891322	0.028273583	0.04675701	0.08531859	0.058635844	0.082088874	0.049880696	0.305932169	0.0532154	0.028675933	0.137570708	0.041335122
cg01871963	0.949678762	0.93497644	0.9333406	0.936721964	0.919079843	0.949017511	0.932063194	0.934291262	0.932649205	0.939451923	0.929916251	0.914790243	0.940671557	0.935719592	0.924130386	0.926275624
cg01871995	0.926336864	0.915552324	0.922263158	0.916088306	0.928081281	0.932287128	0.894578843	0.898648675	0.926169385	0.932791572	0.918599906	0.887829528	0.91629011	0.892948096	0.928156321	0.933014568
cg01872771	0.987163451	0.994657293	0.995532836	0.992223151	0.99115688	0.995812004	0.992655386	0.99087524	0.993853511	0.990171762	0.99464354	0.990949094	0.993163099	0.990406164	0.993562762	0.985805991
cg01873645	0.027172232	0.031360819	0.027018638	0.030089069	0.032551698	0.030477405	0.029648188	0.024454993	0.022148662	0.024238318	0.027397721	0.028207973	0.022321882	0.030356092	0.030469363	0.030908607
cg01875775	0.045040291	0.043315959	0.045247903	0.045335049	0.053971918	0.049209316	0.028822727	0.038387441	0.05645917	0.039631938	0.036020277	0.044049189	0.047607879	0.055463668	0.040271793	0.040559988
cg01876612	0.006805894	0.012726422	0.01243794	0.013725318	0.013742053	0.011883059	0.015805169	0.01160075	0.01054959	0.010392453	0.011228459	0.015516678	0.009411053	0.011859116	0.014463831	0.01127649
cg01879488	0.019884341	0.019029339	0.019536971	0.044025194	0.021967467	0.022317013	0.019492276	0.027997391	0.025539324	0.026635766	0.064437451	0.026165345	0.01379609	0.032005508	0.031589181	0.028597364
cg01880404	0.023181717	0.01710319	0.018252595	0.018408	0.029428842	0.018398769	0.023456026	0.015964505	0.018255251	0.015085599	0.01888072	0.017009539	0.015580166	0.023569414	0.021013228	0.020635339
cg01880569	0.345755284	0.412913285	0.313178855	0.189495197	0.234352789	0.208733166	0.294035456	0.257667716	0.324785065	0.324438668	0.348288443	0.267552776	0.331337176	0.298458821	0.250212837	0.350878816
cg01881255	0.005838343	0.002007128	0.003040636	0.004964704	0.006161873	0.003892112	0.00220495	0.003667438	0.003119403	0.004718466	0.002947738	0.002856043	0.003469641	0.004760958	0.004518485	0.001235422
cg01882150	0.131939676	0.12303515	0.076690545	0.077363164	0.086292314	0.063484046	0.066516295	0.074373733	0.091062351	0.059524641	0.095847395	0.084673778	0.095327003	0.09689993	0.091657326	0.08721542
cg01882179	0.019549473	0.01798165	0.028932251	0.021311951	0.01961491	0.019279794	0.017382053	0.021814864	0.020580543	0.019428612	0.016084149	0.018639046	0.021010663	0.025419306	0.022014444	0.018584105
cg01883521	0.022504435	0.025269826	0.024210929	0.020869923	0.024636087	0.024090565	0.026572469	0.026460084	0.020705475	0.022457895	0.024678301	0.025944491	0.022569486	0.022092531	0.022735005	0.024271302
cg01883966	0.892721334	0.869958833	0.879692551	0.822627704	0.81943211	0.8967731	0.914774382	0.854652658	0.880932032	0.886118366	0.877116431	0.914609238	0.875823305	0.916275285	0.905502397	0.865778197
cg01885202	0.010652404	0.012656849	0.011874849	0.012010754	0.014574421	0.012346812	0.016810029	0.010454739	0.010478198	0.010620873	0.012810167	0.011659837	0.010724682	0.014803277	0.013695441	0.010341518
cg01885635	0.077307528	0.053996758	0.113340146	0.118526387	0.09978284	0.100266151	0.107923209	0.125579874	0.086109105	0.117313725	0.092711894	0.11567294	0.085740612	0.099506495	0.106623238	0.086597564
cg01887353	0.010310459	0.011296657	0.010187068	0.006336653	0.013723189	0.013627267	0.011588216	0.019251183	0.012167593	0.015427117	0.014219871	0.019985505	0.011556953	0.014290233	0.014066293	0.011244557
cg01888166	0.927381011	0.968545314	0.958096648	0.966212189	0.940506407	0.967176476	0.968397985	0.971408802	0.972071102	0.959778978	0.970068196	0.958687863	0.974626989	0.969779951	0.972334384	0.969618257
cg01888411	0.258088151	0.171969869	0.279991117	0.337797783	0.228082764	0.270798506	0.226738686	0.31014769	0.194451031	0.186696232	0.276628624	0.184451928	0.292926868	0.2654443	0.295667719	0.217051756
cg01888566	0.434236069	0.453165873	0.465047288	0.461536612	0.34656619	0.467995496	0.376529717	0.409701155	0.362942515	0.306647861	0.450552835	0.379353008	0.425943034	0.393533971	0.394170288	0.406665628
cg01888601	0.534278781	0.62949611	0.553600957	0.637118648	0.556958428	0.590672216	0.533637851	0.61597688	0.489720977	0.584835462	0.53478346	0.534034395	0.55803974	0.536577582	0.518956539	0.556462493
cg01889448	0.891819804	0.783110191	0.879403813	0.865838314	0.852211344	0.863977792	0.812985744	0.889873854	0.89191195	0.88581684	0.863277208	0.857050549	0.849143707	0.684663727	0.835031981	0.737479843
cg01892528	0.029180548	0.02704782	0.020996037	0.020141986	0.020756361	0.029336914	0.024998924	0.029938779	0.022391107	0.024401365	0.019842038	0.030382977	0.025948796	0.020562442	0.021918166	0.031143943
cg01892689	0.522186658	0.567769167	0.607493336	0.598017344	0.550820394	0.585358849	0.515553499	0.555695412	0.472409722	0.581037792	0.568951118	0.565755524	0.585417254	0.559210852	0.502770552	0.562161552
cg01892727	0.142615114	0.145771987	0.127224696	0.144259263	0.129868109	0.166900276	0.163566348	0.149140913	0.198556036	0.196570504	0.180814177	0.165102027	0.100415584	0.133247064	0.131410666	0.138775081
cg01894895	0.929170589	0.924622725	0.931698755	0.902453146	0.931354783	0.930919024	0.92005635	0.930915894	0.927777397	0.922382429	0.928983111	0.908128281	0.931587232	0.92858668	0.930491604	0.925813752
cg01895214	0.565776206	0.545285657	0.590911146	0.584248093	0.55121717	0.59627523	0.579098639	0.578617169	0.539999092	0.548339693	0.56004715	0.55616468	0.554644681	0.571516738	0.585324391	0.565002489
cg01897036	0.96563178	0.942820476	0.949605692	0.96015794	0.958602767	0.958498056	0.951226822	0.957034575	0.955196959	0.923071953	0.955475295	0.952656466	0.980236597	0.942048157	0.949722768	0.953438535
cg01899253	0.321817512	0.302075014	0.387249112	0.432908072	0.326792726	0.379488823	0.320856177	0.346276464	0.299249156	0.322543902	0.3564329	0.276214193	0.389989347	0.402994221	0.317602318	0.323906955
cg01900048	0.009959215	0.01739077	0.011641463	0.006769373	0.012934289	0.013915519	0.016290816	0.010875569	0.013955926	0.015154268	0.012577769	0.021666056	0.027243845	0.009298035	0.014292267	0.01927107
cg01900364	0.953572452	0.944984832	0.954173894	0.96069859	0.959848222	0.951720059	0.946262822	0.953672359	0.94131347	0.947956001	0.943332615	0.952341343	0.954653668	0.956938414	0.944036013	0.95776281
cg01902747	0.024175718	0.013070904	0.025606545	0.011598086	0.037721477	0.022409792	0.022004288	0.017700947	0.018017681	0.017020423	0.026581748	0.018276771	0.013499279	0.022747162	0.022111896	0.019708835
cg01906055	0.656340823	0.648837505	0.553214331	0.507027017	0.416530987	0.541478795	0.503741045	0.575734191	0.553515808	0.514692346	0.557711262	0.498391954	0.590249972	0.548525485	0.504325805	0.622021544
cg01906717	0.91062223	0.903051488	0.871847428	0.885532953	0.849897726	0.869761798	0.841784972	0.877166607	0.895064594	0.805612243	0.88768645	0.81701627	0.910867029	0.882288499	0.835014459	0.891195298
cg01907837	0.616996428	0.705940397	0.621297089	0.56130892	0.558388028	0.621786782	0.591240551	0.642308758	0.619018673	0.466005973	0.649053452	0.578171856	0.664040369	0.579460677	0.65189315	0.630922669
cg01909245	0.97109683	0.965026827	0.970864368	0.963050076	0.984454207	0.968211097	0.980355339	0.96903755	0.959234522	0.965235348	0.970722127	0.972994424	0.968594472	0.971168352	0.959471475	0.970038434
cg01909378	0.644590532	0.641552078	0.668244605	0.709604694	0.668679813	0.697520048	0.655566531	0.753156767	0.581646581	0.709777418	0.657562387	0.505523801	0.683940792	0.714833509	0.731818532	0.68756876
cg01909487	0.016748544	0.018812439	0.014688595	0.017065947	0.024094559	0.017727318	0.02025513	0.017035833	0.024557239	0.022814674	0.020388603	0.018529636	0.019494124	0.021081805	0.022011814	0.020222138
cg01909833	0.017722193	0.021319153	0.015744495	0.026530324	0.02795476	0.020627441	0.024247436	0.024121199	0.019010089	0.027132293	0.027289913	0.016217809	0.01973881	0.024801418	0.025357879	0.016825604
cg01909921	0.063450227	0.043440944	0.05544538	0.06766369	0.033485568	0.049758739	0.029608084	0.073745568	0.03119661	0.025674832	0.044862449	0.035010513	0.080139996	0.062795093	0.06464303	0.065986461
cg01910452	0.011158047	0.018614639	0.015394653	0.009433505	0.010763161	0.010966582	0.013368548	0.022996395	0.019668117	0.013202059	0.018877724	0.015969717	0.015627395	0.017803797	0.019834307	0.019630914
cg01910481	0.976549166	0.975991355	0.946147146	0.980272457	0.959198466	0.972267234	0.947600386	0.974065464	0.973982146	0.943987873	0.91826881	0.942580541	0.962767807	0.955028813	0.943601589	0.960644
cg01911082	0.007924338	0.012224416	0.01553737	0.018906168	0.008148056	0.014875599	0.013820171	0.011994373	0.008953762	0.008184259	0.013400376	0.013380478	0.008728418	0.010612669	0.01388375	0.016728884
cg01913908	0.908748548	0.882217345	0.927802772	0.868104568	0.912252558	0.921448246	0.897598453	0.916085126	0.915983753	0.914047259	0.907938378	0.920775442	0.900465922	0.918986463	0.924528139	0.869577789
cg01914242	0.030479364	0.035956229	0.040595415	0.041450957	0.039930234	0.047541867	0.026963953	0.02752975	0.038502683	0.02901442	0.048204085	0.021993415	0.044191165	0.0374236	0.042776723	0.034009945
cg01917648	0.880344165	0.886471113	0.910953291	0.916959727	0.897003611	0.88865087	0.900912977	0.895986423	0.867190357	0.898869939	0.894027341	0.915286504	0.889675699	0.875780786	0.890759511	0.863604091
cg01918706	0.011772142	0.012550965	0.026692676	0.008627054	0.00617779	0.007024788	0.007560646	0.017343514	0.009356616	0.007113004	0.010512499	0.028096149	0.007926574	0.013984403	0.004314186	0.012341201
cg01918888	0.023294046	0.02527914	0.020758313	0.022156834	0.021828373	0.021184581	0.025633222	0.026732665	0.027176569	0.026374117	0.023447767	0.025942172	0.033097601	0.034292647	0.029251633	0.036986536
cg01919208	0.131357319	0.082286821	0.110168575	0.139302379	0.055851276	0.097052408	0.103562121	0.145381635	0.079732562	0.138518829	0.117012505	0.100042915	0.063263796	0.060268664	0.101754806	0.075967312
cg01919488	0.082523245	0.071704971	0.056038549	0.050525545	0.061651216	0.045855581	0.042515893	0.051629138	0.053721006	0.034384782	0.05339031	0.057320625	0.049712814	0.058450448	0.059845858	0.043651956
cg01920232	0.062859529	0.071729494	0.078163002	0.090989938	0.068266496	0.080002894	0.076036593	0.076714711	0.054655452	0.084016771	0.063802005	0.053146842	0.0718736	0.086500945	0.076559746	0.068054833
cg01920829	0.254234069	0.284283898	0.277261091	0.280196024	0.272439738	0.255630795	0.242520488	0.304542268	0.259067114	0.241643093	0.245347763	0.314949862	0.236507614	0.253932196	0.224216729	0.227095036
cg01924619	0.001656189	0.00428862	0.003370183	0.004771995	0.003706458	0.003029349	0.004909815	0.002825477	0.002807379	0.003437433	0.004051021	0.004219802	0.005144932	0.003613301	0.005881578	0.004465447
cg01924993	0.006238427	0.007448524	0.006604965	0.006848319	0.003157646	0.006066058	0.001836105	0.007036313	0.007720463	0.008587829	0.009228734	0.009734577	0.008566663	0.015377884	0.003144954	0.009561508
cg01926595	0.053237732	0.04508184	0.067370499	0.043997727	0.068688345	0.049659141	0.053744527	0.057056806	0.04930502	0.051342404	0.046625367	0.038028682	0.048918296	0.039507518	0.039336666	0.051990565
cg01928902	0.032549213	0.033295008	0.030311949	0.04465165	0.024452723	0.025207958	0.02256876	0.035218477	0.028064034	0.029756642	0.039694251	0.02798607	0.03595154	0.032878726	0.03141122	0.044067819
cg01929065	0.010592077	0.007638697	0.020438451	0.006348149	0.0086207	0.006596516	0.010486895	0.020137084	0.010947198	0.010775705	0.008749873	0.00785847	0.009774737	0.008478915	0.008290136	0.006854638
cg01929105	0.060264254	0.053345139	0.05365257	0.052883296	0.045127602	0.045006095	0.058303636	0.046480349	0.048685388	0.052158005	0.049355704	0.056624458	0.046863451	0.05133269	0.059837406	0.050631058
cg01930621	0.027595256	0.023300566	0.024460976	0.024518532	0.022313577	0.025493231	0.028123954	0.024138131	0.035626849	0.029352275	0.024553723	0.024538458	0.026224835	0.021319008	0.025050053	0.022277102
cg01931893	0.013189466	0.012689391	0.015328407	0.02504294	0.016854705	0.016413807	0.025422653	0.0276492	0.024793502	0.013166837	0.02510478	0.016717451	0.022359761	0.02661449	0.024006123	0.033389375
cg01932215	0.008792093	0.005314356	0.004858255	0.008110005	0.007578716	0.005913426	0.007960734	0.00970668	0.011189824	0.006590257	0.004771121	0.009839557	0.007785333	0.00624926	0.004327402	0.006423144
cg01932459	0.000154651	-0.000387758	-0.00083053	0.000617523	0.001122953	0.000153245	0.001272517	0.00282082	0.001279182	0.000613959	0.000167517	5.04E-05	0.000557792	0.00027654	0.000632393	0.001162699
cg01934790	0.082403005	0.093072082	0.084168248	0.061074655	0.077546363	0.053385618	0.068106134	0.053378213	0.076374574	0.063907834	0.077745408	0.07097066	0.062969135	0.078775696	0.108272818	0.088653322
cg01934797	0.960194848	0.957384269	0.955624059	0.94512462	0.937739575	0.964581456	0.958284844	0.955302956	0.964221128	0.954223101	0.956679348	0.947317726	0.944522372	0.950824181	0.946404369	0.9493609
cg01936124	0.015676832	0.01467649	0.014911819	0.014153237	0.012424008	0.017410983	0.01925004	0.016474741	0.009651757	0.014554539	0.014431724	0.014125674	0.012636896	0.018480431	0.014479219	0.014943602
cg01936270	0.030103443	0.026007363	0.025619501	0.022766699	0.026613458	0.021257936	0.023396009	0.024864729	0.026280297	0.017210528	0.026252506	0.0196805	0.027523269	0.022941694	0.027863934	0.023939819
cg01936555	0.898953908	0.881651983	0.878414172	0.870186682	0.858265084	0.876671952	0.884805319	0.895144217	0.889650986	0.896234196	0.877302002	0.872389821	0.879978822	0.885886078	0.893169055	0.89983549
cg01938354	0.005311548	0.009533258	0.005742082	0.00794962	0.012815496	0.005831025	0.009168908	0.006886958	0.006670612	0.00649753	0.009803042	0.010287614	0.006717961	0.010154935	0.012312376	0.007968667
cg01939428	0.111840965	0.078951152	0.086914101	0.059443441	0.068193685	0.070679381	0.072110126	0.079728477	0.080858192	0.068300561	0.071082021	0.082223973	0.078213322	0.081501296	0.077284785	0.095935499
cg01939443	0.852281267	0.829573201	0.858949757	0.865525927	0.859560454	0.873643075	0.86371436	0.908523447	0.824131963	0.868854658	0.861083146	0.857190567	0.899885372	0.839893751	0.830478748	0.887289625
cg01939479	0.022240331	0.017237172	0.028550869	0.018911133	0.015918932	0.019423502	0.01450201	0.013606926	0.012817812	0.012714745	0.010002435	0.021219681	0.015319504	0.01929065	0.019280313	0.010679326
cg01939597	0.020874016	0.022022411	0.021035138	0.019416563	0.022985131	0.022669263	0.024933992	0.023560391	0.025426649	0.02648006	0.02345159	0.023332023	0.024168855	0.024064619	0.024634719	0.02700085
cg01939681	0.028810585	0.022533744	0.021255227	0.027958315	0.025190622	0.019391562	0.017613015	0.018234818	0.024292656	0.017008684	0.024316611	0.022594898	0.024842113	0.023300855	0.023103413	0.020251526
cg01940867	0.022883135	0.019415897	0.025502019	0.022119215	0.022934427	0.016064067	0.016343945	0.014801535	0.025220863	0.015874727	0.021088285	0.01821588	0.020512381	0.020392032	0.020407061	0.022836515
cg01940974	0.019058644	0.020600415	0.020195175	0.023233991	0.022746639	0.016171094	0.020831661	0.018414844	0.020203683	0.020631516	0.019031162	0.021650412	0.019636098	0.0161633	0.022972136	0.020785746
cg01941619	0.921389267	0.946980232	0.887902405	0.898747204	0.903075035	0.905144326	0.912690809	0.899926361	0.901173736	0.888132758	0.906799178	0.849029286	0.924361726	0.915270895	0.900599049	0.912674583
[truncated: 25,612 more rows]
