# Supplementary material for: DNA methylation age of human tissues and cell types
Source: Genome Biol. 2013 Oct 21;14(10):R115. doi: 10.1186/gb-2013-14-10-r115 (PMC4015143; doi:10.1186/gb-2013-14-10-r115)
Supplement: Additional file 27 — This comma-delimited text file (.csv file) contains the sample annotation data needed for the R software tutorial. [file gb-2013-14-10-r115-S27.csv]

OriginalOrder	id	title	geo_accession	TissueDetailed	Tissue	diseaseStatus	Age	PostMortemInterval	CauseofDeath	individual	Female	Caucasian	FemaleOriginal
3	GSM946048	Autism_occ_AN09714	GSM946048	Fresh frozen brain tissue	occipitalcortex	1	60	26.5	cancer	18	0	NA	NA
4	GSM946049	Control_occ_AN05475	GSM946049	Fresh frozen brain tissue	occipitalcortex	0	39		cardiac	2	0	NA	NA
7	GSM946052	Autism_occ_AN08166	GSM946052	Fresh frozen brain tissue	occipitalcortex	1	28	43	cancer	3	0	NA	NA
9	GSM946054	Autism_occ_AN06420	GSM946054	Fresh frozen brain tissue	occipitalcortex	1	39	14	cardiac	6	0	NA	NA
10	GSM946055	Autism_occ_AN19511	GSM946055	Fresh frozen brain tissue	occipitalcortex	1	8	22.2	cancer	4	0	NA	NA
11	GSM946056	Autism_occ_AN09730	GSM946056	Fresh frozen brain tissue	occipitalcortex	1	22	25	hypoxia	8	0	NA	NA
14	GSM946059	Control_occ_UMB4670	GSM946059	Fresh frozen brain tissue	occipitalcortex	0	4	17	cardiac	28	0	NA	NA
17	GSM946062	Control_occ_UMB4543	GSM946062	Fresh frozen brain tissue	occipitalcortex	0	28	13	other	35	0	NA	NA
19	GSM946064	Autism_occ_AN08873	GSM946064	Fresh frozen brain tissue	occipitalcortex	1	5	25.5	hypoxia	21	0	NA	NA
20	GSM946065	Autism_occ_AN03345	GSM946065	Fresh frozen brain tissue	occipitalcortex	1	2	4	hypoxia	14	0	NA	NA
21	GSM946066	Autism_occ_AN11989	GSM946066	Fresh frozen brain tissue	occipitalcortex	1	30	16	cardiac	17	0	NA	NA
22	GSM946067	Control_occ_BTB1453	GSM946067	Fresh frozen brain tissue	occipitalcortex	0	1	19	unknown	30	0	NA	NA
28	GSM946073	Control_occ_AN10723	GSM946073	Fresh frozen brain tissue	occipitalcortex	0	60	24.2	unknown	13	0	NA	NA
29	GSM946074	Control_occ_AN10833	GSM946074	Fresh frozen brain tissue	occipitalcortex	0	22	21.5	unknown	24	0	NA	NA
30	GSM946075	Control_occ_UMB1860	GSM946075	Fresh frozen brain tissue	occipitalcortex	0	8	5	cardiac	33	0	NA	NA
31	GSM946076	Control_occ_AN15622	GSM946076	Fresh frozen brain tissue	occipitalcortex	0	30	15	hypoxia	11	0	NA	NA
